# Supplementary material for: Quantifying Access Disparities in Response Plans
Source: PLoS One. 2016 Jan 15;11(1):e0146350. doi: 10.1371/journal.pone.0146350 (PMC4714901; doi:10.1371/journal.pone.0146350)
Supplement: S1 Dataset — (TXT) [file pone.0146350.s001.txt]

S1 Text.Los Angeles County Response Plan: Language Vulnerability Classes.
#id , centroid , class_chinese , vulnpop_chinese , class_korean , vulnpop_korean , class_spanish ,vulnpop_spanish ,class_vietnamese ,vulnpop_vietnamese ,class_armenian ,vulnpop_armenian 
1;"0101000020E610000067858CE1E6775DC038E835AA8E244140";0;4842;0;275;1;24767;0;811;0;241
2;"0101000020E6100000E5EFF1F566905DC038C17809FADE4040";0;669;0;647;1;18190;0;258;0;82
3;"0101000020E6100000B333D0C5AB865DC0314AE85798F24040";0;1651;0;2268;2;27612;0;496;0;46
4;"0101000020E6100000DCDF4C3EB28D5DC032FF927919F24040";0;47;0;7;2;38840;0;74;0;1
5;"0101000020E6100000C979DE4F72875DC02609F782D4E74040";0;759;0;1060;0;10074;0;346;0;0
6;"0101000020E61000005AAC97EE878D5DC08B638C03473D4140";0;459;0;232;1;17049;0;158;0;291
7;"0101000020E61000006C976EB0B98C5DC0F483996801014140";0;62;0;87;4;66117;0;55;0;8
8;"0101000020E6100000F4ECC2ED81935DC093C32D92B6074140";0;720;4;23235;3;44670;0;183;0;61
9;"0101000020E6100000C917D40605955DC0A53877FB5BEB4040";0;2151;1;5178;0;12067;0;815;0;44
10;"0101000020E610000032357D18AE785DC080297D05A00D4140";0;2097;0;158;1;18880;0;299;0;44
11;"0101000020E6100000FD1537261E885DC0B367B8EEC1084140";4;36063;0;453;1;15801;4;6777;0;0
12;"0101000020E6100000856C0FD4E0795DC0BD4919EA0C074140";0;5894;0;360;1;19993;0;1282;0;36
13;"0101000020E610000000271288E1A05DC0B1BCF26BF41C4140";0;477;0;893;2;35013;0;1131;0;1208
14;"0101000020E6100000471B1D28CF8C5DC0E51BBCC38CFA4040";0;104;0;81;4;57604;0;78;0;23
15;"0101000020E6100000E8927E7ACD9A5DC018ACF99B82244140";0;146;0;272;3;44055;0;72;0;81
17;"0101000020E6100000767518CA05985DC006D284AB85064140";0;676;0;2474;0;12848;0;125;0;44
16;"0101000020E6100000C3484F5A0F935DC070512F799A144140";0;541;0;2069;0;8255;0;377;4;20616
19;"0101000020E6100000BD3F40DCB2975DC0AD95248AA4E34040";0;2747;0;3413;0;2931;0;212;0;17
18;"0101000020E61000008386808CA7825DC0CD0CFEEFEF444140";0;254;0;1343;1;19445;0;58;0;895
21;"0101000020E6100000B138C4EDE9915DC0CD3F2EA5FE0E4140";0;461;0;3025;1;25420;0;290;4;17161
20;"0101000020E6100000CADBBF79ED905DC0435D426B11064140";0;4109;1;5944;3;45480;0;327;0;45
23;"0101000020E61000004E66AE8884905DC02DD313A618014140";0;136;0;212;4;58582;0;0;0;16
22;"0101000020E610000024DA7D3F56895DC0495631B95AFE4040";0;86;0;101;4;57453;0;23;0;76
25;"0101000020E6100000125AD2EB94965DC00940264BF00F4140";0;343;0;2104;1;14388;0;26;0;1410
24;"0101000020E61000001E9319D9F3915DC0D14820A519F64040";0;68;0;68;2;34283;0;79;0;33
27;"0101000020E61000007A4D2B9D869B5DC05E3DA625C3174140";0;200;0;429;2;32172;0;261;1;5847
26;"0101000020E610000055D7CEBBB5995DC011A504FBC1F94040";0;388;0;270;1;17969;0;97;0;29
29;"0101000020E61000008A757A1655765DC01F817DEC35FF4040";2;19862;1;4783;0;7704;0;1233;0;155
28;"0101000020E6100000D5551E73BE9D5DC01E77DC3C20054140";0;2306;0;916;0;4857;0;219;0;88
31;"0101000020E6100000BB50B43B3F955DC0A82D647CA51D4140";0;344;0;1359;1;21630;0;294;1;6774
30;"0101000020E61000003FD1EC77529E5DC0E96BAD331F554140";0;202;0;237;0;7845;0;264;0;247
34;"0101000020E61000007110F4B78F905DC053CC292780E64040";0;251;0;828;2;29517;0;276;0;0
35;"0101000020E6100000C180C288926F5DC0572BF9D6DF084140";0;2356;0;669;2;27122;0;1367;0;46
32;"0101000020E6100000964ECF5FDE985DC0F459758D57014140";0;1261;0;654;0;10503;0;197;0;7
33;"0101000020E61000008A096ED1FDA95DC068B735B83C3F4140";0;391;0;1825;0;5274;0;359;0;134
38;"0101000020E6100000D1D4588E167D5DC0867F5676A3014140";1;9721;0;1260;2;26480;1;1424;0;1
39;"0101000020E6100000169E8B33A7895DC0F18A56B3B3E24040";0;478;0;207;1;17649;0;481;0;16
36;"0101000020E61000003EE35C2D469E5DC0ABEE1D5E070F4140";0;1070;0;555;0;2654;0;79;0;528
37;"0101000020E6100000B53EA8F80F925DC0AEB4C45591FB4040";0;31;0;0;3;45924;0;206;0;0
42;"0101000020E61000005B1FC701748D5DC01BDC4FA895074140";0;5751;0;1107;3;47042;0;1354;0;6
43;"0101000020E6100000BC548B7B0F8C5DC0B27BA636B20C4140";0;6952;0;774;2;29589;0;848;0;23
40;"0101000020E61000009C7F2A4DDD815DC0C0DB72C3F4FE4040";0;3009;0;802;1;22427;0;79;0;198
41;"0101000020E61000005F954C552D945DC0E4ECB741DFF04040";0;1188;0;3389;1;19614;1;2507;0;36
46;"0101000020E6100000621BFF3502815DC0AF1CBFACBDF54040";0;1203;0;3224;0;12632;0;284;0;66
47;"0101000020E6100000D833C016E0A35DC04B16D6C0B0104140";0;743;0;328;1;22834;0;1130;0;769
44;"0101000020E61000004B9F3E1D6CA35DC00277307D58294140";0;543;0;1697;1;24199;0;462;0;1610
45;"0101000020E61000008D0AEADACA865DC0B7372F04B4034140";1;13320;0;640;1;24099;1;2101;0;839
51;"0101000020E610000094CB7742CD995DC0BC3BFDC9601C4140";0;320;0;361;3;39691;0;340;1;4723
50;"0101000020E61000007BD90E4858995DC07C6DBC34C70C4140";0;999;0;331;0;2305;0;294;0;124
49;"0101000020E6100000143EA15775735DC0871D8017B9484140";0;1442;0;257;1;15484;0;310;0;2207
48;"0101000020E6100000249B53B997875DC057163EFD06EE4040";0;2608;0;2547;0;11143;1;1662;0;16
55;"0101000020E6100000F2F6444E289E5DC06BCD1D62B1314140";0;344;0;824;1;20768;0;154;0;307
54;"0101000020E6100000F5ACE967BF945DC0A111886AC0044140";0;438;1;7117;2;36114;0;165;0;45
53;"0101000020E610000030D7DD9E658A5DC013B71D8444F44040";0;261;0;541;2;36604;0;230;0;0
52;"0101000020E610000018027C34A0885DC0C1950A8A36104140";1;10066;0;1241;0;7511;0;837;0;137
59;"0101000020E6100000F3FF1A1220AF5DC032C722FBEC144140";0;1269;0;3267;0;4198;0;454;0;977
58;"0101000020E61000006027783BD1905DC07D0F1EBC400B4140";0;3671;0;2538;2;34496;0;348;0;850
57;"0101000020E610000017604E9F068E5DC001B129B791EB4040";0;448;0;527;1;20210;0;452;0;31
56;"0101000020E6100000919EEB13D58D5DC0C9F04CF0DD174140";0;751;1;5053;0;9199;0;222;3;13941
63;"0101000020E61000008EC151E9C1A05DC0CD21ED5B8A164140";0;435;0;693;1;22063;0;774;0;2175
62;"0101000020E6100000C95A7346E0985DC03BA5EEA476F24040";0;771;0;340;0;10857;0;694;0;72
61;"0101000020E61000009E76AFFA16AB5DC062C59E2CA30D4140";0;1115;0;723;0;4174;0;444;0;304
60;"0101000020E61000007AC237F3EA845DC0BD208A2BF0F74040";0;256;0;1761;2;29986;0;443;0;11
68;"0101000020E61000001C419915F2825DC0D9EF236A9C074140";2;14682;0;243;2;38861;4;6955;0;18
69;"0101000020E610000051DBCC6548955DC036D05B0CA3F94040";0;30;0;36;2;27594;0;126;0;35
70;"0101000020E61000005DD519F9B48E5DC0B916A5345DF74040";0;98;0;27;3;46964;0;31;0;0
64;"0101000020E6100000A68BC6A7B4725DC0DB522F61D60F4140";0;2174;0;369;0;9527;0;409;0;81
65;"0101000020E610000065F7268BE7825DC08122D62F8F0E4140";3;27935;0;1004;0;8728;2;3365;0;59
66;"0101000020E6100000053EB458609D5DC01E4AD7421F004140";0;1484;0;999;0;6647;0;171;0;1
67;"0101000020E610000057489EA1AE935DC0B8A2FF192E004140";0;503;0;271;3;44480;0;62;0;0
