# Supplementary material for: Quantifying Access Disparities in Response Plans
Source: PLoS One. 2016 Jan 15;11(1):e0146350. doi: 10.1371/journal.pone.0146350 (PMC4714901; doi:10.1371/journal.pone.0146350)
Supplement: S2 Dataset — (TXT) [file pone.0146350.s002.txt]

S2 Text.Los Angeles County Response Plan: Block Groups to PODs Assignment
#BlockGroup;POD_Number
4936;41
5351;30
5352;30
5296;35
5297;35
4965;19
5291;30
5487;20
5526;20
4759;48
4760;48
4761;48
5527;49
5528;49
5690;36
5691;36
4762;48
5712;36
5713;36
4767;48
5287;31
4845;48
4966;19
4967;19
4968;19
6636;18
5353;30
5380;30
4969;19
4970;19
4971;19
5389;30
5310;44
5599;11
5311;44
5312;44
5313;44
5314;44
5315;44
5316;44
5401;30
6919;38
6907;38
5323;30
5324;30
5325;30
6913;38
6915;38
6916;38
6920;38
6921;38
6922;38
6923;38
5326;30
5327;30
6924;38
6925;38
6926;38
6927;38
6928;38
6933;38
6929;38
6930;38
6931;38
6932;38
6934;38
6935;38
6936;38
6948;38
6937;38
6938;38
6939;38
6940;38
6949;38
5328;30
5329;30
5687;36
5330;30
5331;30
5688;36
6945;38
6950;38
5683;36
6947;38
5332;30
5333;30
6951;38
6952;38
6953;38
5684;36
6977;38
5334;30
6979;38
6980;38
6982;38
5685;36
5335;30
5336;30
6985;38
6987;38
6988;38
5686;36
5689;36
6996;38
7002;38
7015;38
5680;36
5681;36
5682;36
5337;30
5338;30
5692;36
5693;36
5694;36
5695;36
5696;36
5697;36
5698;36
5339;30
5340;30
5699;36
5700;36
5701;36
5702;36
5703;36
5704;36
5705;36
5706;36
5707;36
5708;36
5709;36
5710;36
5711;36
5714;36
5715;36
5716;36
5717;36
5718;36
5402;30
6444;36
6445;36
6448;36
5341;30
5342;30
6637;36
6641;36
6642;36
6643;36
6654;36
6755;36
6834;36
6835;36
7060;36
7061;36
7073;36
7074;36
5549;6
5550;6
5551;6
5553;6
5554;6
5555;6
5317;44
6378;6
6379;6
6354;6
6370;6
6355;6
6356;6
6357;6
6363;6
6371;6
6364;6
6365;6
6366;6
6367;6
6368;6
6369;6
6372;6
6373;6
6374;6
6375;6
6376;6
6377;6
6382;6
6388;6
6389;6
6390;6
6391;6
6392;6
6404;6
6393;6
6395;6
6396;6
6403;6
6405;6
6406;6
5591;11
5592;11
5593;11
5594;11
5595;11
5596;11
5597;11
5598;11
5574;11
5575;11
5585;11
5586;11
5622;11
5620;11
5621;11
5623;11
5631;11
5633;11
5636;11
5637;11
5638;11
5639;11
5640;11
5641;11
5642;11
5643;11
5644;11
5645;11
6856;11
6851;11
6852;11
6853;11
6854;11
6855;11
6857;11
6858;11
6859;11
6860;11
6861;11
6862;11
6863;11
6864;11
6865;11
6866;11
6867;11
6868;11
6869;11
5678;15
6992;40
6993;40
6995;40
6989;40
6997;40
6990;40
6991;40
5679;15
6994;40
6998;40
6999;40
7005;40
7000;40
7001;40
7003;40
7004;40
7013;40
7014;40
7016;40
7017;40
7018;40
7019;40
7020;40
7021;40
7022;40
7023;40
7032;40
7033;40
7024;40
7034;40
7025;40
7036;40
7026;40
7027;40
7037;40
7028;40
7029;40
7038;40
7039;40
7041;40
7040;40
7042;40
7044;40
7045;40
5677;15
5676;15
6441;15
6443;15
6784;15
6785;15
5390;30
6800;15
6801;15
6802;15
6803;15
6804;15
6805;15
6806;15
6807;15
6808;15
6809;15
6810;15
6811;15
6815;15
6812;15
6813;15
6814;15
6816;15
6817;15
6818;15
6819;15
6820;15
6821;15
6826;15
6822;15
6827;15
6823;15
6824;15
6825;15
6828;15
6829;15
6830;15
6831;15
6832;15
6833;15
5343;30
5344;30
5666;4
6228;2
6229;2
6225;2
6230;2
6231;2
6232;2
5346;30
6245;2
6241;2
6252;2
6242;2
6458;2
6246;2
6247;2
6248;2
6708;4
6249;2
6250;2
6251;2
6253;2
6459;2
6455;2
6456;2
6457;2
6481;2
6482;2
6483;2
6484;2
6485;2
6486;2
6487;2
6488;2
6489;2
6490;2
5347;30
6491;2
6492;2
6493;2
6525;2
6526;2
6527;2
6528;2
6531;2
6532;2
6533;2
6537;2
5348;30
5488;4
5349;30
5646;4
5654;4
5655;4
5656;4
5657;4
5658;4
5659;4
5660;4
5661;4
5662;4
5663;4
5664;4
5665;4
5667;4
5668;4
6688;4
6689;4
6690;4
6707;4
6691;4
6692;4
6693;4
6694;4
6695;4
6696;4
6697;4
6698;4
6699;4
6700;4
6701;4
6702;4
6703;4
6704;4
6705;4
6706;4
6713;4
6714;4
6756;4
6758;4
5350;30
6880;4
7071;4
5288;30
5289;30
5290;30
5300;30
5303;30
5305;30
5309;30
5319;30
5320;30
5321;30
5322;30
5403;30
5404;30
5405;30
5406;30
5407;30
5408;30
5409;30
5410;30
5412;30
6131;45
5108;32
5109;32
5110;32
5111;32
5112;32
5249;32
5209;32
5216;32
5217;32
5218;32
5219;32
5220;32
5250;32
5221;32
5222;32
5223;32
5224;32
5225;32
6638;18
5228;32
5229;32
5231;32
6639;18
5232;32
5234;32
5235;32
5236;32
5251;32
5252;32
5237;32
5238;32
5239;32
5240;32
5253;32
5241;32
5242;32
5243;32
5244;32
5245;32
5246;32
5248;32
5254;32
5255;32
5262;32
5263;32
5264;32
5265;32
5266;32
6640;18
5464;46
6164;32
6267;32
6268;32
6269;32
6270;32
6271;32
6272;32
5465;46
4846;48
4847;48
4853;48
6158;12
6159;12
4856;48
5047;17
4857;48
6034;12
6151;12
6061;12
6062;12
6143;12
6147;12
6148;12
6152;12
6153;12
6154;12
6155;12
6157;12
6160;12
6161;12
6162;12
6163;12
6165;12
6166;12
6167;12
5051;17
6168;12
6169;12
6170;12
6171;12
5489;20
6172;12
6173;12
6174;12
6175;12
4858;48
6176;12
6177;12
6178;12
6179;12
6180;12
6181;12
6183;12
6184;12
6189;12
6191;12
6192;12
6193;12
6254;12
6255;12
6256;12
6257;12
6258;12
4954;17
4956;17
4957;17
4993;17
5053;17
5054;17
5055;17
5056;17
5044;17
5045;17
5046;17
5057;17
5058;17
5059;17
5060;17
5061;17
5502;20
5171;44
5066;17
5069;17
5172;44
5070;17
5173;44
5071;17
5559;17
5560;17
5561;17
5572;17
5573;17
5562;17
5584;17
5563;17
5564;17
5565;17
5566;17
5567;17
5174;44
5568;17
5569;17
5570;17
5571;17
5580;17
5581;17
5582;17
5583;17
6850;17
6883;17
6884;17
6885;17
6894;17
6897;17
6898;17
6899;17
6900;17
6901;17
7063;17
7068;17
5175;44
4826;21
4822;21
4823;21
4824;21
5002;21
5003;21
5008;21
5009;21
5010;21
5011;21
5012;21
5024;21
5013;21
5014;21
5015;21
5025;21
5016;21
5017;21
5018;21
5019;21
5026;21
5027;21
5028;21
5029;21
5030;21
5031;21
5032;21
5033;21
5034;21
5035;21
5036;21
5037;21
5038;21
5039;21
5040;21
5176;44
5041;21
5042;21
5043;21
6886;21
6887;21
6888;21
6889;21
6890;21
5177;44
6891;21
6892;21
6893;21
6895;21
6896;21
7067;21
5503;20
5419;46
6529;13
5318;44
6530;13
6535;13
5354;44
6540;13
6541;13
5179;44
6542;13
6543;13
6544;13
6545;13
6546;13
5180;44
6547;13
6548;13
6549;13
6550;13
5181;44
5182;44
6565;13
6566;13
6567;13
6568;13
6569;13
6575;13
6570;13
6571;13
6572;13
6573;13
6574;13
5183;44
6576;13
6577;13
6579;13
6581;13
6610;13
5184;44
6611;13
6612;13
6613;13
6614;13
6615;13
5185;44
6616;13
6618;13
6619;13
6620;13
5420;46
6621;13
6622;13
6623;13
6624;13
6625;13
6668;13
6670;13
7054;13
7055;13
5186;44
5119;31
5122;31
5123;31
5124;31
5131;31
5125;31
5126;31
5127;31
5128;31
5129;31
5130;31
5132;31
5133;31
5134;44
5135;44
5145;44
5146;44
5136;44
5147;44
5148;44
5149;44
5150;44
5151;44
5152;44
5153;44
5137;44
5154;44
5155;44
5156;44
5157;44
5139;44
5141;44
5143;44
5170;44
5158;44
5159;44
5160;44
5161;44
5162;44
5163;44
5164;31
5165;31
5166;31
5167;44
5168;44
5169;44
5194;31
5195;31
5196;31
5197;31
5202;31
5198;31
5199;31
5200;31
5201;31
5203;31
5204;31
5205;31
5206;31
5207;31
5208;31
5210;31
5211;31
5212;31
5213;31
5214;31
5215;31
5271;31
5283;31
5284;31
5286;31
5355;44
5734;31
5744;31
5745;31
5746;31
5748;31
5754;31
5504;20
5755;31
5756;31
5757;31
5758;31
5759;31
5760;31
5976;26
5761;31
5762;31
7057;31
7058;31
5505;20
5901;26
5941;26
5942;26
5943;26
5970;26
5978;26
5506;20
5973;26
5974;26
5975;26
5507;20
5977;26
5508;20
5979;26
5980;26
6204;26
5981;26
5983;26
5984;26
5987;26
5988;26
5989;26
5990;26
6195;28
6185;26
6196;28
5490;20
6186;26
6197;28
6213;26
6187;26
6188;26
6198;28
6199;28
6200;26
6203;26
6201;28
6202;26
6205;26
6206;26
6207;26
6208;26
6209;26
6210;26
6211;28
6212;28
6214;28
6215;28
6216;28
6217;28
6218;28
6219;28
6220;28
6221;28
6235;26
6222;28
6223;28
6224;28
6226;28
6227;28
6233;26
6234;28
6236;26
6237;26
6238;26
6462;28
6239;26
6240;26
6243;26
6244;26
5497;20
6381;28
6460;28
6461;28
5509;20
6463;28
6464;28
6465;28
5498;20
6466;28
6467;28
6468;28
6469;28
5499;20
6470;28
6472;28
6473;28
6474;28
5520;49
6475;28
5088;45
5090;45
5091;45
5092;45
5093;45
5094;45
5095;45
5096;45
5521;49
5097;45
5099;45
5100;45
5101;45
5102;45
5103;45
5233;45
5104;45
5105;45
5106;45
5107;45
5114;45
5115;45
5116;45
5500;20
5118;45
5121;45
5226;45
5227;45
5230;45
6007;34
6008;34
6009;34
6090;45
6010;34
6071;34
6097;34
6098;34
6099;34
6072;34
6085;34
6100;34
6101;34
6086;34
6087;34
6088;34
6089;34
6091;45
6092;45
6093;45
6094;34
6095;34
6096;34
6102;34
6103;34
6104;34
6105;34
5501;20
5522;49
6106;34
6107;34
6108;34
6111;34
5523;20
6109;34
6110;34
6145;34
6112;34
6113;34
6114;34
6115;45
6116;45
5484;20
6117;45
6118;45
6132;45
5524;20
6119;45
6121;34
6122;34
6120;34
6123;34
5525;20
6127;34
6128;34
6129;34
6130;45
6133;45
6134;45
6142;45
6144;45
6135;45
6136;45
5485;20
5486;20
6137;45
6138;45
6139;45
6140;45
6141;45
6146;34
6156;34
6902;34
6904;34
6986;34
5483;20
5510;20
5511;20
5512;20
5513;20
5514;20
5515;20
5516;20
5517;20
5518;20
5519;20
5529;49
5530;49
5531;49
5532;20
5533;49
5534;49
5535;49
5536;49
5537;49
5538;49
5539;49
5540;49
5541;49
5542;49
5543;49
5544;49
5545;49
5546;49
5547;49
5548;49
5552;49
5669;49
5670;49
5671;49
6308;49
6680;20
6309;49
6358;49
6359;49
6360;49
6361;49
6362;49
6397;49
6398;49
6399;49
6679;20
6402;49
6673;20
6674;20
6675;20
6676;49
6677;49
6678;49
6681;49
6682;20
6683;20
6684;20
6685;20
6686;20
6687;20
6709;20
6710;49
6711;20
6712;20
5672;50
6770;9
6728;49
6730;49
6731;49
6732;49
5673;50
5674;50
5675;50
6400;50
6401;50
6717;9
6439;50
6440;50
6715;9
6716;9
6718;9
6719;9
6720;9
6721;9
6736;50
6722;9
6723;9
6724;9
6725;9
6726;9
6727;9
6737;50
4763;48
6729;9
6733;50
6734;50
6735;50
6738;50
6739;50
6740;50
6741;50
6742;50
6743;50
6744;50
6745;50
6746;50
6747;9
6748;50
6749;9
6750;50
6751;9
6752;9
6753;50
6777;9
6754;50
6757;9
6759;9
6760;9
6761;9
6762;9
6769;50
6763;9
6764;9
6765;9
6766;9
6767;9
6768;50
5461;46
6771;9
6772;9
6773;9
6774;9
6775;9
6776;9
4764;48
6778;9
6779;9
6780;9
6781;9
6782;50
6783;9
4765;48
6786;50
6787;50
6788;50
6789;50
6790;50
6794;50
4766;48
6791;50
6792;50
6793;50
4756;48
6795;50
6796;50
6797;50
6798;50
6799;50
4757;48
7053;50
7059;9
7072;9
4747;24
4748;24
4749;24
4750;24
4751;24
4752;24
4753;24
4754;48
4755;48
4758;48
4768;24
4769;24
4770;24
4776;24
4777;24
4778;24
4771;24
4772;24
4773;24
4774;24
4775;24
4779;24
4780;24
4781;24
4782;24
4783;24
4805;48
4786;24
4787;24
4788;24
4806;48
4789;24
4790;24
4791;24
4798;48
4799;24
4807;48
4800;48
4801;48
4802;48
4803;48
4804;48
4860;48
4861;48
4862;48
4863;48
4864;48
4865;48
4866;48
4867;48
4868;48
4870;48
4871;48
5413;46
4872;48
4873;48
4874;48
4875;48
4876;48
4877;48
4878;48
4879;48
4880;48
5843;8
5787;24
5788;24
5789;24
5790;24
5022;39
6981;24
7008;24
7006;24
7007;24
5808;33
7009;24
7010;24
5007;42
7011;24
7043;24
5846;8
5414;46
7012;24
4980;39
7031;24
5809;33
7065;24
7066;24
5415;46
5791;8
5798;33
5792;8
4992;39
5793;8
5804;33
4833;42
5794;8
5795;33
4834;42
5796;33
5805;33
5462;46
5797;33
5806;33
5853;8
5799;33
5922;33
5800;33
5807;33
5810;33
5811;33
5812;33
5844;8
5813;33
5814;33
5819;8
5815;33
5816;33
5840;8
5817;33
5818;8
5820;33
5821;8
5822;8
5823;8
5020;39
5824;8
5825;8
5826;8
5827;8
5845;8
5828;8
5829;8
5830;8
5841;8
5842;8
5831;8
5832;8
5833;8
5834;8
5835;8
5838;33
5839;8
5021;39
5847;8
5848;8
5849;8
5850;8
5851;8
5852;8
5860;8
5887;33
5861;8
5879;33
4835;39
5880;33
5881;33
5882;33
5883;33
5884;33
5885;33
5886;33
5888;33
5889;33
5890;33
5891;33
5892;33
5023;39
5893;33
5894;33
5895;33
5896;33
5897;33
5923;33
5924;33
5925;33
5998;8
4817;42
4784;42
4785;42
4836;42
4792;42
4793;42
4809;42
4810;42
4794;42
4795;42
4837;42
4796;42
4797;42
4808;42
4816;42
4811;42
4812;42
4813;42
4814;42
4815;42
5416;46
4818;42
4819;42
4820;42
4821;42
4825;42
5005;42
4827;42
4828;42
4829;42
4830;42
4831;42
4832;42
4838;42
4839;42
4840;42
4841;42
4842;39
4843;39
4844;42
4848;39
4849;39
5006;42
4850;39
4851;39
4852;39
4854;39
4855;39
4949;39
4951;39
4952;39
4953;39
4955;39
4981;39
4982;39
4983;39
4984;39
4985;39
4986;39
4987;39
4988;39
4989;39
4990;39
4991;39
4994;39
4995;39
4996;39
4997;39
4998;39
4999;39
5000;39
5001;39
5004;42
5417;46
5048;39
5049;39
5050;39
5052;39
7030;42
7035;42
7056;39
4736;37
5085;1
5298;35
5086;1
5087;1
5089;1
5299;35
5098;1
5113;1
5117;1
5120;1
5719;1
5720;1
5721;1
5722;1
5723;1
5751;1
5752;1
5724;1
5726;1
5725;1
5747;1
5749;1
5750;1
5728;1
5753;1
5729;1
6910;37
5301;35
5302;35
5730;1
5731;1
5732;1
6073;1
6074;1
6075;1
6076;1
5304;35
6077;1
6078;1
6079;1
6080;1
6081;1
6082;1
6083;1
6084;1
6908;37
6903;37
6906;37
6909;37
6905;37
6911;37
6912;37
6914;37
6917;37
6918;37
6972;37
5306;35
6941;37
6973;37
6942;37
6974;37
6943;37
6944;37
6975;37
6946;37
5418;46
6954;37
6955;37
6956;37
6957;37
6958;37
6959;37
6960;37
6961;37
6962;37
6963;37
6964;37
6965;37
6966;37
5307;35
6967;37
6968;37
5391;46
6969;37
6976;37
6978;37
6983;37
7070;37
6970;37
6971;37
6984;37
7046;37
7047;37
5900;16
5463;46
7051;37
7052;37
5801;5
5902;5
5905;5
5906;5
5392;46
5802;5
5907;5
6030;5
5803;5
5898;5
5899;16
5908;5
5909;5
5910;5
5911;5
6059;16
5999;5
6000;5
6015;5
6001;5
6002;5
6003;5
5411;46
6004;5
6005;5
6023;5
6006;5
6011;5
6012;5
6013;5
6014;5
6067;16
6016;5
6017;5
6018;5
6019;5
6024;5
6020;5
6021;5
6022;5
5282;35
6025;16
6026;5
6027;5
6028;5
6029;5
6031;16
6032;16
6033;16
6035;16
6036;16
6037;16
6038;16
6066;16
6039;16
6040;16
6041;16
6042;16
6043;16
6044;16
6045;16
6057;16
6046;16
6047;16
6048;16
6060;16
6049;16
6050;16
6051;16
6058;16
6052;16
6053;16
6054;16
6055;16
6056;16
5285;35
6063;16
6064;16
6065;16
5292;35
6068;16
6069;16
6070;16
6124;5
6125;5
5293;35
6126;5
6149;16
6150;16
5294;35
5295;35
6190;16
7048;5
5267;35
5268;35
5269;35
5270;35
5272;35
5273;35
5274;35
5275;35
5276;35
5277;35
5278;35
5279;35
5280;35
5281;35
5421;46
5422;46
5423;46
5424;35
5425;35
5426;35
5427;35
5428;35
5429;46
5430;46
5431;46
5432;46
5433;35
5434;35
5435;35
5436;35
5437;35
5438;35
5439;35
5440;35
5441;35
5442;35
5443;35
5444;46
5445;46
5446;46
5447;46
5448;35
5449;35
5450;35
5451;35
5452;35
5453;35
5454;35
5455;46
5456;46
5457;35
5458;46
5459;46
5460;46
5466;46
5467;46
5468;46
5469;46
5470;46
5471;46
5472;46
5473;46
5474;46
5475;46
5476;46
5477;46
5478;46
5481;46
5482;46
6306;35
6307;35
6430;27
6432;27
6433;27
6434;27
6435;27
6436;27
6447;27
6437;27
6438;27
6442;27
6446;27
6588;27
6449;27
6450;27
6451;27
6452;27
6453;27
6454;27
6558;27
6578;27
6580;27
6587;27
6595;27
6582;27
6583;27
6584;27
6585;27
6586;27
6589;27
6590;27
6591;27
6592;27
6593;27
6594;27
6596;27
6597;27
6598;27
6599;27
6600;27
6601;27
6602;27
6603;27
5260;47
6604;27
6605;18
6606;18
6607;27
6617;18
6626;18
6608;18
6609;18
6635;18
6627;18
6628;18
6629;18
6630;18
6631;18
6632;18
6633;18
6634;18
6644;18
6645;18
6646;18
6647;18
6648;18
6649;18
6650;18
6651;18
6652;18
6653;18
6655;18
6656;18
6657;18
6658;18
6659;18
6660;18
6661;18
6662;18
6663;18
5363;41
6664;18
6665;18
6666;18
6667;18
6669;18
6273;29
7050;27
7062;27
6285;29
7069;27
5247;29
5256;47
5257;47
5258;47
5259;47
5261;47
6182;29
6265;29
6194;29
6259;29
6260;29
6286;29
6261;29
6262;29
6263;29
6264;29
6266;29
6274;29
6275;29
6276;29
6277;29
6278;29
6287;29
6279;29
6280;47
6281;29
6282;29
6283;29
6284;29
6288;29
6289;29
6290;29
6291;29
6292;29
6305;47
6293;29
6294;29
6295;29
6296;29
6409;14
6297;47
6298;29
6304;47
6299;29
6301;47
6302;47
6300;47
6303;47
4916;19
6310;47
6311;47
6312;47
6313;47
6314;47
6315;47
6316;47
6317;47
4917;19
6318;47
6319;47
6320;47
6321;47
6322;47
4911;19
6323;47
6324;47
6325;47
6326;47
6327;47
6338;29
6328;47
6329;47
6330;47
6331;47
4912;19
4913;19
6332;47
6333;47
6334;47
6339;29
4914;19
4915;19
6335;47
6336;29
6337;29
6353;47
6340;47
6341;29
6342;47
6343;29
4909;19
6344;29
6345;47
6346;47
6347;47
4910;19
6348;47
6349;47
6350;47
6351;47
6352;47
6380;47
6383;47
4859;19
4869;19
4881;19
4918;19
4882;19
4883;19
4884;19
4890;19
4894;19
4906;19
4935;19
4919;19
4920;19
4921;19
4922;41
4931;19
4932;19
4933;41
4934;41
4937;41
4938;41
4946;19
4947;19
4948;19
4950;19
4958;19
4959;19
4960;19
4961;19
4962;19
4963;19
4964;19
4972;19
4973;19
4974;19
4975;19
4976;41
4977;19
4978;41
4979;41
5062;41
5063;41
5064;41
5065;41
5067;41
5068;41
5072;41
5362;41
5075;41
5076;41
5077;41
5078;41
5192;41
5193;41
5360;41
5082;41
5083;41
5084;41
5189;41
5190;41
5364;41
5556;41
5557;41
5558;41
5576;41
5577;41
6410;14
5578;41
5579;41
5588;41
5589;41
6839;41
6840;41
6841;41
6842;41
6387;14
6394;14
6843;41
6407;14
6844;41
6845;41
6846;41
6408;14
6384;22
6385;14
6386;14
6411;14
6412;14
6413;14
6414;14
6415;14
6416;14
6417;14
6418;14
6419;14
6420;14
6421;14
6422;14
6423;14
6424;14
6425;14
6426;14
6427;14
6428;14
6429;14
6431;14
6471;22
6476;22
6477;22
6478;22
6508;22
6479;22
6480;22
6494;22
6495;22
6496;22
6497;22
6498;22
6499;22
6500;22
6501;22
6502;14
6503;22
6507;14
6504;14
6505;14
6506;22
6509;22
6510;22
6511;22
6512;22
6513;22
6514;22
4924;10
6515;22
6516;22
6517;22
6518;22
6519;22
6520;22
4925;10
6521;22
6522;22
6523;22
6524;22
6551;22
6534;22
6536;22
6538;22
6539;22
6552;22
6553;14
6554;22
6555;22
6556;14
6557;14
6564;14
4923;7
6559;14
6560;14
6561;14
6562;14
6563;22
4904;7
4732;10
4733;10
4734;10
4735;10
4740;10
4905;10
4907;10
4737;10
4738;10
4739;10
4741;10
4886;10
4742;10
4743;10
4887;10
4888;10
4889;10
4891;10
4744;10
4892;10
4908;10
4745;10
4746;10
4885;10
4893;10
4895;10
4896;10
4897;10
4898;10
4899;10
4900;10
4901;10
4902;10
4903;10
4926;7
4927;7
4928;7
4929;7
4930;7
4939;7
4940;7
4941;7
4942;7
4943;7
4944;7
4945;7
5073;7
5074;7
5079;7
5080;7
5081;7
5144;7
5178;7
5138;7
5140;7
5142;7
5187;7
5188;7
5191;7
5356;7
5357;7
5727;10
5615;43
5733;10
5735;10
5736;7
5737;10
5738;10
5739;10
5740;7
5741;7
5742;7
5743;7
5766;10
5763;10
5764;10
5765;10
5776;7
5767;10
5768;10
5769;10
5770;10
5771;10
5772;10
5773;7
5774;7
5775;7
5777;7
5778;7
5779;7
5780;7
5781;7
5786;7
5782;7
5783;7
5784;7
5785;7
5367;3
6836;7
6837;7
6838;7
7049;10
7064;10
5836;23
5837;23
5862;23
5854;23
5855;23
5626;43
5856;23
5857;23
5874;23
5858;23
5859;23
5946;25
5863;23
5864;23
5914;25
5865;23
5866;23
5918;25
5867;23
5868;23
5869;23
5870;23
5931;25
5871;23
5912;25
5627;43
5872;23
5873;23
5875;23
5876;23
5877;23
5913;25
5628;43
5878;23
5903;25
5904;25
5915;25
5916;25
5917;25
5919;25
5920;25
5921;25
5926;25
5927;25
5928;23
5929;25
5930;25
5932;25
5933;25
5934;25
5935;25
5947;25
5936;25
5937;25
5938;25
5629;43
5939;25
5940;25
5944;25
5945;25
5948;25
5949;25
5950;25
5951;25
5952;25
5953;25
5954;25
5955;25
5368;3
5956;25
5957;25
5958;25
5969;23
5959;25
5960;25
5961;25
5345;3
5388;3
5962;23
5963;23
5964;23
5358;3
5393;3
5965;23
5966;23
5967;23
5968;23
5359;3
5971;23
5972;23
5361;3
5982;23
5985;23
5986;23
5991;23
5992;23
5993;23
5994;23
5365;3
5995;23
5996;23
5997;23
5308;3
5366;3
5369;3
5370;3
5371;3
5372;3
5373;3
5374;3
5375;3
5376;3
5377;3
5394;3
5378;3
5379;3
5381;3
5382;3
5383;3
5384;3
5385;3
5386;3
5387;3
5395;3
5396;3
5397;3
5398;3
5399;3
5400;43
5479;3
5480;3
5491;43
5492;3
5493;3
5494;3
5611;43
5495;3
5496;43
5587;43
5590;43
5600;43
5601;3
5602;43
5603;43
5604;3
5612;43
5613;43
5614;43
5605;43
5606;43
5607;3
5608;3
5609;43
5610;43
5616;43
5617;43
5618;3
5619;43
5624;43
5625;43
5630;43
5632;43
5634;43
5635;43
5647;43
5648;43
5649;43
5650;43
5651;43
5652;43
5653;43
6847;3
6848;3
6849;3
6870;43
6871;43
6872;43
6873;43
6874;43
6875;43
6876;43
6877;43
6878;43
6879;43
6881;43
6882;3
