# Supplementary material for: Quantifying Access Disparities in Response Plans
Source: PLoS One. 2016 Jan 15;11(1):e0146350. doi: 10.1371/journal.pone.0146350 (PMC4714901; doi:10.1371/journal.pone.0146350)
Supplement: S3 Dataset — (TXT) [file pone.0146350.s003.txt]

S3 Text.Los Angeles County Response Plan: Service Area Geometries 
#servicearea_num;geometry(the_geom)
1;"0106000020E6100000020000000103000000010000004F00000072BF4351A08F5DC08AAA5FE97C0E4140051901158E8F5DC0433866D9930E4140E3C4573B8A8F5DC0056A3178980E4140E3DEFC86898F5DC02EFD4B52990E41405131CEDF848F5DC0C767B27F9E0E41401346B3B27D8F5DC075C6F7C5A50E4140F3599E07778F5DC037C478CDAB0E414077BAF3C4738F5DC0F46C567DAE0E4140FD6838656E8F5DC06344A2D0B20E4140D63A71395E8F5DC0213EB0E3BF0E41404F2157EA598F5DC08A58C4B0C30E414097016729598F5DC0D1048A58C40E4140A699EE75528F5DC0F7C77BD5CA0E41408E209562478F5DC0921FF12BD60E414091B6F1272A8F5DC006BAF605F40E4140F0332E1C088F5DC0EF1CCA50150F41404A99D4D0068F5DC05C3B5112120F414027DD96C8058F5DC010069E7B0F0F4140D50451F7018F5DC09850C1E1050F414081768714038F5DC0C808A870040F414044DC9C4A068F5DC006D7DCD1FF0E4140268FA7E5078F5DC05A99F04BFD0E4140D689CBF10A8F5DC0813FFCFCF70E4140D52137C30D8F5DC0840F255AF20E41408D2782380F8F5DC020B24813EF0E41406EC0E787118F5DC0E292E34EE90E41400E6ABFB5138F5DC02D431CEBE20E4140C66F0A2B158F5DC0473B6EF8DD0E414018963FDF168F5DC09E996038D70E4140410FB56D188F5DC08A75AA7CCF0E41404C89247A198F5DC0ED815660C80E4140CE1951DA1B8F5DC0A888D349B60E41406EF7729F1C8F5DC044F7AC6BB40E4140F0A1444B1E8F5DC009DCBA9BA70E414007962364208F5DC00C5BB395970E4140A1681EC0228F5DC0276A696E850E414059880E81238F5DC0D28A6F287C0E4140863C821B298F5DC0BF0F0709510E4140416326512F8F5DC078EFA831210E4140B020CD58348F5DC044BFB67EFA0D4140FAD346753A8F5DC098A59D9ACB0D4140B071FDBB3E8F5DC0D218ADA3AA0D41406891ED7C3F8F5DC04D4D8237A40D4140B03DB324408F5DC0FE2AC0779B0D414092240857408F5DC0A7AFE76B960D41407AE2395B408F5DC05759DB148F0D41402688BA0F408F5DC0D87E32C6870D414080D3BB783F8F5DC02920ED7F800D41403927F6D03E8F5DC0AFCE31207B0D4140E00F3FFF3D8F5DC005F9D9C8750D414052B7B3AF3C8F5DC08BDB68006F0D4140DFC14F1C408F5DC07C0C569C6A0D41408542041C428F5DC05F5B3FFD670D414084F41439448F5DC08BDB68006F0D41405512D907598F5DC08DB7955E9B0D414048FC8A355C8F5DC0AD8905BEA20D4140287B4B395F8F5DC0DEC66647AA0D41405F5E807D748F5DC0D4450A65E10D414035971B0C758F5DC0616A4B1DE40D4140C9E369F9818F5DC02DB4739A050E41402232ACE28D8F5DC0DB4C8578240E4140E9B81AD9958F5DC03CF71E2E390E41402A8E03AF968F5DC09A97C3EE3B0E4140FAEFC16B978F5DC03FE42D573F0E41405FB532E1978F5DC061527C7C420E4140CA518028988F5DC01DC70F95460E41401118EB1B988F5DC0757632384A0E4140D6FF39CC978F5DC02B2E8ECA4D0E4140CB85CABF968F5DC081751C3F540E4140D7338463968F5DC0A9A0A2EA570E41409544F641968F5DC06058FE7C5B0E41401EFAEE56968F5DC0E78BBD175F0E41409B012EC8968F5DC0D94125AE630E41402A745E63978F5DC08FF98040670E41407CB43863988F5DC0AB764D486B0E414070ECD973998F5DC00FD4298F6E0E4140168733BF9A8F5DC0904AB1A3710E414074417DCB9C8F5DC0BE326FD5750E414072BF4351A08F5DC08AAA5FE97C0E41400103000000010000005F04000045D7851F9C8D5DC01B7DCC0704104140041F8315A78D5DC0327216F6B40F41401AC5724BAB8D5DC013252191B60F4140E2E7BF07AF8D5DC03F1A4E999B0F4140FA0FE9B7AF8D5DC018231285960F4140E63C635FB28D5DC0C8AF1F62830F414049809A5AB68D5DC0D102B4AD660F4140484C50C3B78D5DC0BF6378EC670F4140EEB25F77BA8D5DC064E42CEC690F4140931CB0ABC98D5DC0AE49B725720F4140963D096CCE8D5DC035B1C057740F41400C207C28D18D5DC0A0336953750F4140E8FBA9F1D28D5DC0766C04E2750F4140D9B11188D78D5DC0E1EEACDD760F41401D8EAED2DD8D5DC0C9923996770F4140234BE658DE8D5DC0990E9D9E770F414016359886E18D5DC0B727486C770F414032E6AE25E48D5DC0E1EEACDD760F4140E869C020E98D5DC0ACE122F7740F4140F4FDD478E98D5DC06BF294D5740F4140823CBB7CEB8D5DC0062D2460740F4140E0F60489ED8D5DC0062D2460740F41406E35EB8CEF8D5DC06BF294D5740F4140433A3C84F18D5DC005F9D9C8750F4140BF0D315EF38D5DC034492C29770F4140180B43E4F48D5DC04580D3BB780F414011001C7BF68D5DC02CF015DD7A0F414016A3AEB5F78D5DC0E4DBBB067D0F4140221D1EC2F88D5DC07DAEB6627F0F4140745DF8C1F98D5DC08DB1135E820F41405C01857AFA8D5DC0809BC58B850F41404371C79BFC8D5DC0490F43AB930F4140D2E3F736FD8D5DC0E89E758D960F414013B9E00CFE8D5DC0463F1A4E990F4140309E4143FF8D5DC045D7851F9C0F41403541D47D008E5DC02C47C8409E0F41403C4CFBE6FE8D5DC0679604A8A90F41409CA223B9FC8D5DC04241295AB90F4140D47FD6FCF88D5DC0164CFC51D40F4140A69718CBF48D5DC0EFAB72A1F20F41408E210038F68D5DC003D0285DFA0F4140D2E3F736FD8D5DC07079AC1919104140DA73999A048E5DC0CB49287D21104140B54FC763068E5DC04146408523104140D26EF4311F8E5DC062BA10AB3F1041403BA6EECA2E8E5DC0B72572C119104140EDBAB722318E5DC0902E36AD14104140B03A72A4338E5DC04B1E4FCB0F1041409D67EC4B368E5DC0B97020240B1041409C4D4700378E5DC0C8EE022505104140E868554B3A8E5DC0032159C004104140F98557923C8E5DC02DE8BD310410414021E527D53E8E5DC034D93F4F031041403E963E74418E5DC09415C3D5011041400116F9F5438E5DC08F8CD5E6FF0F4140661536035C8E5DC012312592E80F41407365506D708E5DC07B116DC7D40F4140EA7B0DC1718E5DC02EA86F99D30F41408925E5EE738E5DC02FDCB930D20F414029CFBC1C768E5DC035CD3B4ED10F41403A0664AF778E5DC012F758FAD00F41408AAA5FE97C8E5DC051F9D7F2CA0F4140BA313D61898E5DC047CA1649BB0F41401820D1048A8E5DC0D099B4A9BA0F4140B8B24467998E5DC0AE0E80B8AB0F41400871E5EC9D8E5DC045459C4EB20F41401EFD2FD7A28E5DC0959BA8A5B90F4140CA6E66F4A38E5DC0200725CCB40F414058AD4CF8A58E5DC02AFC19DEAC0F41405C02F04FA98E5DC06CCEC133A10F414096CCB1BCAB8E5DC099999999990F4140E2016553AE8E5DC00854FF20920F414040A20914B18E5DC0897956D28A0F41400AF9A067B38E5DC08C497F2F850F414098512CB7B48E5DC09A5FCD01820F414036936FB6B98E5DC0F3599E07770F4140BB44F5D6C08E5DC089EE59D7680F41407C4276DEC68E5DC05ED6C4025F0F41408BDD3EABCC8E5DC0A9BA4736570F41401211FE45D08E5DC04791B586520F41404A253CA1D78E5DC0A514747B490F4140AC1DC539EA8E5DC0BCCE86FC330F414069E388B5F88E5DC08D959867250F414098FF907EFB8E5DC0DC9A745B220F4140F0332E1C088F5DC0EF1CCA50150F4140FCC74274088F5DC018B0E42A160F41402441B8020A8F5DC09335EA211A0F4140AC74779D0D8F5DC035B22B2D230F4140047289230F8F5DC09ECC3FFA260F4140B0AF75A9118F5DC0882991442F0F414073637AC2128F5DC0882991442F0F41409CA8A5B9158F5DC0BE6A65C22F0F41407380608E1E8F5DC02D42B115340F41407EE02A4F208F5DC056D5CBEF340F4140B29FC552248F5DC049F3C7B4360F4140B6DAC35E288F5DC049BF7D1D380F4140A7CAF78C448F5DC0B62E35423F0F41403C2EAA45448F5DC080B9162D400F41407CB8E4B8538F5DC0F19A5775560F41406FF085C9548F5DC080F3E2C4570F4140FE481119568F5DC0BBF1EEC8580F414016C26A2C618F5DC02F8672A25D0F4140DA756F45628F5DC0B2648EE55D0F4140E4D53906648F5DC0B2648EE55D0F4140DECA129D658F5DC04D9F1D705D0F4140664CC11A678F5DC0B398D87C5C0F41403C6BB75D688F5DC096B377465B0F4140E84A04AA7F8F5DC06A2DCC423B0F4140E6E5B0FB8E8F5DC078CE16105A0F4140A25D85949F8F5DC00229B16B7B0F41401021AE9CBD8F5DC073F4F8BD4D0F4140F2F09E03CB8F5DC0069CA564390F4140D00D4DD9E98F5DC0C6A52A6D710F414049111956F18F5DC0276728EE780F4140A3AD4A22FB8F5DC0527FBDC2820F41402DCE18E604905DC0D784B4C6A00F41408BA548BE12905DC0791EDC9DB50F4140228E75711B905DC03CA1D79FC40F41401B9DF3531C905DC0ACE0B721C60F4140D7DD3CD521905DC05A0BB3D0CE0F41402C0E677E35905DC08C82E0F1ED0F41407D957CEC2E905DC0A67A32FFE80F4140C00644882B905DC0700514EAE90F41409BABE63922905DC0ECBE6378EC0F414002F04FA912905DC08B1A4CC3F00F41400AD5CDC5DF8F5DC0129F3BC1FE0F41403D433866D98F5DC03541D47D0010414033E02C25CB8F5DC0E04A766C04104140BC3E73D6A78F5DC0C9737D1F0E10414062BCE6559D8F5DC06803B00111104140CEC0C8CB9A8F5DC0802BD9B111104140ECA2E8818F8F5DC0D11DC4CE14104140E8305F5E808F5DC02F8A1EF818104140D4D51D8B6D8F5DC0C7F484251E10414013EF004F5A8F5DC0D0D2156C23104140A071E140488F5DC0865627672810414022365838498F5DC0906802452C10414045D8F0F44A8F5DC0E0F25833321041409EEFA7C64B8F5DC0E447FC8A3510414006F01648508F5DC07D03931B451041400CAD4ECE508F5DC0A0A52BD84610414052D7DAFB548F5DC0632827DA551041403F1EFAEE568F5DC04DB9C2BB5C1041406CD26D895C8F5DC043E1B375701041403C342C465D8F5DC08F16670C7310414004577902618F5DC0B8C667B27F104140FD31AD4D638F5DC0F0C000C28710414026C5C727648F5DC0D13FC1C58A1041402FA3586E698F5DC086AC6EF59C1041402E3BC43F6C8F5DC010CD3CB9A6104140FD4E93196F8F5DC0ED478AC8B0104140AD2F12DA728F5DC0C85A43A9BD104140946B0A64768F5DC033FAD170CA104140B0E8D66B7A8F5DC038A0A52BD81041402A6EDC627E8F5DC0C0249529E610414077D7D9907F8F5DC04C158C4AEA104140063065E0808F5DC062A1D634EF104140A60D87A5818F5DC0185932C7F210414058703FE0818F5DC02E19C748F610414088F4DBD7818F5DC08C852172FA1041408A7615527E8F5DC0BB09BE69FA1041404A2366F6798F5DC0E8BD310400114140F48DE89E758F5DC05C1E6B46061141405F5E807D748F5DC02441B8020A11414012C138B8748F5DC023D923D40C1141401D210379768F5DC0CDAE7B2B121141402E58AA0B788F5DC0DC7D8E8F16114140B60DA320788F5DC0B87361A4171141401CD31396788F5DC0DF3653211E114140D40CA9A2788F5DC00796236420114140CE35CCD0788F5DC01CEE23B72611414098DA5207798F5DC04B8FA67A32114140F8E28BF6788F5DC0E9D32AFA431141406F2D93E1788F5DC07CEF6FD05E11414057EBC4E5788F5DC0FA6184F068114140637FD93D798F5DC01C5BCF108E1141407AC1A739798F5DC004FF5BC98E114140C287122D798F5DC0A12C7C7DAD1141400A4E7D20798F5DC015C78157CB11414021904B1C798F5DC053B29C84D21141407AC1A739798F5DC0FAD4B14AE9114140DAC9E028798F5DC0172829B000124140C287122D798F5DC03271AB2006124140C287122D798F5DC087A1D5C9191241400A4E7D20798F5DC04012F6ED2412414033FB3C46798F5DC0742502D53F1241407AC1A739798F5DC09C84D21742124140BCB0355B798F5DC0101FD8F15F12414033FB3C46798F5DC0FBAF73D3661241408655BC91798F5DC0A2D288997D124140F7C8E6AA798F5DC011FB04508C124140807EDFBF798F5DC090F8156BB8124140514B732B848F5DC0F5BD86E0B8124140768C2B2E8E8F5DC0F5BD86E0B81241408BFED0CC938F5DC0A7203F1BB91241402F17F19D988F5DC0E80FCD3CB9124140363FFED2A28F5DC02AFF5A5EB91241401B47ACC5A78F5DC08FC4CBD3B912414030B95164AD8F5DC0F4893C49BA124140DEAF027CB78F5DC0594FADBEBA124140EAAEEC82C18F5DC0DC2DC901BB1241401E882CD2C48F5DC082E2C798BB1241403B6D8D08C68F5DC0B2666490BB124140A9F6E978CC8F5DC0B2666490BB12414006499F56D18F5DC041F33977BB124140A19DD32CD08F5DC0904946CEC2124140200DA7CCCD8F5DC0A8C29FE1CD124140D6A71C93C58F5DC0FF942A51F6124140D829560DC28F5DC0D21A834E0813414034F790F0BD8F5DC06EF7729F1C13414030D63730B98F5DC0D45E44DB3113414016A75A0BB38F5DC0A2444B1E4F1341400A47904AB18F5DC0984F560C57134140F5A0A014AD8F5DC0E4A1EF6E65134140742A1900AA8F5DC08061F9F36D134140705AF0A2AF8F5DC0A437DC476E13414062105839B48F5DC00FEECEDA6D13414001892650C48F5DC033C4B12E6E134140315EF3AACE8F5DC0E5266A696E1341406133C005D98F5DC050DD5CFC6D134140F7E7A221E38F5DC08C0FB3976D1341404CE141B3EB8F5DC06939D0436D134140516A2FA2ED8F5DC06939D0436D134140E04735ECF78F5DC0DAACFA5C6D134140285FD04202905DC04B2025766D134140A4FE7A8505905DC01B9C887E6D134140355EBA490C905DC0093197546D134140D6A6B1BD16905DC0274A42226D134140849D62D520905DC098BD6C3B6D134140147B681F2B905DC06939D0436D1341405E3123BC3D905DC0A46B26DF6C134140DC0BCC0A45905DC0637C98BD6C134140D651D50451905DC0E09D7C7A6C1341404C4EED0C53905DC0CE328B506C134140111C977153905DC0DE8C9AAF92134140C37E4FAC53905DC0FB777DE6AC134140A665A4DE53905DC0C138B874CC134140884CF91054905DC0C939B187F613414058C85C1954905DC0D6389B8E0014414040868E1D54905DC06EA301BC0514414040868E1D54905DC0CD77F01307144140F8BF232A54905DC0271422E01014414082751C3F54905DC08C47A984271441400A2B155454905DC0336ABE4A3E14414093E00D6954905DC052D4997B48144140DBA6785C54905DC0E90AB6114F144140F2E8465854905DC0D76B7A50501441400A2B155454905DC0941458005314414052F17F4754905DC04F2157EA59144140B1F9B83654905DC039B2F2CB601441402844C02154905DC0DD96C80567144140B7D0950854905DC0E8F9D34675144140CF12640454905DC09F02603C83144140FF9600FC53905DC0AEEE586C93144140CF12640454905DC0D33252EFA91441404C1AA37554905DC0CBBBEA01F314414034D8D47954905DC04792205C01154140BD8DCD8E54905DC0B16B7BBB251541407C9E3F6D54905DC080F3E2C45715414011363CBD52905DC080F3E2C457154140B05758703F905DC0A3C9C518581541408EB27E3331905DC0DFFB1BB457154140E9995E622C905DC03E0455A3571541409162804413905DC080F3E2C457154140EFFFE38409905DC0F1660DDE57154140CD5A0A48FB8F5DC05C1D007157154140226B0DA5F68F5DC0F8BF232A541541404D66BCADF48F5DC07D06D49B51154140601F9DBAF28F5DC0D1C8E7154F15414014D044D8F08F5DC0B67F65A54915414097C80567F08F5DC0F9A23D5E481541403EB14E95EF8F5DC088635DDC4615414004013274EC8F5DC0D9D0CDFE40154140E84F1BD5E98F5DC088122D793C154140FB3C4679E68F5DC048BF7D1D38154140EC6D3315E28F5DC0A37213B5341541404030478FDF8F5DC057091687331541407C629D2ADF8F5DC0923B6C223315414078D66EBBD08F5DC0064B75012F15414084B872F6CE8F5DC06B44300E2E1541406264C91CCB8F5DC0B4588AE42B154140412AC58EC68F5DC0D3D9C9E0281541404C395FECBD8F5DC07D923B6C221541404F3DD2E0B68F5DC08BA8893E1F15414076E3DD91B18F5DC050AA7D3A1E15414024F1F274AE8F5DC03E3F8C101E15414043588D25AC8F5DC0AFB2B6291E154140F9BEB854A58F5DC05AF0A2AF20154140EB71DF6A9D8F5DC00C1F1153221541405D33F9669B8F5DC05F79909E22154140A67B9DD4978F5DC03CA3AD4A22154140840D4FAF948F5DC012109370211541406DFFCA4A938F5DC04E42E90B211541400B0A83328D8F5DC0F792C6681D1541402A8BC22E8A8F5DC0CE33F6251B1541402CD9B111888F5DC09FE3A3C519154140A06AF46A808F5DC04F594DD71315414080643A747A8F5DC0EC2FBB270F15414092037635798F5DC0D50792770E1541402FA699EE758F5DC0116E32AA0C15414092E68F696D8F5DC0412619390B15414006F69848698F5DC0C5387F130A15414061A92EE0658F5DC02B6684B707154140D4D2DC0A618F5DC04792205C011541400B7C45B75E8F5DC0AEF36F97FD1441406E6E4C4F588F5DC09B374E0AF31441401002F225548F5DC02C6002B7EE144140365A0EF4508F5DC00ABE69FAEC14414089CE328B508F5DC004013274EC144140C1ABE5CE4C8F5DC0221ADD41EC14414003CFBD874B8F5DC081221631EC144140A0A52BD8468F5DC06E83DA6FED144140AF09698D418F5DC03D635FB2F114414080B9162D408F5DC03C2F151BF3144140BD5301F73C8F5DC0FE60E0B9F714414018EDF1423A8F5DC0AEF36F97FD144140950ED6FF398F5DC09597FC4FFE144140C0232A54378F5DC086E5CFB705154140685A6265348F5DC0E1B54B1B0E154140BD1C76DF318F5DC0B282DF861815414034812216318F5DC032C51C041D1541407C7BD7A02F8F5DC0ED9DD15625154140302C7FBE2D8F5DC04D2B85402E1541409C3061342B8F5DC0C748F608351541402191B6F1278F5DC0169F02603C15414094861A85248F5DC0253ACB2C42154140191BBAD91F8F5DC07007EA94471541408C101E6D1C8F5DC0A4E029E44A1541409CA8A5B9158F5DC078B130444E1541403B014D840D8F5DC05A643BDF4F154140942F6821018F5DC0309DD66D50154140603C8386FE8E5DC0AF264F594D154140884A2366F68E5DC0E316F37343154140B6494563ED8E5DC0E9B6442E38154140349F73B7EB8E5DC032CB9E0436154140FF774485EA8E5DC0F10F5B7A341541407DCD72D9E88E5DC0BFEFDFBC3815414092088D60E38E5DC0658D7A884615414008AEF204C28E5DC04E5E64027E154140929735B1C08E5DC06B0F7BA180154140BC92E4B9BE8E5DC0459DB9878415414030BC92E4B98E5DC01C5BCF108E154140465F419AB18E5DC0DA71C3EFA6154140E2E7BF07AF8E5DC0EE9579ABAE1541408A1EF818AC8E5DC00D349F73B71541404A7D59DAA98E5DC02158552FBF154140E63922DFA58E5DC0E40E9BC8CC1541403F00A94D9C8E5DC08429CAA5F1154140882EA86F998E5DC0BDA8DDAF0216414018096D39978E5DC07BA2EBC20F164140124C35B3968E5DC09D103AE812164140E2AAB2EF8A8E5DC04A7B832F4C164140B91798158A8E5DC01F4C8A8F4F1641404E7B4ACE898E5DC0354069A851164140895FB1868B8E5DC0ADA415DF50164140C47762D68B8E5DC03083312251164140A06D35EB8C8E5DC09A05DA1D521641405CC823B8918E5DC0AAD4EC815616414024B726DD968E5DC05E9F39EB53164140E6CE4C309C8E5DC01CB0ABC953164140815A0C1EA68E5DC06490BB0853164140450E1137A78E5DC082A966D6521641406FD8B628B38E5DC0FA0D130D52164140B5503239B58E5DC0E8A221E3511641406F29E78BBD8E5DC0CA89761552164140C6BE64E3C18E5DC0BEDBBC71521641401E6E8786C58E5DC011363CBD521641409757AEB7CD8E5DC08D23D6E25316414030F65E7CD18E5DC0F9D9C875531641403599F1B6D28E5DC041BAD8B4521641408EB0A888D38E5DC00B79043752164140EA025E66D88E5DC0CD599F724C16414096749483D98E5DC0DFF8DA334B16414066A208A9DB8E5DC04626E0D748164140C45C52B5DD8E5DC0DBA337DC47164140C9CB9A58E08E5DC09F71E14048164140F7E7A221E38E5DC0E71DA7E848164140670DDE57E58E5DC0B0743E3C4B164140E99D0AB8E78E5DC0BA86191A4F1641407B319413ED8E5DC0F92AF9D85D164140A2427573F18E5DC07769C361691641409C51F355F28E5DC0EBFD463B6E164140967A1684F28E5DC01EA33CF372164140601F9DBAF28E5DC0AE80423D7D164140FB3F87F9F28E5DC0E12538F58116414000FDBE7FF38E5DC06F4A79AD8416414006A051BAF48E5DC007E92972881641406A317898F68E5DC01EDD088B8A164140A4FB3905F98E5DC00C3ECDC98B164140730F09DFFB8E5DC06B4606B98B16414094490D6D008F5DC0EE586C938A164140CEDF8442048F5DC07DE5417A8A164140D34ECDE5068F5DC0FAD2DB9F8B1641402B323A20098F5DC0823AE5D18D164140F45487DC0C8F5DC04929E8F692164140C8258E3C108F5DC00C8FFD2C96164140C0CC77F0138F5DC05FB532E1971641400645F300168F5DC01DC6A4BF971641404CA3C9C5188F5DC07D0228469616414081B053AC1A8F5DC02BDCF29194164140B6BDDD921C8F5DC08C4CC0AF9116414029047289238F5DC010768A5583164140AB7AF99D268F5DC0E3C116BB7D164140B60E0EF6268F5DC06C91B41B7D1641406823D74D298F5DC091CF2B9E7A164140317A6EA12B8F5DC021904B1C791641405AD93EE42D8F5DC039ECBE6378164140EDBAB722318F5DC0DAE385747816414056D5CBEF348F5DC08655BC91791641409C33A2B4378F5DC01A6B7F677B164140302FC03E3A8F5DC0CB65A3737E1641403A75E5B33C8F5DC00AB952CF82164140335019FF3E8F5DC026361FD7861641405CC98E8D408F5DC0AD69DE718A1641408B338639418F5DC0349D9D0C8E16414014CFD902428F5DC0D190F12895164140969350FA428F5DC00266BE839F164140D1915CFE438F5DC0AB3B16DBA4164140952BBCCB458F5DC07A1B9B1DA91641403B92CB7F488F5DC02B16BF29AC16414079B130444E8F5DC03B191C25AF164140D4B5F63E558F5DC015A75A0BB31641406E88F19A578F5DC0C1E44691B51641409D0FCF12648F5DC0978BF84ECC164140357A3540698F5DC095EF1989D01641409A3FA6B5698F5DC0894160E5D016414054E41071738F5DC07F4C6BD3D8164140637FD93D798F5DC0B2F1608BDD16414061376C5B948F5DC042EC4CA1F31641401C98DC28B28F5DC089D2DEE00B174140D3A0681EC08F5DC0F4A5B73F1717414085CFD6C1C18F5DC0A338471D1D174140EA9788B7CE8F5DC0A96917D34C1741401686C8E9EB8F5DC0F5D72B2CB81741408B34F10EF08F5DC03A394371C717414035F0A31AF68F5DC0DC9E20B1DD1741404C6C3EAE0D905DC0685A626534184140A4FACE2F4A905DC0FE0A992B831841408E7406465E905DC07AFEB4519D18414074EACA6779905DC0F46BEBA7FF184140BC96900F7A905DC08E3EE60302194140FC51D4997B905DC0BAF2599E071941404A0C022B87905DC08104C58F3119414069C4CC3E8F905DC01F662FDB4E194140D3F8855792905DC078CE16105A1941401EFAEE5696905DC03594DA8B681941400E315EF3AA905DC06DC83F33881941405340DAFF00915DC065E256410C1A41400742B28009915DC05260014C191A41408E8F16670C915DC032AB77B81D1A41402E1F49490F915DC0E271512D221A41402AE78BBD17915DC02FF834272F1A4140F0C4AC1743915DC0E3A430EF711A4140D4D2DC0A61915DC0D89E5912A01A4140CA14731074915DC07500C45DBD1A414074CFBA46CB915DC09CFC169D2C1B4140B4AA251DE5915DC0910DA48B4D1B41407497C45911925DC09FCBD424781B4140AE64C74620925DC07DCB9C2E8B1B4140FFE7305F5E925DC049BDA772DA1B4140A181583673925DC04BAAB69BE01B41402D24607479925DC00DF96706F11B414097C9703C9F925DC004543882541C4140C4B12E6EA3925DC04C512E8D5F1C4140FC6EBA6587925DC0101FD8F15F1C41405698BED710925DC0033DD4B6611C41407D5C1B2AC6915DC0AFAE0AD4621C4140FA0CA837A3915DC0E5EFDE51631C4140CB49287D21915DC0EA78CC40651C41400D501A6A14915DC0CC5F2173651C41401327F73B14915DC088484DBB981C4140D237691A14915DC0244223D8B81C414002D6AA5D13915DC03E78EDD2861D41404A9C155113915DC0F58079C8941D414061DEE34C13915DC06458C51B991D41409162804413915DC07E6DFDF49F1D4140D828EB3713915DC0D1B01875AD1D41403E22A64412915DC09D9CA1B8E31D414038656EBE11915DC070D1C952EB1D41406D8C9DF012915DC0DEC5FB71FB1D4140FC1873D712915DC0EA793716141E414073637AC212915DC0711B0DE02D1E41409D2ADF3312915DC03E23111AC11E4140B56CAD2F12915DC0B2834A5CC71E4140E5F0492712915DC0F9804067D21E4140D4D347E00F915DC0FBE8D495CF1E414028486C770F915DC0F52B9D0FCF1E4140DFFC868906915DC0DDB243FCC31E4140F73E558506915DC0D425E318C91E41403E05C07806915DC0035FD1ADD71E41409E0DF96706915DC070EB6E9EEA1E41409E0DF96706915DC01C5DA5BBEB1E4140B54FC76306915DC0D905836BEE1E41405C1E6B4606915DC082E15CC30C1F41405C1E6B4606915DC06F0ED76A0F1F41405C1E6B4606915DC003249A40111F41408CA2073E06915DC0CF6740BD191F4140BB26A43506915DC0E97C7896201F41403271AB2006915DC0C5E061DA371F4140B54FC76306915DC02B14E97E4E1F41409E0DF96706915DC0842BA0504F1F414068B27F9E06915DC0B585E7A5621F4140D925AAB706915DC0F33CB83B6B1F414044C2F7FE06915DC0573CF548831F41402C80290307915DC0514B732B841F414061C1FD8007915DC0367689EAAD1F41404A7F2F8507915DC0B7EC10FFB01F414002D369DD06915DC0677FA0DCB61F4140CDC8207711915DC0A86E2EFEB61F4140FD4CBD6E11915DC0A0E1CD1ABC1F41404413286211915DC078245E9ECE1F4140D49FFD4811915DC050508A56EE1F41404AEA043411915DC07E7214200A20414092B06F2711915DC005C3B9861920414086AE44A0FA905DC0AE2AFBAE08204140B532E197FA905DC02F6D382C0D2041409833DB15FA905DC00D15E3FC4D2041406AD8EF8975905DC0984C158C4A20414023DBF97E6A905DC045F295404A2041407C0C569C6A905DC01E69705B5B2041408786C5A86B905DC0774A07EBFF204140930035B56C905DC0FE7BF0DAA52141402E211FF46C905DC002284696CC21414074CDE49B6D905DC0BCE82B4833224140D34A21904B905DC0E0BE0E9C332241406133C005D98F5DC0EB387EA8342241407CEE04FBAF8F5DC0EC6CC83F3322414084D382177D8F5DC0C9CA2F8331224140A4FACE2F4A8F5DC076A4FACE2F2241400403081F4A8F5DC09E95B4E21B224140C32D1F49498F5DC0DF3653211E21414093C3279D488F5DC059164CFC512041407C8159A1488F5DC0630B410E4A2041407C8159A1488F5DC02EFEB62748204140FC6CE4BA298F5DC0D05D12674520414048C0E8F2E68E5DC0C1C2499A3F204140022EC896E58E5DC00E2C47C84020414098A25C1ABF8E5DC05D3123BC3D2041407DAEB6627F8E5DC006B64AB038204140DA0418963F8E5DC0F0F5B52E352041400400C79E3D8E5DC0AF06280D35204140C45BE7DF2E8E5DC0AA7D3A1E33204140DC9DB5DB2E8E5DC0A0A86C58531F4140473A03232F8E5DC0198C1189421F41401D739EB12F8E5DC0BE81C98D221F414070CD1DFD2F8E5DC07A54FCDF111F414005172B6A308E5DC0CEDC43C2F71E41408ECC237F308E5DC03C2F151BF31E4140F96871C6308E5DC0A4A7C821E21E4140C9E4D4CE308E5DC0ECBB22F8DF1E4140B2A206D3308E5DC011C64FE3DE1E41400AD462F0308E5DC0AF045262D71E4140C30DF8FC308E5DC0ABAFAE0AD41E414034812216318E5DC0724D81CCCE1E414016687748318E5DC0A8716F7EC31E41405857056A318E5DC041F33977BB1E414010919A76318E5DC019C8B3CBB71E4140F84ECC7A318E5DC04F3DD2E0B61E41401C25AFCE318E5DC01DE38A8BA31E4140A5DAA7E3318E5DC0F02E17F19D1E41405166834C328E5DC0EB3713D3851E414022E2E654328E5DC051651877831E414087A757CA328E5DC0062AE3DF671E41406F6589CE328E5DC041D7BE805E1E41400A86730D338E5DC0162EABB0191E4140BCE82B48338E5DC0170B43E4F41D4140DA01D715338E5DC066101FD8F11D4140E28E37F92D8E5DC0433A3C84F11D41402FDB4E5B238E5DC0CC09DAE4F01D4140BAF8DB9E208E5DC08B1A4CC3F01D41409C887E6DFD8D5DC06D35EB8CEF1D41408DD0CFD4EB8D5DC06878B306EF1D414059C345EEE98D5DC0C972124A5F1E4140C45F9335EA8D5DC0F9F6AE415F1E41402368CC24EA8D5DC0971E4DF5641E41402618CE35CC8D5DC01A31B3CF631E4140EEAF1EF7AD8D5DC0CDC7B5A1621E41402B306475AB8D5DC05C548B88621E4140C4CBD3B9A28D5DC0397EA834621E4140897956D28A8D5DC06FF3C649611E4140B29B19FD688D5DC0761893FE5E1E41402C9CA4F9638D5DC05242B0AA5E1E4140535C55F65D8D5DC0BEF8A23D5E1E4140618C48145A8D5DC03B1A87FA5D1E41400306499F568D5DC088B7CEBF5D1E4140D0436D1B468D5DC012876C205D1E4140D0436D1B468D5DC0DC4598A25C1E41400F60915F3F8D5DC01E3526C45C1E41406EC0E787118D5DC0B83B6BB75D1E414039B709F7CA8C5DC076FBAC32531E41408E739B70AF8C5DC0BA86191A4F1E4140E4839ECDAA8C5DC0A25EF0694E1E414040FA264D838C5DC0A52E19C7481E41407655A016838C5DC0AFAE0AD4621E4140B75ED383828C5DC076172829B01E414005FC1A49828C5DC0C573B680D01E4140E7FC14C7818C5DC0B0FD648C0F1F41408928266F808C5DC05801BEDBBC1F41402A5437177F8C5DC01C25AFCE31204140AA11FA997A8C5DC01C25AFCE31204140E7DF2EFB758C5DC0ECA012D7312041403CDD79E2398C5DC0E0F2583332204140614F3BFC358C5DC0E0F258333220414038F7578FFB8B5DC0334DD87E32204140BEA59C2FF68B5DC0D4449F8F32204140056C0723F68B5DC0B5A679C729204140887E6DFDF48B5DC056B60F79CB1F41403C1570CFF38B5DC0C2F869DC9B1F414013B69F8CF18B5DC04277499C151F41400856D5CBEF8B5DC06876DD5B911E4140321D3A3DEF8B5DC06F10AD156D1E41401ADB6B41EF8B5DC0CB2BD7DB661E41401ADB6B41EF8B5DC02B685A62651E4140F6EAE3A1EF8B5DC01B2C9CA4F91D4140AF2479AEEF8B5DC07E384888F21D414038DA71C3EF8B5DC017EE5C18E91D41400856D5CBEF8B5DC085402E71E41D414079C9FFE4EF8B5DC0D158FB3BDB1D4140628731E9EF8B5DC0F4A3E194B91D4140628731E9EF8B5DC0EBC5504EB41D4140320395F1EF8B5DC0CBB91457951D4140EA3C2AFEEF8B5DC0BE86E0B88C1D41406744696FF08B5DC0172AFF5A5E1D4140492BBEA1F08B5DC0336DFFCA4A1D4140263B3602F18B5DC077A1B94E231D41401F645930F18B5DC08B8BA372131D41408429CAA5F18B5DC0B933130CE71C41408AE6012CF28B5DC0CB0D863AAC1C41401E300F99F28B5DC01BD99596911C41404485EAE6E28B5DC038F24064911C4140C0B0FCF9B68B5DC0742497FF901C4140C0B0FCF9B68B5DC02A6EDC627E1C414076172829B08B5DC0B9FAB1497E1C414048A7AE7C968B5DC025B1A4DC7D1C4140ACADD85F768B5DC01FF46C567D1C4140F3734353768B5DC0F3734353761C4140D0D1AA96748B5DC00EDB1665361C4140ADFBC742748B5DC0E126A3CA301C414016C26A2C618B5DC001DC2C5E2C1C4140956588635D8B5DC06C921FF12B1C41403EEB1A2D078B5DC053E57B46221C4140768E01D9EB8A5DC0F48B12F4171C4140EE0912DBDD8A5DC04AB6BA9C121C4140B6679604A88A5DC0CC26C0B0FC1B4140863E58C6868A5DC0A9674128EF1B4140FE7F9C30618A5DC0B33F506EDB1B41402AC3B81B448A5DC06EDE3829CC1B41409EE925C6328A5DC0E4BD6A65C21B4140F1F274AE288A5DC0D3BA0D6ABF1B41406EBDA607058A5DC0A0C4E74EB01B41409CA223B9FC895DC0BF45274BAD1B4140BA641C23D9895DC013B70A62A01B41409A07B0C8AF895DC0600322C4951B41405E4A5D328E895DC0BBB6B75B921B414042E7357689895DC0CD55F31C911B414098DD938785895DC021B07268911B414004C8D0B183895DC087DD770C8F1B4140FE45D09849895DC0DCD3D51D8B1B4140B648DA8D3E895DC0543882548A1B4140FE7DC68503895DC0B5DC9909861B4140DB4DF04DD3885DC08A90BA9D7D1B41407077D66EBB885DC02D246074791B41401135D1E7A3885DC0499BAA7B641B4140BE69FAEC80885DC04757E9EE3A1B414054185B0872885DC0C72B103D291B4140BAA46ABB09885DC03715A930B61A414070253B3602885DC04EB857E6AD1A4140070B2769FE875DC020D099B4A91A4140B24813EF00885DC0955E9B8D951A41406A6803B001885DC004E5B67D8F1A4140D675A8A624885DC098DEFE5C341A414058A835CD3B885DC0622F14B01D1A41403A8F8AFF3B885DC05C72DC291D1A4140404CC2853C885DC098A432C51C1A41406F9C14E63D885DC0FD69A33A1D1A414032022A1C41885DC09770E82D1E1A4140548A1D8D43885DC0C7F484251E1A414024D236FE44885DC0BB7A15191D1A41400C5C1E6B46885DC0035B25581C1A414024D5777E51885DC0AA0F24EF1C1A414083FA96395D885DC0F678211D1E1A4140B27E33315D885DC00BB43BA4181A4140126DC7D45D885DC01B498270051A41401D01DC2C5E885DC07156444DF41941407632384A5E885DC03F19E3C3EC194140889D29745E885DC0BA8102EFE419414041D7BE805E885DC0EE0912DBDD1941405EF0694E5E885DC0FF23D3A1D31941409A081B9E5E885DC0637B2DE8BD194140C972124A5F885DC09DD7D825AA1941402861A6ED5F885DC068791EDC9D1941402861A6ED5F885DC0F850A2258F1941408D26176360885DC0B4571F0F7D194140E066F16261885DC0211FF46C5619414015A8C5E061885DC072A3C85A43194140F2B73D4162885DC00F5D50DF32194140622B685A62885DC08F1A13622E1941401B4B581B63885DC0F911BF620D194140200890A163885DC01DAED51EF6184140F183F3A963885DC0A7B1BD16F41841409D0FCF1264885DC04B901150E1184140A3CC069964885DC06F6072A3C81841408B8A389D64885DC088BCE5EAC7184140D236FE4465885DC00E65A88AA91841400E4FAF9465885DC0630AD6389B184140F03504C765885DC0501A6A14921841409013268C66885DC08CF50D4C6E18414078D1579066885DC0BCADF4DA6C184140245D33F966885DC03108AC1C5A184140E353008C67885DC062BA10AB3F18414054C72AA567885DC094DA8B683B184140E2395B4068885DC0B9DE365321184140003961C268885DC048FDF50A0B18414047E5266A69885DC029931ADA001841407192E68F69885DC0929048DBF817414064E42CEC69885DC001FA7DFFE6174140F3565D876A885DC0103E9468C91741407C0C569C6A885DC0902FA182C317414082C98D226B885DC0A10F96B1A1174140F22213F06B885DC0D3F544D7851741406F2A52616C885DC0130F289B72174140E083D72E6D885DC078B130444E174140EC17EC866D885DC0DA38622D3E1741402DEDD45C6E885DC0E1D231E719174140988922A46E885DC008AD872F13174140E50CC51D6F885DC079E6E5B0FB1641409D2CB5DE6F885DC05CAAD216D716414026C808A870885DC0D1CABDC0AC16414067B796C970885DC0E49D4319AA164140F06C8FDE70885DC00453CDACA516414077A04E7974885DC07A1B9B1DA9164140CE55F31C91885DC00D6B2A8BC2164140A4DFBE0E9C885DC008FF2268CC164140F06B2409C2885DC01BF5108DEE164140FDA19927D7885DC02979758E0117414097C5C4E6E3885DC005C078060D17414068AF3E1EFA885DC07EC6850321174140030AF5F411895DC0C614AC713617414040DB6AD619895DC0938C9C853D17414036E675C421895DC010AE80423D17414088BEBB9525895DC040321D3A3D174140E9995E622C895DC0CFBEF2203D174140F10F5B7A34895DC02EC72B103D174140799109F835895DC05E4BC8073D17414084F1D3B837895DC05E4BC8073D174140D8B628B341895DC0EDD79DEE3C1741406AFCC22B49895DC04CE0D6DD3C174140938FDD054A895DC07B6473D53C17414021E868554B895DC0ABE80FCD3C1741404677103B53895DC00AF148BC3C174140268E3C1059895DC03A75E5B33C174140D2E5CDE15A895DC03A75E5B33C1741407880272D5C895DC06AF981AB3C1741405F0A0F9A5D895DC06AF981AB3C174140D06394675E895DC0997D1EA33C1741400CE71A6668895DC0F98557923C174140D105F52D73895DC088122D793C17414053B0C6D974895DC0B796C9703C1741404CA59F7076895DC0B796C9703C1741406552431B80895DC076A73B4F3C1741403CF6B3588A895DC0053411363C17414094D920938C895DC0643C4A253C1741404CC5C6BC8E895DC0643C4A253C174140363CBD5296895DC0234DBC033C174140DBA2CC0699895DC052D158FB3B174140C91D369199895DC052D158FB3B17414069C70DBF9B895DC0B1D991EA3B1741405CFFAECF9C895DC0B1D991EA3B174140BEDA519CA3895DC0406667D13B174140AC55BB26A4895DC070EA03C93B17414064416150A6895DC0A06EA0C03B174140ECF65965A6895DC0546D37C13717414093C5FD47A6895DC0B6F468AA27174140C9207711A6895DC035B39602D2164140C9207711A6895DC0C3EE3B86C71641408D08C6C1A5895DC0850A0E2F88164140DBA50D87A5895DC0D95889795616414076E09C11A5895DC02578431A151641406475ABE7A4895DC0B5A7E49CD81541403AC8EBC1A4895DC0D656EC2FBB154140111B2C9CA4895DC0AA9CF6949C1541401CCF6740BD895DC09831056B9C154140921FF12BD6895DC0B64AB0389C154140EF74E789E7895DC0745B22179C154140054F2157EA895DC0E5CE4C309C154140336B2920ED895DC07A185A9D9C154140C05B2041F1895DC0C78157CB9D1541404E8061F9F3895DC014EB54F99E1541403AADDBA0F6895DC0B4AED172A015414086E28E37F9895DC0A7CCCD37A21541405C01857AFA895DC0114F7633A3154140AED9CA4BFE895DC0397AFCDEA615414088670932028A5DC0AF42CA4FAA1541401A2FDD24068A5DC04224438EAD15414096CE8767098A5DC035423F53AF154140410C74ED0B8A5DC05ED5592DB0154140AC8E1CE90C8A5DC0B12FD978B01541401B800D88108A5DC0EC2DE57CB1154140732F302B148A5DC087342A70B2154140B3B6291E178A5DC03F541A31B3154140B29C84D2178A5DC051BF0B5BB31541400A4CA7751B8A5DC0EBC5504EB41541402D08E57D1C8A5DC06EA46C91B4154140CAFB389A238A5DC002BA2F67B6154140E4F6CB272B8A5DC0D7BE805EB8154140C614AC71368A5DC0D522A298BC154140D65757056A8A5DC0457F68E6C9154140AF97A608708A5DC0863AAC70CB1541404AB1A371A88A5DC0965AEF37DA154140DFE00B93A98A5DC019390B7BDA154140B4FF01D6AA8A5DC07250C24CDB15414078B306EFAB8A5DC0302DEA93DC15414072C284D1AC8A5DC082531F48DE154140D787F546AD8A5DC0B1A371A8DF1541404C1C7920B28A5DC0280EA0DFF715414010D07D39B38A5DC01E4DF564FE154140E60819C8B38A5DC06F0B96EA02164140AAD6C22CB48A5DC091459A7807164140D940BAD8B48A5DC00E8464011316414008ABB184B58A5DC0457EFD101B164140732D5A80B68A5DC0DC80CF0F23164140EA5DBC1FB78A5DC05706D50627164140CB10C7BAB88A5DC0AC1919E42E164140ADDD76A1B98A5DC0B62BF4C13216414058350873BB8A5DC05FCD0182391641408D429259BD8A5DC0FDF49F353F1641408CF4A276BF8A5DC0E9B985AE441641408CDAFD2AC08A5DC09AE8F3514616414031276893C38A5DC05BB22AC24D16414024456458C58A5DC041EE224C51164140E207E753C78A5DC0F8A57EDE54164140DAC87553CA8A5DC0CC423BA75916414002284696CC8A5DC09B560A815C1641406C76A4FACE8A5DC0E78BBD175F164140441A1538D98A5DC048FC8A355C16414006B7B585E78A5DC05055A18158164140419B1C3EE98A5DC0EB8F300C581641405FB4C70BE98A5DC090F3FE3F4E164140249C16BCE88A5DC0DDB419A721164140897B2C7DE88A5DC06C088ECBB815414018080264E88A5DC078EBFCDB65154140DCD5ABC8E88A5DC08FE046CA16154140E2AC889AE88A5DC0BF5E61C1FD144140AD6BB41CE88A5DC05D35CF11F9144140FC56EBC4E58A5DC0573ECBF3E0144140446B459BE38A5DC007978E39CF1441408C65FA25E28A5DC0BE310400C7144140C328081EDF8A5DC085B2F0F5B5144140570740DCD58A5DC0AC18AE0E80144140EC8497E0D48A5DC09E7DE5417A144140BD1AA034D48A5DC023F8DF4A76144140D09CF529C78A5DC098F5622827144140DF4E22C2BF8A5DC020B58993FB134140D4D4B2B5BE8A5DC07CD0B359F5134140E09C11A5BD8A5DC0A9674128EF134140075DC2A1B78A5DC0035C902DCB134140D49D279EB38A5DC07A522635B4134140D0622992AF8A5DC0404E98309A13414084471B47AC8A5DC0AD4F39268B1341406FBBD05CA78A5DC09485AFAF75134140AE0B3F389F8A5DC0B398D87C5C134140FE101B2C9C8A5DC0D8B969334E13414070067FBF988A5DC067EF8CB62A1341404182E2C7988A5DC098A1F14410134140E179A9D8988A5DC0E7A6CD380D13414052D32EA6998A5DC0ED0C535BEA124140C34659BF998A5DC0A23F34F3E4124140D5CBEF34998A5DC046072461DF1241400C5BB395978A5DC0EF8B4B55DA1241406728EE78938A5DC0052FFA0AD2124140587380608E8A5DC0F7C77BD5CA124140D6E253008C8A5DC088F02F82C612414042CD902A8A8A5DC008AEF204C2124140B47405DB888A5DC0CF4BC5C6BC124140B47405DB888A5DC02B67EF8CB6124140B47405DB888A5DC03849F3C7B4124140B47405DB888A5DC03AB187F6B1124140C6DFF604898A5DC0170FEF39B0124140A2EF6E65898A5DC0DD787764AC1241408AADA069898A5DC0800C1D3BA8124140BFEE74E7898A5DC0CEA96400A8124140B4AED172A08A5DC0C79BFC169D124140EA40D653AB8A5DC0E9B81AD9951241405A4C6C3EAE8A5DC00EF7915B93124140C9570229B18A5DC0333509DE90124140325871AAB58A5DC029232E008D1241403C6A4C88B98A5DC02BBF0CC6881241401D1D5723BB8A5DC038A11001871241402F6EA301BC8A5DC09D9ACB0D861241409888B7CEBF8A5DC03B71395E81124140C4EE3B86C78A5DC099F4F7527812414001C0B167CF8A5DC01A4E999B6F12414051FC1873D78A5DC030F1475167124140DE3D40F7E58A5DC090DC9A745B124140460A65E1EB8A5DC09E2633DE561241407DEA58A5F48A5DC0548D5E0D5012414010ECF82F108B5DC0292499D53B124140215A2BDA1C8B5DC0B16EBC3B32124140AA605452278B5DC09D4A06802A12414043E55FCB2B8B5DC07BDCB75A2712414094A30051308B5DC03B55BE6724124140B5DD04DF348B5DC03CBD529621124140A7936C75398B5DC04F90D8EE1E12414069C537143E8B5DC074CE4F711C1241405E9CF86A478B5DC0C40776FC17124140F14927124C8B5DC0BF7E880D1612414060217365508B5DC0AE47E17A141241405473B9C1508B5DC06C585359141241406FD6E07D558B5DC0CC94D6DF121241408A39083A5A8B5DC0DF3312A111124140761893FE5E8B5DC074B169A5101241404AB54FC7638B5DC0BC9179E40F12414006103E94688B5DC08750A5660F12414050DD5CFC6D8B5DC093FE5E0A0F124140B3EC4960738B5DC0F20698F90E124140FEB968C8788B5DC0047289230F124140488787307E8B5DC06937FA980F124140AB967494838B5DC051DB86511012414062687572868B5DC05698BED71012414025E82FF4888B5DC0EBE1CB4411124140BEA085048C8B5DC0030AF5F4111241401D8F19A88C8B5DC02157EA59101241404CF910548D8B5DC0CF30B5A50E124140A510C8258E8B5DC059349D9D0C124140B07092E68F8B5DC00876FC17081241400F5F268A908B5DC026C3F17C06124140C2C1DEC4908B5DC0508A56EE05124140629F008A918B5DC0D925AAB7061241407F8461C0928B5DC0677E3507081241405A12A0A6968B5DC083FB010F0C1241400F7C0C569C8B5DC0B41B7DCC07124140DE5B9198A08B5DC092AD2EA70412414041B96DDFA38B5DC03ACAC16C021241407FBE2D58AA8B5DC08B6B7C26FB114140CABF9657AE8B5DC00B293FA9F6114140B0AD9FFEB38B5DC0B1C05774EB11414062DC0DA2B58B5DC00C74ED0BE8114140AE11C138B88B5DC015014EEFE2114140DC611399B98B5DC087DC0C37E0114140CADC7C23BA8B5DC0DB6AD619DF114140E673EE76BD8B5DC01D8EAED2DD114140DF347D76C08B5DC0A1A014ADDC114140D8F50B76C38B5DC024B37A87DB114140890AD5CDC58B5DC02BA4FCA4DA114140D673D2FBC68B5DC09C1727BEDA114140BCC96FD1C98B5DC0BFED0912DB1141406264C91CCB8B5DC0A1D45E44DB1141401A84B9DDCB8B5DC042CC2555DB114140569C6A2DCC8B5DC01348895DDB1141401EBFB7E9CF8B5DC09526A5A0DB1141406B0E10CCD18B5DC0780DFAD2DB114140821C9430D38B5DC0FB1F60ADDA114140E0F08288D48B5DC0F0A5F0A0D911414090696D1ADB8B5DC004E10A28D41141408C65FA25E28B5DC0B29DEFA7C61141401BF2CF0CE28B5DC09A75C6F7C5114140E275FD82DD8B5DC0062CB98AC5114140179D2CB5DE8B5DC08194D8B5BD114140B1A371A8DF8B5DC0E1D05B3CBC114140C9E53FA4DF8B5DC03B33C170AE114140E1270EA0DF8B5DC04FCC7A319411414091EEE714E48B5DC02AC24D4695114140684128EFE38B5DC0D89B18929311414049F4328AE58B5DC0B4C5353E9311414049F4328AE58B5DC08B321B649211414061360186E58B5DC0D87E32C68711414061360186E58B5DC0096B63EC84114140022EC896E58B5DC0C3F2E7DB8211414019709692E58B5DC0414816308111414019709692E58B5DC0F1F109D97911414019709692E58B5DC01CEDB8E1771141407978CF81E58B5DC005F9D9C87511414019709692E58B5DC0B5A2CD716E1141402BC1E270E68B5DC0D978B0C56E1141402F1686C8E98B5DC055664AEB6F114140D6355A0EF48B5DC0CB2E185C731141404084B872F68B5DC053CA6B25741141403C32569BFF8B5DC0D540F339771141402B1895D4098C5DC06B43C5387F114140D0ECBAB7228C5DC01ABFF04A92114140B8904770238C5DC0F6B4C35F93114140359886E1238C5DC0139A249694114140D0B87020248C5DC042EA76F695114140A5D76663258C5DC0A1F2AFE595114140BC97FBE4288C5DC065C0594A9611414070CD1DFD2F8C5DC0F86D88F19A114140B5DD04DF348C5DC0EA573A1F9E114140D28E1B7E378C5DC09C86A8C29F114140EDF1423A3C8C5DC01EFD2FD7A211414014CFD902428C5DC047904AB1A3114140F6ECB94C4D8C5DC0B3976DA7AD11414010CEA78E558C5DC0B41CE8A1B6114140ECC37AA3568C5DC00186E5CFB7114140AB59677C5F8C5DC0793BC269C111414026C808A8708C5DC0BD00FBE8D41141406C4084B8728C5DC00F27309DD61141400C1EA67D738C5DC015E46723D71141400BD0B69A758C5DC0614D6551D81141402881CD39788C5DC02BD8463CD911414043FE99417C8C5DC0E9B46E83DA11414000A777F17E8C5DC01805C1E3DB11414035B401D8808C5DC0B33F506EDB1141405B5D4E09888C5DC0909DB7B1D91141409D836742938C5DC0037976F9D611414099654F029B8C5DC09FE74F1BD51141409413ED2AA48C5DC04604E3E0D211414089D00836AE8C5DC00C3A2174D0114140E8BE9CD9AE8C5DC0FACE2F4AD0114140E204A6D3BA8C5DC00936AE7FD7114140A3E8818FC18C5DC084BBB376DB114140BAF605F4C28C5DC0E98024ECDB114140BE654E97C58C5DC06B5F402FDC114140A6D590B8C78C5DC0FAEB1516DC114140931CB0ABC98C5DC04621C9ACDE114140895E46B1DC8C5DC09AAF928FDD114140F0C2D66CE58C5DC0656EBE11DD1141400805A568E58C5DC01AA19FA9D7114140F0C2D66CE58C5DC06C3CD862B7114140D8800871E58C5DC0884B8E3BA5114140D8800871E58C5DC03A9160AA99114140C03E3A75E58C5DC008E6E8F17B114140A8FC6B79E58C5DC0D63A71395E11414090BA9D7DE58C5DC0FDF7E0B54B11414090BA9D7DE58C5DC0A38FF980401141407978CF81E58C5DC03E90BC73281141407978CF81E58C5DC071E481C8221141407978CF81E58C5DC0F1D58EE21C11414019709692E58C5DC0161406651A1141400DC2DCEEE58C5DC08FE046CA16114140D6E429ABE98C5DC0C808A87004114140B663EAAEEC8C5DC0ED293927F6104140BC202235ED8C5DC02AC423F1F21041400F7BA180ED8C5DC062A1D634EF10414027BD6F7CED8C5DC03E40F7E5CC104140BC067DE9ED8C5DC05704FF5BC91041400F61FC34EE8C5DC0946A9F8EC71041405CE49EAEEE8C5DC07D76C075C510414002999D45EF8C5DC0D7F50B76C3104140D2FA5B02F08C5DC0A3E8818FC110414014D044D8F08C5DC08046E9D2BF104140AED689CBF18C5DC09E93DE37BE104140B3791C06F38C5DC0ED647094BC1041402A90D959F48C5DC0BE141E34BB104140111AC1C6F58C5DC012A3E716BA10414051BEA085048D5DC034F44F70B1104140325706D5068D5DC023BDA8DDAF104140A27C410B098D5DC07D3CF4DDAD104140DD60A8C30A8D5DC078B306EFAB104140E2E995B20C8D5DC08B868C47A910414082AD122C0E8D5DC0814067D2A6104140466117450F8D5DC06A4C88B9A41041404B04AA7F108D5DC06BB41CE8A1104140E50AEF72118D5DC07F87A2409F10414086E81038128D5DC074417DCB9C104140D2510E66138D5DC0419C87139810414064E597C1188D5DC0C9C9C4AD8210414064CBF275198D5DC0CA3159DC7F10414088A1D5C9198D5DC0E97E4E417E10414082CAF8F7198D5DC0EAB298D87C1041407CF31B261A8D5DC0EB1A2D077A10414052465C001A8D5DC01C075E2D77104140BDFC4E93198D5DC0EEEA556474104140BE16F4DE188D5DC0A2B5A2CD7110414053944BE3178D5DC008E3A7716F1041401E6D1CB1168D5DC092E68F696D104140075F984C158D5DC0103CBEBD6B104140DEE522BE138D5DC0F3565D876A10414056647440128D5DC00BB3D0CE69104140FD6662BA108D5DC0E8DCED7A69104140CE16105A0F8D5DC088D4B48B69104140A583F57F0E8D5DC06ABB09BE691041401D0247020D8D5DC0B267CF656A1041404C1B0E4B038D5DC0723106D671104140DBDB2DC9018D5DC0B9DDCB7D72104140B262B83A008D5DC0FBCC599F721041400CC85EEFFE8C5DC0D7F6764B721041400725CCB4FD8C5DC0C0CE4D9B711041408B37328FFC8C5DC085D0419770104140D8EE1EA0FB8C5DC068EBE0606F104140DFDFA0BDFA8C5DC056B439CE6D104140C8B7770DFA8C5DC0C39E76F86B104140AAB8718BF98C5DC01D1EC2F86910414027DA5548F98C5DC0E8103812681041409E245D33F98C5DC05AB8ACC266104140CEA8F92AF98C5DC03E07962364104140575EF23FF98C5DC0228AC91B60104140F27EDC7EF98C5DC0D788601C5C10414086C8E9EBF98C5DC08B87F71C58104140F6D37FD6FC8C5DC0FB58C16F4310414090DAC4C9FD8C5DC05CFDD8243F104140ADA580B4FF8C5DC024CFF57D381041400589EDEE018D5DC02EC4EA8F30104140D5EAABAB028D5DC0D714C8EC2C104140A9876874078D5DC0F4A276BF0A1041405A68E7340B8D5DC06D35EB8CEF0F414093FE5E0A0F8D5DC0108FC4CBD30F4140ECA012D7318D5DC0F25EB532E10F41402C2E8ECA4D8D5DC0E6012CF2EB0F41402E01F8A7548D5DC0D32EA699EE0F4140F2CEA10C558D5DC0632310AFEB0F414068976F7D588D5DC0E7FBA9F1D20F41405BB56B425A8D5DC094A12AA6D20F41404242942F688D5DC03E7782FDD70F4140FED30D14788D5DC0A06CCA15DE0F4140BCE47FF2778D5DC015359886E10F4140A5A2B1F6778D5DC097C80567F00F414087890629788D5DC01E300F99F20F41404580D3BB788D5DC08E3BA583F50F4140274D83A2798D5DC07B681F2BF80F4140C153C8957A8D5DC080F10C1AFA0F41409772BED87B8D5DC01407D0EFFB0F4140A2D288997D8D5DC037A968ACFD0F41405F7B6649808D5DC07D21E4BCFF0F41405E13D21A838D5DC05ED4EE5701104140C861307F858D5DC0F9DA334B0210414002603C83868D5DC04C35B39602104140726BD26D898D5DC081768714031041407B4CA4349B8D5DC0DA8D3EE60310414045D7851F9C8D5DC01B7DCC0704104140"
2;"0103000020E61000000100000093030000EE5D83BEF4825DC0F86C1D1CECED4040EE5D83BEF4825DC088618731E9ED4040EE5D83BEF4825DC084D89942E7ED4040952C27A1F4825DC01BD5E940D6ED40400C772E8CF4825DC0C58D5BCCCFED4040533D997FF4825DC02141F163CCED4040772D211FF4825DC00B7BDAE1AFED4040772D211FF4825DC0381268B0A9ED40405FEB5223F4825DC0B6679604A8ED4040772D211FF4825DC07B698A00A7ED40401EFCC401F4825DC0E2CAD93BA3ED40401EFCC401F4825DC0AD8905BEA2ED40401EFCC401F4825DC0D8B8FE5D9FED4040DC0C37E0F3825DC093A8177C9AED4040F44E05DCF3825DC0DD24068195ED4040B936548CF3825DC0A18499B67FED40400CAB7823F3825DC0637C98BD6CED404066DCD440F3825DC0CF49EF1B5FED4040ADA23F34F3825DC0CC28965B5AED404024ED461FF3825DC0A565A4DE53ED4040CBBBEA01F3825DC021020EA14AED4040CBBBEA01F3825DC017F032C346ED4040CBBBEA01F3825DC08F54DFF945ED4040CBBBEA01F3825DC0A7B0524145ED4040CBBBEA01F3825DC060048D9944ED4040CBBBEA01F3825DC0C040102043ED4040B81CAF40F4825DC0C040102043ED4040B29C84D217835DC0616C21C841ED4040C11DA8531E835DC0253ACB2C42ED404066506D7022835DC079944A7842ED4040179CC1DF2F835DC001309E4143ED404094A3005130835DC0C040102043ED4040F277EFA831835DC09C6A2DCC42ED4040583D601E32835DC02BF702B342ED404074081C0934835DC0F6B52E3542ED4040FC5580EF36835DC0DE8D058541ED4040CA694FC939835DC0266E15C440ED4040FBEDEBC039835DC03C11C47938ED4040A1BC8FA339835DC09335EA211AED4040D717096D39835DC0865AD3BCE3EC40404E62105839835DC0F1D6F9B7CBEC40404E62105839835DC03FA88B14CAEC4040C8B3CBB73E835DC06F2C280CCAEC40409BADBCE47F835DC0EDB5A0F7C6EC4040B2D5E59480835DC01D3A3DEFC6EC404059A4897780835DC0524145D5AFEC40408FFF024180835DC0BEF73768AFEC40402920ED7F80835DC05D6A847EA6EC40402920ED7F80835DC0F3E7DB82A5EC40402920ED7F80835DC06C97361C96EC4040E8305F5E80835DC0068195438BEC4040E8305F5E80835DC00C7217618AEC404077BD344580835DC035B401D880EC40408FFF024180835DC0ACC77DAB75EC4040A641D13C80835DC03B889D2974EC40404D10751F80835DC0C53A55BE67EC40404D10751F80835DC041D7BE805EEC40404D10751F80835DC088B7CEBF5DEC40400C21E7FD7F835DC0ADA415DF50EC404087C0914083835DC0ADA415DF50EC4040A087DA368C835DC03C31EBC550EC4040B5DFDA8992835DC09B3924B550EC40403656629E95835DC06BB587BD50EC40406A15FDA199835DC06BB587BD50EC4040F8872D3D9A835DC0DC28B2D650EC404004E8F7FD9B835DC06BB587BD50EC404002EE79FEB4835DC08A027D224FEC4040D7BE805EB8835DC08445459C4EEC404036936FB6B9835DC0E44D7E8B4EEC40402FA2ED98BA835DC0E44D7E8B4EEC4040E204A6D3BA835DC013D21A834EEC4040A69E05A1BC835DC04F04711E4EEC4040FEB5BC72BD835DC0AE0CAA0D4EEC40400A302C7FBE835DC0DE9046054EEC4040CDAFE600C1835DC09CA1B8E34DEC404054C90050C5835DC0BABA63B14DEC4040750305DEC9835DC0D8D30E7F4DEC404033349E08E2835DC01F4C8A8F4FEC4040DCA16131EA835DC07E54C37E4FEC4040575EF23FF9835DC06CE9D1544FEC4040F59F353FFE835DC04813EF004FEC4040691A14CD03845DC0D79FC4E74EEC4040B98AC56F0A845DC0662C9ACE4EEC4040467BBC900E845DC0C634D3BD4EEC4040C959D8D30E845DC008C6C1A563EC40407BBC900E0F845DC0C9ACDEE176EC40404C38F4160F845DC0CCCD37A27BEC40402E1F49490F845DC0183DB7D095EC4040408A3A730F845DC0FCF9B660A9EC4040E08101840F845DC01CCC26C0B0EC404010ECF82F10845DC02B155454FDEC40407A88467710845DC05567B5C01EED404074B169A510845DC02D76FBAC32ED4040E62494BE10845DC04BAC8C463EED4040C2340C1F11845DC0F37002D369ED4040B686527B11845DC0F7E80DF791ED4040CDAE7B2B12845DC02504ABEAE5ED40403274ECA012845DC0035B25581CEE40405C21ACC612845DC0C4758C2B2EEE40408A71FE2614845DC0CF85915ED4EE40404ED367075C845DC0C30B2252D3EE40409FE5797077845DC0E124CD1FD3EE4040B9C667B27F845DC0402D060FD3EE404053E751F17F845DC0C18C2958E3EE4040B2EF8AE07F845DC02C0FD253E4EE4040E27327D87F845DC029ADBF2500EF404012F8C3CF7F845DC0274BADF71BEF40402A3A92CB7F845DC03E5C72DC29EF404059BE2EC37F845DC04FCDE50643EF40402463B5F97F845DC018247D5A45EF4040DC9C4A0680845DC09E23F25D4AEF4040317C444C89845DC0FD2B2B4D4AEF40409C4F1DAB94845DC05D34643C4AEF4040EA573A1F9E845DC08CB800344AEF4040B80375CAA3845DC02DB0C7444AEF404041B96DDFA3845DC082C30B2252EF40401135D1E7A3845DC0E02F664B56EF404014B4C9E193845DC092921E8656EF404098C3EE3B86845DC0747973B856EF4040E8305F5E80845DC015713AC956EF4040E259828C80845DC0A5BC564277EF40406B0F7BA180845DC0F7CB272B86EF404012DE1E8480845DC0728577B988EF4040598AE42B81845DC09163EB19C2EF40400EF450DB86845DC0F06B2409C2EF4040AC3B16DBA4845DC0FC19DEACC1EF40404C1C7920B2845DC0EAAEEC82C1EF4040ACC3D155BA845DC0793BC269C1EF404067B62BF4C1845DC008C89750C1EF4040D13B1570CF845DC0C7D8092FC1EF4040D13E56F0DB845DC0B56D1805C1EF40408DD0CFD4EB845DC0D386C3D2C0EF4040FA0E7EE200855DC020240B98C0EF404085D1AC6C1F855DC02CD2C43BC0EF4040373465A71F855DC0CEA5B8AAECEF404061E124CD1F855DC06D3B6D8D08F040407823F3C81F855DC0A148F7730AF04040E06A9DB81C855DC04240BE840AF04040228E75711B855DC012BC218D0AF04040ACAB02B518855DC0832F4CA60AF04040946934B918855DC01611C5E40DF04040BE16F4DE18855DC0427A8A1C22F040408E9257E718855DC0C745B58828F040402F8A1EF818855DC0E71725E82FF04040FF05820019855DC0276BD44334F04040D081E50819855DC018213CDA38F04040145B41D312855DC02A8C2D0439F04040B839950C00855DC0D0402C9B39F040402EAEF199EC845DC0A1BC8FA339F04040DB6AD619DF845DC07138F3AB39F04040B456B439CE845DC0249BABE639F0404098D9E731CA845DC0C49272F739F0404092E86514CB845DC0297AE063B0F04040DB334B02D4845DC035289A07B0F040402C6002B7EE845DC046938B31B0F0404022A81ABD1A855DC064AC36FFAFF04040D634EF3845855DC0524145D5AFF04040AC6D8AC745855DC0524145D5AFF040401EE1B4E045855DC03C873254C5F040408F54DFF945855DC066BCADF4DAF04040E8853B1746855DC091F12895F0F0404059F9653046855DC08BA2073E06F14040B22AC24D46855DC0D4F02DAC1BF14040239EEC6646855DC05280289831F140407CCF488446855DC01DAD6A4947F14040771211FE45855DC01DAD6A4947F14040A0BFD02346855DC0776682E15CF140401233FB3C46855DC0B306EFAB72F140407CCF488446855DC01ADCD6169EF14040596DFE5F75855DC0B51666A19DF140404B74965984855DC0A3AB74779DF1404087DD770C8F855DC032384A5E9DF140400874266DAA855DC062BCE6559DF140403C81B053AC855DC062BCE6559DF140401CEF8E8CD5855DC08C834BC79CF140404F029B73F0855DC09831056B9CF140402288F37002865DC01553E9279CF140402E39EE940E865DC003E8F7FD9BF1404074B4AA251D865DC02101A3CB9BF1404015AC71361D865DC05FCFD72C97F140407286E28E37865DC0CA85CABF96F14040EA92718C64865DC0D733846396F14040D250A39064865DC0B77EFACF9AF14040C7D6338463865DC0BB07E8BE9CF1404062F71DC363865DC0E5D4CE30B5F140404AB54FC763865DC001A3CB9BC3F1404002EFE4D363865DC0483140A209F240408BA4DDE863865DC085E8103812F24040EA92718C64865DC0F0FB372F4EF240405B069CA564865DC0D9243FE257F24040FCFD62B664865DC01D01DC2C5EF240402C82FFAD64865DC0C6F99B5088F240408B8A389D64865DC0EE586C938AF2404044C4CDA964865DC04CC5C6BC8EF240405B069CA564865DC015731074B4F24040F04FA91265865DC0FFE55AB400F340407905A22765865DC00A4966F50EF340408A70935165865DC0942EFD4B52F34040732EC55565865DC044C18C2958F340402B685A6265865DC0FCFD62B664F34040CC5F217365865DC0766C04E275F340405A9E077767865DC0766C04E275F340407EDFBF7971865DC046E867EA75F340406ABE4A3E76865DC046E867EA75F3404020425C397B865DC0E7DF2EFB75F340407842AF3F89865DC0F94A202576F34040626BB6F292865DC0F38DE89E75F34040BF28417FA1865DC06BF294D574F34040520ABABDA4865DC05987A3AB74F34040406B7EFCA5865DC0B88FDC9A74F3404051A2258FA7865DC0890B40A374F34040D3838252B4865DC00BEA5BE674F34040FA7ABE66B9865DC07C5D86FF74F34040A56ABB09BE865DC0EED0B01875F34040E36F7B82C4865DC05F44DB3175F340403B8A73D4D1865DC0B29E5A7D75F3404096749483D9865DC0F38DE89E75F340408DB62A89EC865DC0D5743DD175F340408DB62A89EC865DC0CE4F711C78F34040166C239EEC865DC071AE6186C6F34040E6CDE15AED865DC012656F29E7F3404080EECB99ED865DC05A626534F2F34040AA81E673EE865DC0D1AFAD9FFEF3404014048F6FEF865DC0F92B64AE0CF440400859164CFC865DC0A704C4245CF4404083DE1B4300875DC0A04D0E9F74F44040B535221807875DC0232C2AE274F44040FCE1E7BF07875DC0833463D174F440402675029A08875DC0C5A86BED7DF44040F6F065A208875DC0A78FC01F7EF44040172B6A300D875DC00DE02D90A0F440409CA8A5B915875DC09944BDE0D3F44040481ADCD616875DC08A929048DBF440406BD619DF17875DC07AE063B0E2F44040ED9A90D618875DC00B26FE28EAF44040B70BCD751A875DC0F12DAC1BEFF4404099F221A81A875DC0672AC423F1F44040876D8B321B875DC0645A9BC6F6F440402D228AC91B875DC078B29B19FDF44040454AB3791C875DC0452A8C2D04F5404015C616821C875DC0397CD28904F54040F7AC6BB41C875DC05070B1A206F54040622F14B01D875DC050C1E10511F54040315D88D51F875DC09B53C90050F54040DEE8633E20875DC0ADDBA0F65BF54040D811876C20875DC0D4D2DC0A61F54040E97C789620875DC08499B67F65F54040AE4A22FB20875DC01343723271F5404042942F6821875DC02B8881AE7DF5404095BA641C23875DC011A62897C6F54040821B295B24875DC0689599D2FAF54040EDB776A224875DC068B27F9E06F640406C5B94D920875DC0B1683A3B19F64040273108AC1C875DC0429770E82DF64040EAAD81AD12875DC04677103B53F64040E621533E04875DC090847D3B89F640405BB39597FC865DC0E63922DFA5F64040B7B41A12F7865DC0E1EA0088BBF640405E9D6340F6865DC003594FADBEF640406EFB1EF5D7865DC0BB9A3C6535F740401749BBD1C7865DC05B069CA564F740405AA0DD21C5865DC0A59F70766BF7404060AB048BC3865DC03594DA8B68F740403E3DB665C0865DC0158E209562F74040BF7CB262B8865DC0A0A86C5853F74040B66AD784B4865DC09141EE224CF740405C5320B3B3865DC09141EE224CF740408AEAAD81AD865DC09141EE224CF740408DD13AAA9A865DC020CEC3094CF74040CB9F6F0B96865DC020CEC3094CF74040670B08AD87865DC080D6FCF84BF74040C57421567F865DC0AF5A99F04BF7404049BBD1C77C865DC0DFDE35E84BF74040E54350357A865DC0DFDE35E84BF74040E1D1C6116B865DC06E6B0BCF4BF74040C7D6338463865DC09EEFA7C64BF74040A81E69705B865DC0CD7344BE4BF74040FCAC32535A865DC0FDF7E0B54BF74040677DCA3159865DC0FDF7E0B54BF74040C8ED974F56865DC0FDF7E0B54BF74040A6B393C151865DC03EE76ED74BF740403F1BB96E4A865DC0F14927124CF740406422A5D93C865DC08593347F4CF74040894336902E865DC0EA58A5F44CF740405419C6DD20865DC07FA2B2614DF740403291D26C1E865DC0F015DD7A4DF74040B98D06F016865DC002B5183C4CF7404062F8889812865DC002B5183C4CF7404094FB1D8A02865DC0D3307C444CF74040AED689CBF1855DC0E59B6D6E4CF740403604C765DC855DC0F6065F984CF74040A2B77878CF855DC0FCC3961E4DF740404AEEB089CC855DC0B35E0CE544F740404AEEB089CC855DC01AC05B2041F740409E7C7A6CCB855DC01AC05B2041F74040C991CEC0C8855DC01AC05B2041F74040E1ED4108C8855DC04A44F81741F740407D5C1B2AC6855DC079C8940F41F7404012DA722EC5855DC0A94C310741F74040904946CEC2855DC0D9D0CDFE40F74040554B3ACAC1855DC008556AF640F74040DBDFD91EBD855DC0685DA3E540F74040E35295B6B8855DC00EF5BBB035F74040C39ACAA2B0855DC0BFB5132521F7404012A0A696AD855DC0EDB4352218F74040F870C971A7855DC0815CE2C803F740405793A7ACA6855DC04792205C01F7404010E7E104A6855DC0D5EAABAB02F740402A91442FA3855DC00E4DD9E907F74040FDDCD0949D855DC03E22A64412F740402D41464085855DC0D9D0CDFE40F74040C57421567F855DC0560F98874CF74040C287122D79855DC0D80A9A9658F74040848252B472855DC0313F373465F74040EF1B5F7B66855DC0EACC3D247CF7404086E7A56263855DC0C9E369F981F74040E8A562635E855DC01215AA9B8BF74040420B09185D855DC08DCEF9298EF74040AE0FEB8D5A855DC0A35A441493F74040D3307C444C855DC0240B98C0ADF74040DBA337DC47855DC0A2B1F677B6F74040E6E61BD13D855DC0732D5A80B6F74040DCA0F65B3B855DC0732D5A80B6F74040F4E2C4573B855DC0E8F527F1B9F740400B2593533B855DC07EC4AF58C3F7404053EBFD463B855DC0BFD02346CFF74040826F9A3E3B855DC042CC2555DBF74040054EB6813B855DC08F8CD5E6FFF74040EE0BE8853B855DC0D84812842BF84040D6C9198A3B855DC0BE840A0E2FF84040D6C9198A3B855DC09F3715A930F8404076C1E09A3B855DC0C79C67EC4BF8404017B9A7AB3B855DC0C3D2C08F6AF84040E7340BB43B855DC077D7D9907FF84040B8B06EBC3B855DC011FB04508CF84040E7340BB43B855DC03FE3C28190F840402FFB75A73B855DC07711A62897F8404035D252793B855DC0A14621C9ACF8404094DA8B683B855DC02DCF83BBB3F84040D6E3BED53A855DC06A865451BCF84040069CA56439855DC02B508BC1C3F84040193BE12538855DC08D45D3D9C9F8404038A27BD635855DC070B1A206D3F8404098DEFE5C34855DC0D9976C3CD8F840407269FCC22B855DC0C2FA3F87F9F840409483D90418855DC02F302B14E9F8404050560C5707855DC08A929048DBF84040E9D495CFF2845DC0C286A757CAF84040C493DDCCE8845DC0A8A5B915C2F84040666B7D91D0845DC0E2016553AEF840403E26529ACD845DC078B306EFABF84040DC2DC901BB845DC0A4C519C39CF840407A522635B4845DC018096D3997F840404ED2FC31AD845DC02C4487C091F84040984EEB36A8845DC0B77BB94F8EF840408D08C6C1A5845DC0EDF0D7648DF8404059FB3BDBA3845DC0054D4BAC8CF840404489963C9E845DC03BC269C18BF84040F67D384888845DC0A7785C548BF84040A48B4D2B85845DC077F4BF5C8BF84040A0E238F06A845DC03BC269C18BF84040EBC6BB2363845DC07DB1F7E28BF840408196AE601B845DC076C075C58CF840400B9A965819845DC0A64412BD8CF84040005471E316845DC0D6C8AEB48CF84040EEAEB321FF835DC0E27668588CF84040BC3AC780EC835DC0E27668588CF840405D328E91EC835DC04D11E0F42EF8404069E04735EC835DC00DE2033BFEF74040C8E88024EC835DC0BEBF417BF5F740408DD0CFD4EB835DC0F790F0BDBFF740408DD0CFD4EB835DC005DB8827BBF74040768E01D9EB835DC09146054EB6F740402EC896E5EB835DC051D66F26A6F7404093A7ACA6EB835DC0CFBD874B8EF74040ABE97AA2EB835DC0A033695375F74040642310AFEB835DC02995F0845EF74040D5963AC8EB835DC0874CF91054F740402EC896E5EB835DC0BED87BF145F740402EC896E5EB835DC01E15FF7744F74040460A65E1EB835DC038D906EE40F74040CB845FEAE7835DC008556AF640F74040193C4CFBE6835DC09C6A2DCC42F740409AAF928FDD835DC0AED51EF642F740406F63B323D5835DC0C040102043F74040E4F4F57CCD835DC031B43A3943F74040705D3123BC835DC0AED51EF642F74040BAD91F28B7835DC04FCDE50643F7404029779FE3A3835DC031B43A3943F74040D8D2A3A99E835DC0C040102043F74040D8648D7A88835DC02BF702B342F7404021938C9C85835DC05B7B9FAA42F740402619390B7B835DC09C6A2DCC42F74040F8C5A52A6D835DC07E5182FE42F7404064CA87A06A835DC07E5182FE42F740404B033FAA61835DC04FCDE50643F740403A950C0055835DC0EFC4AC1743F740401DE4F56052835DC0C040102043F7404054A703594F835DC0EFC4AC1743F74040813E912749835DC07E5182FE42F74040F71DC3633F835DC03D62F4DC42F740400C569C6A2D835DC090BC732843F74040C43E011423835DC0A227655243F74040499F56D11F835DC0D1AB014A43F74040499F56D11F835DC027A25F5B3FF74040315D88D51F835DC0D447E00F3FF74040FCFECD8B13835DC015376E313FF7404014419C8713835DC020B1DD3D40F740405BED612F14835DC01F49490F43F74040271422E010835DC07E5182FE42F74040F88C446804835DC090BC732843F740408446B071FD825DC031B43A3943F740400E643DB5FA825DC0431F2C6343F74040E6046D72F8825DC031B43A3943F74040A20E2BDCF2825DC031B43A3943F74040766EDA8CD3825DC00DDE57E542F74040569929ADBF825DC0A227655243F74040DCF63DEAAF825DC090BC732843F740409430D3F6AF825DC0AAD1AB014AF74040F3380CE6AF825DC0789ACC785BF740400B7BDAE1AF825DC09F91088D60F740400B7BDAE1AF825DC00D350A4966F74040F3380CE6AF825DC0A1B8E34D7EF74040F3380CE6AF825DC0670B08AD87F74040F3380CE6AF825DC03A747ADE8DF740400B7BDAE1AF825DC06D19709692F7404023BDA8DDAF825DC09ACDE33098F74040534145D5AF825DC0F705F4C29DF740406A8313D1AF825DC076E09C11A5F7404023BDA8DDAF825DC0A8514832ABF740409430D3F6AF825DC073F90FE9B7F7404064AC36FFAF825DC07D3F355EBAF740400B7BDAE1AF825DC020F0C000C2F7404082C5E1CCAF825DC0DB300A82C7F74040B2497EC4AF825DC0F8E12021CAF74040FA0FE9B7AF825DC04417D4B7CCF74040FA0FE9B7AF825DC0BA473657CDF740406A8313D1AF825DC00BD28C45D3F74040DCF63DEAAF825DC01A6D5512D9F7404023A30392B0825DC0EDD5C743DFF740400A47904AB1825DC0CE548847E2F740405D876A4AB2825DC072A1F2AFE5F74040E31B0A9FAD825DC0FA08FCE1E7F74040D218ADA3AA825DC088618731E9F7404069E4F38AA7825DC0A91611C5E4F740403E98141F9F825DC0D3C08F6AD8F74040670E492D94825DC0B5BE4868CBF740408C6665FB90825DC04CA4349BC7F74040A510C8258E825DC0A29A92ACC3F74040249A40118B825DC074B2D47ABFF740409675FF5888825DC0DB1324B6BBF740403332C85D84825DC0F04E3E3DB6F740408EB1135E82825DC092AE997CB3F74040EE21E17B7F825DC047AD307DAFF74040E3A7716F7E825DC07765170CAEF74040E7C589AF76825DC0B80375CAA3F740409B90D61874825DC013B70A62A0F7404066834C3272825DC068791EDC9DF74040AB5CA8FC6B825DC048DBF81395F74040707841446A825DC03E95D39E92F740404ED6A88768825DC003CB113290F7404036AE7FD767825DC069C4CC3E8FF74040C6A2E9EC64825DC00C5872158BF74040E46723D74D825DC022C154336BF74040381092054C825DC0778368AD68F74040CD3CB9A640825DC0F623456458F74040A4C0029832825DC04E999B6F44F74040A03715A930825DC031E884D041F74040247EC51A2E825DC01B28F04E3EF74040F831E6AE25825DC0CE6DC2BD32F74040D6A9F23D23825DC0CA181F662FF740409605137F14825DC0F8FA5A971AF7404020EF552B13825DC0C4EDD0B018F74040B6BA9C1210825DC03140A20914F74040DEAE97A608825DC02441B8020AF7404096CB46E7FC815DC09833DB15FAF64040CEDC43C2F7815DC00CAB7823F3F6404089618731E9815DC094A46B26DFF64040A79196CADB815DC09D4830D5CCF640404E7ADFF8DA815DC0F1D6F9B7CBF64040795BE9B5D9815DC0CE3461FBC9F64040CE5147C7D5815DC0245F09A4C4F6404002F4FBFECD815DC0D0B359F5B9F64040ADFA5C6DC5815DC0EEAF1EF7ADF64040AC8F87BEBB815DC0A81ABD1AA0F64040F5BD86E0B8815DC0ECA529029CF64040691B7FA2B2815DC0AEEE586C93F640400B5EF415A4815DC0C57421567FF6404062855B3E92815DC0847F113466F64040F3AD0FEB8D815DC0F2052D2460F64040E28DCC237F815DC055F5F23B4DF640409658198D7C815DC0211CB3EC49F6404010255AF278815DC0D34A21904BF640409E465A2A6F815DC02409C21550F6404092E68F696D815DC04D9CDCEF50F640400A7F86376B815DC093E00D6954F6404009FA0B3D62815DC0AF5DDA7058F64040240C03965C815DC0FB928D075BF6404058FCA6B052815DC0ED48F59D5FF64040FE2B2B4D4A815DC0F75AD07B63F640402FFB75A73B815DC0CF807A336AF640408EB27E3331815DC0032670EB6EF64040C4245CC823815DC0E8F9D34675F64040B3D0CE6916815DC0A9F7544E7BF64040691D554D10815DC0D7135D177EF640403F390A1005815DC06F7EC34483F6404076FC170802815DC09ECE15A584F64040E6012CF2EB805DC02EAC1BEF8EF6404094DBF63DEA805DC0404B57B08DF64040E99AC937DB805DC09C4F1DAB94F64040312AA913D0805DC02EFD4B5299F640407EAA0A0DC4805DC09DA04D0E9FF64040D26C1E87C1805DC0BA85AE44A0F64040C39ACAA2B0805DC0F17F4754A8F64040367689EAAD805DC00E65A88AA9F6404096CCB1BCAB805DC0A96BED7DAAF6404084D9041896805DC0F19C2D20B4F640403FE3C28190805DC0DEC9A7C7B6F64040069B3A8F8A805DC0DC611399B9F640405E471CB281805DC099D6A6B1BDF640401059A48977805DC0BA10AB3FC2F64040B454DE8E70805DC00C03965CC5F64040410E4A9869805DC02E71E481C8F64040A27E17B666805DC0BCC96FD1C9F64040A9BD88B663805DC0BC95253ACBF64040450F7C0C56805DC02FF65E7CD1F64040888043A852805DC022A64412BDF640405359147651805DC0B5368DEDB5F640402B14E97E4E805DC052F01472A5F640406E6B0BCF4B805DC08F6D197096F64040166EF9484A805DC0F3E159828CF640405E9CF86A47805DC0D9AF3BDD79F6404076F86BB246805DC05E2A36E675F6404031CEDF8442805DC0115322895EF64040151DC9E53F805DC06D1D1CEC4DF640401807978E39805DC04B581B6327F64040683D7C9928805DC02FF834272FF640401D56B8E523805DC0E7E3DA5031F64040BF64E3C116805DC0FB3BDBA337F64040764D486B0C805DC0B1BFEC9E3CF64040D7A3703D0A805DC0BD395CAB3DF640404209336DFF7F5DC013B534B742F6404060394206F27F5DC0D5B2B5BE48F64040D9B45208E47F5DC078978BF84EF64040A8AB3B16DB7F5DC088669E5C53F6404084D558C2DA7F5DC09AD18F8653F64040978E39CFD87F5DC0E17D552E54F64040E0BC38F1D57F5DC01C7C613255F64040F8156BB8C87F5DC0C23060C955F64040FA4674CFBA7F5DC00320EEEA55F64040350BB43BA47F5DC086FE092E56F64040AC55BB26A47F5DC072A609DB4FF640409413ED2AA47F5DC0C8B3CBB73EF640409413ED2AA47F5DC073D4D17135F64040F41B261AA47F5DC053B131AF23F64040F41B261AA47F5DC0B6BDDD921CF64040DCD9571EA47F5DC0AB5AD2510EF6404053245F09A47F5DC0535A7F4B00F64040E2B034F0A37F5DC00F61FC34EEF54040E88711C2A37F5DC07250C24CDBF5404000CADFBDA37F5DC0D3C08F6AD8F540407714E7A8A37F5DC0AD1402B9C4F54040A69883A0A37F5DC019FF3EE3C2F54040A69883A0A37F5DC0FC19DEACC1F5404065A9F57EA37F5DC00F9C33A2B4F54040DCF3FC69A37F5DC006D50627A2F5404083C2A04CA37F5DC07F8461C092F54040E2CAD93BA37F5DC08BE1EA0088F540402A91442FA37F5DC070CCB22781F5404083C2A04CA37F5DC0FFEA71DF6AF54040533E0455A37F5DC013F241CF66F54040F69A1E14947F5DC054E1CFF066F540400EA320787C7F5DC0A73B4F3C67F54040D21C59F9657F5DC02A1A6B7F67F540401AFD6838657F5DC02A1A6B7F67F54040CBDAA6785C7F5DC06C09F9A067F54040B64E5C8E577F5DC03C855CA967F5404082583673487F5DC01E6CB1DB67F54040AD50A4FB397F5DC030D7A20568F54040B4722F302B7F5DC04242942F68F5404015FDA199277F5DC0E2395B4068F5404015C616821C7F5DC0F4A44C6A68F540408A71FE26147F5DC03594DA8B68F54040A9BEF38B127F5DC006103E9468F54040242713B70A7F5DC0778368AD68F540405BB39597FC7E5DC029E620E868F540403FFF3D78ED7E5DC0ACC43C2B69F54040349C3237DF7E5DC05F27F56569F54040E9633E20D07E5DC0118AADA069F54040BF7FF3E2C47E5DC0F37002D369F540408FFB56EBC47E5DC098BD6C3B6DF54040DFFDF15EB57E5DC07AA4C16D6DF54040ECC20FCEA77E5DC05D8B16A06DF540401D925A28997E5DC03F726BD26DF540404F95EF19897E5DC02159C0046EF54040486DE2E47E7E5DC0F2086EA46CF54040486DE2E47E7E5DC00B992B836AF54040486DE2E47E7E5DC0959C137B68F54040302B14E97E7E5DC0145AD6FD63F54040302B14E97E7E5DC0A41AF67B62F54040302B14E97E7E5DC090F63FC05AF54040486DE2E47E7E5DC0450C3B8C49F54040486DE2E47E7E5DC063B7CF2A33F54040302B14E97E7E5DC01EA7E8482EF54040302B14E97E7E5DC054FF209221F54040302B14E97E7E5DC0368FC360FEF44040302B14E97E7E5DC079C9FFE4EFF44040302B14E97E7E5DC045BC75FEEDF440401E8CD827807E5DC0B6291E17D5F4404036CEA623807E5DC0C1012D5DC1F4404036CEA623807E5DC0A0FB7266BBF4404036CEA623807E5DC0CEFA9463B2F4404036CEA623807E5DC00E65A88AA9F4404036CEA623807E5DC0D0798D5DA2F4404059A48977807E5DC07F87A2409FF44040F390291F827E5DC0CEA3E2FF8EF4404029064834817E5DC0A8C30AB77CF44040A06AF46A807E5DC04E27D9EA72F44040E8305F5E807E5DC04B3ACAC16CF44040A641D13C807E5DC0CA89761552F4404018B5FB55807E5DC09FE6E44526F44040E8305F5E807E5DC08D4127840EF44040D0EE9062807E5DC0C8EE022505F44040D0EE9062807E5DC0A7E8482EFFF34040B8ACC266807E5DC0D1AFAD9FFEF34040B2EF8AE07F7E5DC06D1805C1E3F340402920ED7F807E5DC0394030478FF3404052F355F2B17E5DC0C30FCEA78EF340401024EF1CCA7E5DC04031B2648EF34040E085ADD9CA7E5DC04031B2648EF34040DA0242EBE17E5DC0BD5296218EF3404074EFE192E37E5DC0BD5296218EF34040D2A92B9FE57E5DC0EDD632198EF34040CB9E0436E77E5DC0EDD632198EF3404059F78F85E87E5DC0EDD632198EF340401EC539EAE87E5DC0EDD632198EF3404035ED629AE97E5DC0EDD632198EF340405036E50AEF7E5DC07C6308008EF34040C939B187F67E5DC00BF0DDE68DF340404BE48233F87E5DC03A747ADE8DF340406BB6F292FF7E5DC0C90050C58DF3404082902C60027F5DC0C90050C58DF340408DF0F620047F5DC0997CB3CD8DF340409C8BBFED097F5DC0997CB3CD8DF340408E5BCCCF0D7F5DC06AF816D68DF34040452DCDAD107F5DC06AF816D68DF340401475E61E127F5DC0DB6B41EF8DF340408CBFED09127F5DC01F2BF86D88F34040F19E03CB117F5DC08C497F2F85F340408CF337A1107F5DC07345292158F340407A884677107F5DC0FF76D9AF3BF34040B6BA9C12107F5DC0C84274081CF340408636001B107F5DC05516855D14F3404057B26323107F5DC038656EBE11F340408636001B107F5DC0FB90B75CFDF2404034DC80CF0F7F5DC088BCE5EAC7F2404034DC80CF0F7F5DC064E60297C7F240406937FA980F7F5DC0E048A0C1A6F24040454772F90F7F5DC089997D1EA3F240400458E4D70F7F5DC08410902FA1F240401CB4571F0F7F5DC0925A28999CF240400341800C1D7F5DC0253CA1D79FF2404097900F7A367F5DC0D2E1218C9FF240400C59DDEA397F5DC00266BE839FF24040F294D5743D7F5DC031EA5A7B9FF24040A8FE4124437F5DC04F0306499FF24040C5C9FD0E457F5DC01AC231CB9EF24040267156444D7F5DC0EA3D95D39EF240400F9A5DF7567F5DC0D2E1218C9FF24040B83B6BB75D7F5DC00723F609A0F240407CD5CA845F7F5DC0F5B704E09FF2404057B1F84D617F5DC0662B2FF99FF24040A4005130637F5DC0A81ABD1AA0F240402E6F0ED76A7F5DC04912842BA0F2404001BEDBBC717F5DC096AFCBF09FF24040607825C9737F5DC0C63368E89FF24040CAE02879757F5DC0C63368E89FF2404012F8C3CF7F7F5DC0B4C876BE9FF24040B2D5E594807F5DC037A79201A0F240407B4CA4349B7F5DC0C63368E89FF24040AEF199EC9F7F5DC04912842BA0F240403D7E6FD39F7F5DC0E259828C80F2404055C03DCF9F7F5DC059677C5F5CF2404043554CA59F7F5DC069DFDC5F3DF24040EA23F0879F7F5DC007EA944737F240407F87A2409F7F5DC052499D8026F240405BB1BFEC9E7F5DC06397A8DE1AF2404061889CBE9E7F5DC0D942908312F24040A3772AE09E7F5DC09E44847F11F24040D2FBC6D79E7F5DC075E5B33C0FF24040EA3D95D39E7F5DC07764AC36FFF1404020990E9D9E7F5DC0A7CB6262F3F14040C767B27F9E7F5DC03A5CAB3DECF14040F6EB4E779E7F5DC0F3E32F2DEAF140403EB2B96A9E7F5DC0307E1AF7E6F140406E3656629E7F5DC0C172840CE4F140408578245E9E7F5DC07AFA08FCE1F1404056F487669E7F5DC025E7C41EDAF140403EB2B96A9E7F5DC0E55FCB2BD7F14040085740A19E7F5DC0608E1EBFB7F14040085740A19E7F5DC0213B6F63B3F14040085740A19E7F5DC0F9DB9E20B1F14040E469F981AB7F5DC0649291B3B0F140405A66118AAD7F5DC0649291B3B0F1404022895E46B17F5DC0C39ACAA2B0F1404006F52D73BA7F5DC05327A089B0F140403411363CBD7F5DC0FFCC203EB0F1404072FC5069C47F5DC0E1B37570B0F14040766B990CC77F5DC0E1B37570B0F14040A6D590B8C77F5DC0B12FD978B0F140403BA759A0DD7F5DC08E59F624B0F14040BE8575E3DD7F5DC08E59F624B0F14040C87DAB75E27F5DC01DE6CB0BB0F140408B170B43E47F5DC0DBF63DEAAFF140408BFD65F7E47F5DC08E59F624B0F140404E7D2079E77F5DC08E59F624B0F14040DCA16131EA7F5DC05ED5592DB0F14040B5FB5580EF7F5DC0ED612F14B0F140402BF86D88F17F5DC01DE6CB0BB0F1404048C32973F37F5DC0AC72A1F2AFF140407CB60E0EF67F5DC0F90FE9B7AFF14040A415DF50F87F5DC03BFF76D9AFF140407616BD5301805DC0F90FE9B7AFF1404096E82CB308805DC0F90FE9B7AFF1404071AAB5300B805DC0299485AFAFF14040A6EB89AE0B805DC0299485AFAFF14040E78C28ED0D805DC0889CBE9EAFF14040A6EECA2E18805DC0A6B5696CAFF1404028999CDA19805DC0A6B5696CAFF14040580394861A805DC07631CD74AFF14040F2EF332E1C805DC0A6B5696CAFF14040682096CD1C805DC0A6B5696CAFF1404007B309302C805DC065C6DB4AAFF1404077D844662E805DC0944A7842AFF1404053E8BCC62E805DC0944A7842AFF14040CA32C4B12E805DC0B6679604A8F140401EA7E8482E805DC098A0866F61F1404036E9B6442E805DC0C0AE264F59F14040247EC51A2E805DC0716F7EC344F14040429770E82D805DC05E45460724F140402A55A2EC2D805DC0BA2C26361FF1404000A8E2C62D805DC0A44FABE80FF14040D12346CF2D805DC0A0FA07910CF1404060B01BB62D805DC0DBDB2DC901F1404018EAB0C22D805DC07329AE2AFBF0404024986A662D805DC01A6A1492CCF04040541C075E2D805DC05EF58079C8F04040A2B94E232D805DC0F64201DBC1F04040C896E5EB32805DC0554B3ACAC1F0404007D0EFFB37805DC0554B3ACAC1F0404063D34A2190805DC0554B3ACAC1F040401AA54BFF92805DC085CFD6C1C1F0404042EA76F695805DC0B45373B9C1F04040FCA886FD9E805DC0145CACA8C1F04040DD274701A2805DC0145CACA8C1F04040DA71C3EFA6805DC0B45373B9C1F04040143C855CA9805DC0554B3ACAC1F040403ACB2C42B1805DC0C6BE64E3C1F040406901DA56B3805DC0973AC8EBC1F04040A3CB9BC3B5805DC0F64201DBC1F04040CC441152B7805DC026C79DD2C1F04040594FADBEBA805DC085CFD6C1C1F04040594FADBEBA805DC01490F63FC0F040409A3E3BE0BA805DC0BDE0D39CBCF04040764EB340BB805DC069183E22A6F04040D07F0F5EBB805DC005871744A4F04040A6D24F38BB805DC0462575029AF04040764EB340BB805DC073D3669C86F040401D1D5723BB805DC03CD9CD8C7EF04040355F251FBB805DC005DF347D76F04040355F251FBB805DC0177E703E75F04040594FADBEBA805DC07769C36169F0404018601F9DBA805DC07A6D365662F0404018601F9DBA805DC0E19A3BFA5FF04040BE2EC37FBA805DC047C8409E5DF040407D3F355EBA805DC0ADF545425BF040407D3F355EBA805DC0859675FF58F04040E21E4B1FBA805DC08445459C4EF0404012A3E716BA805DC0BC22F8DF4AF0404089EDEE01BA805DC050FEEE1D35F0404089EDEE01BA805DC0588B4F0130F0404089EDEE01BA805DC0132A38BC20F0404089EDEE01BA805DC08505F7031EF0404089EDEE01BA805DC0C728CFBC1CF0404089EDEE01BA805DC0C382FB010FF040402AE5B512BA805DC09602D2FE07F04040B29AAE27BA805DC03BFE0B0401F040404DBB9866BA805DC0C79DD2C1FAEF404006F52D73BA805DC05C1B2AC6F9EF40408FAA2688BA805DC0BC57AD4CF8EF404047E4BB94BA805DC0E161DA37F7EF4040D099B4A9BA805DC0419E5DBEF5EF404071917BBABA805DC0A1DAE044F4EF4040594FADBEBA805DC02B1213D4F0EF4040594FADBEBA805DC09DB98784EFEF4040594FADBEBA805DC000A94D9CDCEF4040001E51A1BA805DC09526A5A0DBEF4040A6ECF483BA805DC0B3EE1F0BD1EF4040EEB25F77BA805DC0360186E5CFEF40403679CA6ABA805DC067B96C74CEEF4040EEB25F77BA805DC03D26529ACDEF4040BE2EC37FBA805DC002284696CCEF404006DB8827BB805DC002284696CCEF404008E23C9CC0805DC062307F85CCEF4040006F8104C5805DC02041F163CCEF404071AE6186C6805DC050C58D5BCCEF4040AA44D95BCA805DC00ED6FF39CCEF40403CC1FEEBDC805DC02CEFAA07CCEF4040E02D90A0F8805DC04A0856D5CBEF4040929048DBF8805DC0D9942BBCCBEF4040863C821B29815DC033E02C25CBEF4040FB04508C2C815DC0C26C020CCBEF4040641F645930815DC06264C91CCBEF40404B75012F33815DC051F9D7F2CAEF4040F10F5B7A34815DC021753BFBCAEF404097AAB4C535815DC0F1F09E03CBEF40404626E0D748815DC03F8EE6C8CAEF4040D1AE42CA4F815DC09E961FB8CAEF40408CBE823463815DC0CE1ABCAFCAEF4040569DD5027B815DC0C85D8429CAEF40405F984C158C815DC0E6762FF7C9EF40409817601F9D815DC00490DAC4C9EF4040AA2D7590D7815DC04C70EA03C9EF4040683EE76ED7815DC0594C6C3EAEEF40408657923CD7815DC0B7442E3883EF40408657923CD7815DC02463B5F97FEF40408657923CD7815DC03D27BD6F7CEF4040E55FCB2BD7815DC05396218E75EF40401BBB44F5D6815DC01B118C834BEF4040F7E461A1D6815DC009C4EBFA05EF4040B6F5D37FD6815DC0DD3D40F7E5EE4040FEBB3E73D6815DC0F8359204E1EE4040A45698BED7815DC027BA2EFCE0EE40405CA9674128825DC04F948444DAEE4040BE9EAF592E825DC01953B0C6D9EE4040E10CFE7E31825DC096749483D9EE404021C8410933825DC096749483D9EE4040601BF16437825DC067F0F78BD9EE4040249BABE639825DC067F0F78BD9EE40408255F5F23B825DC067F0F78BD9EE4040575A46EA3D825DC067F0F78BD9EE4040E464E25641825DC067F0F78BD9EE40400821205F42825DC067F0F78BD9EE40404819710168825DC096749483D9EE40404819710168825DC0C16F438CD7EE40404819710168825DC00D54C6BFCFEE4040C53A55BE67825DC0889FFF1EBCEE4040C53A55BE67825DC0D07F0F5EBBEE4040C53A55BE67825DC0902C6002B7EE4040C53A55BE67825DC026AAB706B6EE40402A1A6B7F67825DC07E3672DD94EE4040D1E80E6267825DC048A46DFC89EE4040D1E80E6267825DC0C6F99B5088EE4040016DAB5967825DC08C2FDAE385EE404018AF795567825DC010768A5583EE40406075E44867825DC000A777F17EEE4040D7BFEB3367825DC0AA5FE97C78EE40404E0AF31E67825DC0849CF7FF71EE4040F5D8960167825DC0990B5C1E6BEE4040F5D8960167825DC0CB2BD7DB66EE40400D1B65FD66825DC09CDB847B65EE40400D1B65FD66825DC0C80A7E1B62EE4040BA2BBB6070825DC0E066F16261EE404026FF93BF7B825DC0033DD4B661EE4040E10B93A982825DC092C9A99D61EE40403FC6DCB584825DC0C24D469561EE404067F1626188825DC0F2D1E28C61EE40400C3ECDC98B825DC051DA1B7C61EE40403483F8C08E825DC0B0E2546B61EE4040D9E9077591825DC0E066F16261EE4040022F336C94825DC03F6F2A5261EE4040A795422097825DC06FF3C64961EE4040CFDA6D179A825DC0CEFBFF3861EE404074417DCB9C825DC0FE7F9C3061EE40409C86A8C29F825DC02D04392861EE404042EDB776A2825DC08D0C721761EE40402104E44BA8825DC01C9947FE60EE40400F7F4DD6A8825DC01C9947FE60EE4040FDF9B660A9825DC01C9947FE60EE4040A39410ACAA825DC04B1DE4F560EE4040718E3A3AAE825DC0AA251DE560EE4040A112D731AE825DC0661536035CEE4040B954A52DAE825DC093E00D6954EE4040E8D84125AE825DC0D90759164CEE4040E8D84125AE825DC07442E8A04BEE4040185DDE1CAE825DC04205871744EE404048E17A14AE825DC027BC04A73EEE404060234910AE825DC077F52A323AEE40407765170CAE825DC026378AAC35EE40408FA7E507AE825DC0A5F44C2F31EE4040D66D50FBAD825DC08D7BF31B26EE4040605793A7AC825DC06937FA980FEE4040789961A3AC825DC0287CB60E0EEE40400726378AAC825DC0FBC7427408EE40404EECA17DAC825DC03271AB2006EE4040DD787764AC825DC03541D47D00EE4040F5BA4560AC825DC0548EC9E2FEED4040F5BA4560AC825DC079008BFCFAED40405A9A5B21AC825DC0E3FDB8FDF2ED40408A1EF818AC825DC0E59997C3EEED404019ABCDFFAB825DC058A9A0A2EAED4040E63C635FB2825DC00B0C59DDEAED40403EEC8502B6825DC08DEA7420EBED40400E4E44BFB6825DC0CFD90242EBED4040594FADBEBA825DC0813CBB7CEBED4040889FFF1EBC825DC0813CBB7CEBED40401CCF6740BD825DC010C99063EBED4040BC783F6EBF825DC070D1C952EBED404044E048A0C1825DC09F55664AEBED4040B41F2922C3825DC0404D2D5BEBED404081B1BE81C9825DC0BC3AC780ECED4040441A1538D9825DC07B4B395FECED4040EE26F8A6E9825DC0BC3AC780ECED4040CFD90242EB825DC0BC3AC780ECED4040EE5D83BEF4825DC0F86C1D1CECED4040"
3;"0103000020E61000000100000001030000E350BF0B5B965DC0AFE94141290041408A1F63EE5A965DC02EC4EA8F3000414078B471C45A965DC0D4449F8F3200414096CD1C925A965DC00E0F61FC3400414044A7E7DD58965DC0C8B3CBB73E004140745FCE6C57965DC0B2101D02470041408CBB41B456965DC01B2B31CF4A00414076C7629B54965DC033A48AE25500414041D47D0052965DC0F46DC1525D00414031EBC5504E965DC073486AA164004140E6E95C514A965DC0E1EB6B5D6A0041400C90680245965DC05AD5928E720041400E12A27C41965DC00A68226C7800414003B2D7BB3F965DC09067976F7D00414087DEE2E13D965DC0D44334BA830041401C5C3AE63C965DC02A8BC22E8A00414059A835CD3B965DC05CC823B891004140B2F336363B965DC04D4A41B79700414011FC6F253B965DC0D5E594809800414086730D3334965DC06C97361C9600414059BF99982E965DC0FB57569A940041405C8FC2F528965DC091D5AD9E930041408FE3874A23965DC08B18761893004140C0E95DBC1F965DC0EA20AF0793004140F27B9BFEEC955DC0AEEE586C930041400B26FE28EA955DC0615111A793004140BFD6A546E8955DC0B4AB90F2930041402638F581E4955DC0AEBA0ED594004140E0D91EBDE1955DC0183DB7D095004140B8AE9811DE955DC09AE7887C97004140FB05BB61DB955DC00B2769FE98004140D4F4D901D7955DC0BC218D0A9C004140F7E461A1D6955DC0DFF76F5E9C004140FF23D3A1D3955DC05BB1BFEC9E0041406C425A63D0955DC0BF0E9C33A2004140020EA14ACD955DC0E63922DFA5004140C0B33D7AC3955DC0E622BE13B30041407FF8F9EFC1955DC0BB270F0BB5004140A56ABB09BE955DC0FA7ABE66B900414082E2C798BB955DC0944DB9C2BB0041405F268A90BA955DC0BDE0D39CBC004140D7A4DB12B9955DC07BBDFBE3BD004140562E54FEB5955DC0A31CCC26C0004140D8D825AAB7955DC0F50EB743C30041406B0BCF4BC5955DC0B9E2E2A8DC004140118C834BC7955DC05E2F4D11E00041402866BD18CA955DC05B936E4BE4004140988BF84ECC955DC06C96CB46E7004140E97DE36BCF955DC0C345EEE9EA00414094A12AA6D2955DC027A3CA30EE004140164CFC51D4955DC097E2AAB2EF0041405016BEBED6955DC09C6B98A1F100414090831266DA955DC0772D211FF40041406C5F402FDC955DC082A7902BF5004140ABCC94D6DF955DC076C58CF0F6004140A3737E8AE3955DC0D4997B48F80041405454FD4AE7955DC0CEA8F92AF9004140D5B0DF13EB955DC0336E6AA0F9004140560DC2DCEE955DC003EACDA8F90041408B1A4CC3F0955DC0F17EDC7EF900414094128255F5955DC0986725ADF800414014EAE923F0955DC0C7F143A511014140A4AA09A2EE955DC0DC4944F8170141407B319413ED955DC0C70E2A711D01414097FF907EFB955DC0AE9B525E2B014140E9F17B9BFE955DC0C45BE7DF2E0141402AC76471FF955DC0CFD556EC2F014140E198654F02965DC0D9E731CA330141405A9C31CC09965DC063D4B5F63E01414023BF7E880D965DC0367172BF430141408E5BCCCF0D965DC08ACBF10A440141402DEBFEB110965DC0DBBDDC274701414061C43E0114965DC08CB800344A0141404E0B5EF415965DC06E6B0BCF4B01414079573D601E965DC01150E108520141408252B4722F965DC06A847EA65E0141408C4D2B8540965DC0C3B81B446B01414082C30B2252965DC0E0BA624678014140B85510035D965DC077BD344580014140EC2E505260965DC07C46223482014140927BBABA63965DC01C0A9FAD8301414068B4554964965DC02D7590D783014140D7BFEB3367965DC0B610E4A084014140ED7F80B56A965DC01BD6541685014140DF35E84B6F965DC039EFFFE3840141402FC03E3A75965DC0514B732B84014140C85EEFFE78965DC081CF0F238401414061FD9FC37C965DC0459DB987840141402920ED7F80965DC06E30D4618501414070CCB22781965DC05017299485014140A65EB7088C965DC0A371A8DF850141407A185A9D9C965DC097AC8A709301414004594FADBE965DC0AC55BB26A40141408CDAFD2AC0965DC0E0490B9755024140D26C1E87C1965DC02C7FBE2D58024140E4BD6A65C2965DC0A3E8818FC10241403718EAB0C2965DC0AFEDED96E4024140AE62F19BC2965DC0E5B33C0FEE024140BA10AB3FC2965DC07B82C476F70241408BA6B393C1965DC041D5E8D500034140F19F6EA0C0965DC0663046240A034140033FAA61BF965DC0499C155113034140C28366D7BD965DC0BC94BA641C0341407077D66EBB965DC0F1F274AE280341405378D0ECBA965DC06DACC43C2B03414036936FB6B9965DC09F1D705D31034140C6A17E17B6965DC0367172BF430341401C06F357C8965DC0C5FD47A6430341400EBF9B6ED9965DC0B492567C43034140D0F3A78DEA965DC072A3C85A43034140A96A82A8FB965DC001309E414303414082E15CC30C975DC0EFC4AC17430341405C55F65D11975DC04FCDE506430341400FD594641D975DC0772CB64945034140CE50DCF126975DC06A4AB20E47034140DE2230D637975DC08CB800344A034140EB724A404C975DC02557B1F84D034140ED48F59D5F975DC0AC8A70935103414085EAE6E26F975DC04BE658DE550341406DAB59677C975DC07FBF982D59034140A7AFE76B96975DC023D8B8FE5D03414034F790F0BD975DC0D236FE4465034140F085C954C1975DC08499B67F65034140BF7FF3E2C4975DC0A2B2614D650341407A58A835CD975DC0D82780626403414072193735D0975DC02C82FFAD64034140915F3FC406985DC0A9F413CE6E03414041F2CEA10C985DC033C4B12E6E0341402D05A4FD0F985DC08C0FB3976D0341400FB8AE9811985DC03FA6B5696C0341403274ECA012985DC05EF3AACE6A034140E4A25A4414985DC06C09F9A067034140C9AA083719985DC018AF795567034140342DB1321A985DC078B7B24467034140E0B88C9B1A985DC08922A46E6703414075029A081B985DC02A1A6B7F670341409CF9D51C20985DC0E2395B40680341404E42E90B21985DC0C420B0726803414030293E3E21985DC0959C137B68034140C68CF0F620985DC0A59F70766B0341400D535BEA20985DC0E65AB4006D0341403DF19C2D20985DC097218E75710341407823F3C81F985DC00070ECD973034140917F66101F985DC0BF805EB8730341408605F7031E985DC0F7E28BF678034140F792C6681D985DC008E6E8F17B03414071C79BFC16985DC00F96B1A19B034140B41EBE4C14985DC0C1E10511A903414079060DFD13985DC0A39410ACAA0341402AE44A3D0B985DC08A558330B703414030D5CC5A0A985DC0D10149D8B703414054DFF94509985DC053AC1A84B90341400000000000985DC04CA4349BC703414006D7DCD1FF975DC0C3D4963AC8034140D1950854FF975DC0289A07B0C80341404D4C1762F5975DC0A4A487A1D5034140475854C4E9975DC0490ED8D5E40341403E26529ACD975DC0BD00FBE8D40341406116DA39CD975DC0DA19A6B6D40341408063CF9ECB975DC0780DFAD2DB0341402E8B89CDC7975DC06F9D7FBBEC0341404701A260C6975DC05471E316F3034140EECF4543C6975DC089B2B794F3034140DEE68D93C2975DC0AA09A2EE030441404AEB6F09C0975DC0A56950340F044140E8DB82A5BA975DC02782380F27044140CC441152B7975DC0672618CE3504414036AAD381AC975DC07EC2D9AD650441404AB1A371A8975DC004ABEAE577044140B0AA5E7EA7975DC0D28A6F287C044140A4164A26A7975DC0315F5E807D0441403A7AFCDEA6975DC060AFB0E07E044140FE614B8FA6975DC08FFF024180044140BABC395CAB975DC005FC1A4982044140B83A00E2AE975DC0753BFBCA83044140F94CF6CFD3975DC04FE61F7D93044140C6F8307BD9975DC089B0E1E995044140191F662FDB975DC071546EA296044140C476F700DD975DC029745E63970441407FDAA84E07985DC0FCF9B660A9044140F2ECF2AD0F985DC0B3B112F3AC044140A2D0B2EE1F985DC06EBE11DDB3044140A01A2FDD24985DC0C1E44691B50441404B3E761728985DC01AFCFD62B60441404A0A2C8029985DC00D4E44BFB604414062669FC728985DC0B1321AF9BC044140E55E605628985DC08BC058DFC0044140E0A128D027985DC00C03965CC50441408670CCB227985DC0A609DB4FC6044140B876A22424985DC0B4AA251DE504414064EB19C231985DC0166C239EEC044140B32781CD39985DC0F6B6990AF10441407E37DDB243985DC011001C7BF60441408C84B69C4B985DC07FD767CEFA04414069FF03AC55985DC00C94145800054140956588635D985DC0DA73999A040541408B8A389D64985DC055F99E91080541405680EF366F985DC03410CB660E054140E256410C74985DC0213D450E110541401C3EE94482985DC0A6D425E318054140F69A1E1494985DC0007157AF22054140D906EE409D985DC057EC2FBB27054140C806D2C5A6985DC08F4E5DF92C054140E8DB82A5BA985DC0965CC5E237054140BA13ECBFCE985DC0AED51EF64205414099F38C7DC9985DC0D09A1F7F690541404C395FECBD985DC08751103CBE0541404ED53DB2B9985DC0D6E1E82ADD054140DFFDF15EB5985DC0AE0D15E3FC054140A4367172BF985DC047ACC5A700064140E71BD13DEB985DC0D976DA1A11064140B81CAF40F4985DC0AE47E17A1406414094F8DC09F6985DC0D7DAFB541506414034A2B437F8985DC018963FDF160641400F7EE200FA985DC03B38D89B180641405BCD3AE3FB985DC0457EFD101B06414013D38558FD985DC050C422861D064140FA5C6DC5FE985DC0723271AB20064140D65240DAFF985DC0359886E123064140182829B000995DC07BDCB75A2706414070253B3602995DC0FF73982F2F064140D4D0066003995DC09ECF807A330641401B6327BC04995DC019558671370641402006BAF605995DC0B8E4B8533A064140A3B08BA207995DC0ECBDF8A23D06414060730E9E09995DC0DFA7AAD040064140D09849D40B995DC04EB340BB4306414022A5D93C0E995DC0FAF02C41460641403999B85510995DC0ED0E29064806414036E3344415995DC0B0743E3C4B064140FF05820019995DC097E4805D4D0641402CD49AE61D995DC00133DFC14F064140E257ACE122995DC0D63730B951064140685721E527995DC04677103B53064140BFD2F9F02C995DC0226DE34F54064140CE87670932995DC0999D45EF540641408B16A06D35995DC07B849A21550641401230BABC39995DC0DA8CD310550641406F826F9A3E995DC075C7629B540641406E6B0BCF4B995DC082A966D652064140CAA65CE15D995DC0185B0872500641400892770E65995DC0BF4351A04F064140D53DB2B96A995DC03C65355D4F064140A181583673995DC01F4C8A8F4F0641407C46223482995DC01E1840F850064140EFC682C2A0995DC0DBC01DA853064140378DEDB5A0995DC0D9588979560641407E39B35DA1995DC0F75AD07B63064140EE7893DFA2995DC0B875374F75064140A69883A0A3995DC09D9ACB0D86064140AC55BB26A4995DC0A087DA368C064140D76A0F7BA1995DC0A4A833F790064140F853E3A59B995DC0BD89213999064140A3772AE09E995DC0F46C567DAE0641403C16DBA4A2995DC0A0185932C7064140C3499A3FA6995DC0E141B3EBDE064140505436ACA9995DC00586AC6EF50641401DAF40F4A4995DC0F86F5E9CF8064140E2934E2498995DC035272F3201074140BB9C121093995DC0B69DB64604074140CB68E4F38A995DC0847D3B8908074140FAEC80EB8A995DC063CE33F6250741402A711DE38A995DC08E209562470741402A711DE38A995DC06E6B0BCF4B074140361FD7868A995DC01ADD41EC4C074140361FD7868A995DC0C05DF6EB4E07414049F59D5F94995DC0C05DF6EB4E0741404EB2D5E594995DC0C05DF6EB4E0741404EB2D5E594995DC0A96917D34C0741406A15FDA199995DC08272DBBE47074140813D26529A995DC09ACE4E0647074140E60297C79A995DC0A548BE1248074140CE72D9E89C995DC0F6065F984C0741409ED497A59D995DC0D2FC31AD4D0741405CCB64389E995DC090D959F44E074140C619C39CA0995DC090D959F44E0741408DEE2076A6995DC05E9CF86A47074140336FD575A8995DC02C7C7DAD4B074140B7B585E7A5995DC06055BDFC4E07414053758F6CAE995DC06055BDFC4E07414033A6608DB3995DC06FD39FFD480741405C1FD61BB5995DC038F6ECB94C074140CEE0EF17B3995DC031D120054F074140F6251B0FB6995DC06055BDFC4E074140E9297288B8995DC0EFE192E34E074140DAC534D3BD995DC0E046CA16490741405D8AABCABE995DC0D5CC5A0A48074140F7764B72C0995DC05C001AA54B0741407600C45DBD995DC031D120054F07414067B62BF4C1995DC031D120054F074140C0E78711C2995DC05B9885764E074140BE310400C7995DC0A548BE12480741403AEB538EC9995DC0618907944D074140035C902DCB995DC027BF45274B07414025B03907CF995DC01133FB3C46074140BF9CD9AED0995DC0C8EA56CF49074140471E882CD2995DC0C8EA56CF49074140179AEB34D2995DC0560F98874C074140EF71A609DB995DC0268BFB8F4C07414007B47405DB995DC0C64E78094E07414007B47405DB995DC0D1C8E7154F074140626A4B1DE4995DC0A2444B1E4F074140DA39CD02ED995DC072C0AE264F07414017D7F84CF6995DC0423C122F4F07414086AE44A0FA995DC0423C122F4F0741403EE8D9ACFA995DC084B7072120074140A4C7EF6DFA995DC0B56FEEAF1E0741403EE8D9ACFA995DC0683A3B191C07414020CF2EDFFA995DC0B14E95EF19074140BBEF181EFB995DC072FBE593150741402C634337FB995DC0C26856B60F074140EB73B515FB995DC013D6C6D809074140DFDFA0BDFA995DC07A6B60AB04074140E161DA37F7995DC0AAEFFCA2040741404206F2ECF2995DC0B5696CAF05074140A2427573F1995DC0B5183C4CFB064140CC237F30F0995DC0226B0DA5F606414006A051BAF4995DC0E2E313B2F306414006A051BAF4995DC0B62FA017EE064140BD8BF7E3F6995DC086AB0320EE064140E90B21E7FD995DC0F71E2E39EE0641408B6B7C26FB995DC00705A568E50641403E027FF8F9995DC011C64FE3DE064140AAD216D7F8995DC0CDE9B298D80641407008556AF6995DC08AA9F413CE064140E886A6ECF4995DC0C3EE3B86C706414048C32973F3995DC08A58C4B0C3064140FE2C9622F9995DC050C24CDBBF064140209BE447FC995DC039CE6DC2BD0641409A20EA3E009A5DC036AD1402B90641406E895C70069A5DC0C93D5DDDB1064140A034D428249A5DC01650A8A78F064140F8174163269A5DC0C91AF5108D0641402EFEB627489A5DC0847F113466064140EB8F300C589A5DC0BDA772DA530641408D261763609A5DC045F295404A064140CBD6FA22A19A5DC09BAC510FD106414018265305A39A5DC04F779E78CE06414024287E8CB99A5DC075E272BC02074140E1D05B3CBC9A5DC0E942ACFE08074140D1EAE40CC59A5DC0F792C6681D074140341477BCC99A5DC02D25CB492807414043C9E4D4CE9A5DC0FDBD141E34074140F4C308E1D19A5DC0F9B9A1293B0741408DB62A89EC9A5DC098DA52077907414011001C7BF69A5DC0C2DB8310900741408DEDB5A0F79A5DC04D64E602970741406FBA6587F89A5DC09831056B9C0741404067D2A6EA9A5DC047AD307DAF0741409BC937DBDC9A5DC0B439CE6DC207414074E95F92CA9A5DC0C5AA4198DB074140197442E8A09A5DC072158BDF1408414014CE6E2D939A5DC03FAA61BF270841406AF816D68D9A5DC053CE177B2F084140CE52B29C849A5DC0882CD2C43B084140DDCD531D729A5DC03A950C00550841406BD5AE09699A5DC051DA1B7C61084140C267EBE0609A5DC039CFD8976C0841400CC7F319509A5DC045B75ED383084140D5B2B5BE489A5DC0D594641D8E084140969350FA429A5DC0B9347EE19508414079AEEFC3419A5DC09B1BD31396084140346ABE4A3E9A5DC09B1BD31396084140A92F4B3B359A5DC09B1BD31396084140E25AED612F9A5DC05A2C45F295084140B4722F302B9A5DC048C153C8950841402313F06B249A5DC03656629E95084140FF058200199A5DC02AA8A8FA950841407903CC7C079A5DC0183DB7D095084140EA5910CAFB995DC0E9B81AD99508414047753A90F5995DC0D74D29AF950841400F2A711DE3995DC0F566D47C9508414028A089B0E1995DC0C5E23785950841402A1F82AAD1995DC042041C42950841404E266E15C4995DC0FA230C039608414085B53176C2995DC0CB9F6F0B96084140DF4E22C2BF995DC007D2C5A6950841403C4D66BCAD995DC0A7C98CB795084140BBF083F3A9995DC048C153C895084140516B9A779C995DC0B9347EE19508414034D4282499995DC07845F0BF950841407EE5417A8A995DC013807F4A95084140BD1B0B0A83995DC0B377465B95084140C6C210397D995DC042041C4295084140E0BA624678995DC090A16307950841402716F88A6E995DC042041C429508414012D89C8367995DC0CCD3B9A29408414010EB8D5A61995DC031992A1895084140D7A205685B995DC042041C4295084140E6EC9DD156995DC089B0E1E99508414094FAB2B453995DC007D2C5A695084140A1D9756F45995DC0601DC70F950841409F20B1DD3D995DC001158E20950841400EC1711937995DC0601DC70F950841404A41B79734995DC001158E2095084140DC9DB5DB2E995DC0B377465B95084140DC662AC423995DC0D190F12895084140E1D231E719995DC084F3A96395084140F65B3B5112995DC07288B8399508414009DE904605995DC013807F4A95084140AC5791D101995DC001158E2095084140AF0AD462F0985DC031992A1895084140A5F5B704E0985DC0B377465B9508414056B950F9D7985DC0A20C55319508414019028063CF985DC01F2E39EE9408414004594FADBE985DC00DC347C4940841401A16A3AEB5985DC0FB57569A94084140A6CF0EB8AE985DC0A8FDD64E94084140FCC22B499E985DC00706103E940841405890662C9A985DC0378AAC3594084140C630276893985DC0BA68C8789408414045BA9F5390985DC0251FBB0B940841408ECEF9298E985DC08427F4FA93084140CE380D5185985DC0AA99B51490084140EACC3D247C985DC00C3ECDC98B084140CF66D5E76A985DC022E17B7F830841400875914259985DC032C7F2AE7A08414058C51B9947985DC02594BE10720841400AA359D93E985DC08638D6C56D0841403E5FB35C36985DC0CAC342AD69084140176536C824985DC00A2E56D46008414067B5C01E13985DC026C286A757084140F65B3B5112985DC0D367075C5708414046787B1002985DC00133DFC14F08414027C0B0FCF9975DC068942EFD4B0841406D01A1F5F0975DC0A662635E4708414083A44FABE8975DC084285FD042084140BD512B4CDF975DC075594C6C3E0841408C48145AD6975DC0FAD346753A08414029EB3713D3975DC03CF71E2E3908414060C8EA56CF975DC0F57EA31D3708414023F77475C7975DC032E5435035084140D7C1C1DEC4975DC08C3045B93408414060AB048BC3975DC0DCD7817346084140D252793BC2975DC0AAD4EC815608414092B1DAFCBF975DC0E3A430EF71084140228C9FC6BD975DC06A12BC218D0841409A249694BB975DC0DF14562AA8084140FA7ABE66B9975DC061C5A9D6C20841405BD1E638B7975DC011FA997ADD084140BB270F0BB5975DC06326512FF80841400516C09481975DC045F0BF95EC08414034D8D47954975DC02786E464E20841403674B33F50975DC08C7F9F71E10841400247020D36975DC03CF54883DB08414078EFA83121975DC0095053CBD60841409031772D21975DC00A849D62D5084140D7F7E12021975DC0B2666490BB0841401FBE4C1421975DC0CBF09F6EA00841406684B70721975DC02BBF0CC6880841407EC6850321975DC04583143C85084140C68CF0F620975DC09A3FA6B5690841400D535BEA20975DC0F73DEAAF57084140259529E620975DC0DE9046054E0841403126FDBD14975DC0CC2555DB4D084140FE9AAC510F975DC02B2E8ECA4D08414072C119FCFD965DC079CBD58F4D08414046072461DF965DC08B36C7B94D084140D07F0F5EBB965DC09CA1B8E34D084140D07F0F5EBB965DC0E2E5E95C51084140527E52EDD3965DC04A2366F6790841409B00C3F2E7965DC0519FE40E9B084140A7AE7C96E7965DC07A32FFE89B08414048C0E8F2E6965DC0321EA5129E08414084F23E8EE6965DC0CBF09F6EA0084140137F1475E6965DC05358A9A0A2084140FB3C4679E6965DC02F4E7CB5A3084140C6E1CCAFE6965DC034D769A4A508414012656F29E7965DC02DB29DEFA708414083BEF4F6E7965DC085950A2AAA08414069723106D6965DC0DB166536C808414064E94317D4965DC06EF8DD74CB08414044149337C0965DC027D714C8EC08414068D0D03FC1965DC09816F549EE084140D829560DC2965DC0BBB88D06F008414008944DB9C2965DC072A43330F2084140B41F2922C3965DC06B7F677BF4084140F50EB743C3965DC0045262D7F6084140B41F2922C3965DC00F98874CF9084140D80FB1C1C2965DC0F607CA6DFB084140D829560DC2965DC0BF5E61C1FD0841400E9F7422C1965DC0F46BEBA7FF0841404AEB6F09C0965DC005A3923A0109414075CC79C6BE965DC0520C906802094140C39D0B23BD965DC07B9FAA4203094140DC1324B6BB965DC02E02637D03094140C4D155BABB965DC0412619390B0941401EFD2FD7A2965DC087191A4F040941402EC901BB9A965DC0C4B3041901094140DDED7A698A965DC06E6C76A4FA0841405DDC460378965DC0EE91CD55F308414009E066F162965DC0643DB5FAEA084140B96C74CE4F965DC091088D60E30841409B02999D45965DC0A50F5D50DF0841409A97C3EE3B965DC060CB2BD7DB0841408A9466F338965DC05451BCCADA084140AA46AF0628965DC0F25B74B2D40841401478279F1E965DC01E8B6D52D10841403C86C77E16965DC0EE06D15AD1084140B0C6D97404965DC02FF65E7CD10841401E300F99F2955DC0A0698995D1084140F8359204E1955DC012DDB3AED1084140669FC728CF955DC08350DEC7D1084140BDC62E51BD955DC02348A5D8D108414054C37E4FAC955DC0653733FAD1084140AF5C6F9BA9955DC0653733FAD1084140BBED42739D955DC0052FFA0AD2084140BED7101C97955DC0D6AA5D13D20841409C69C2F693955DC0A626C11BD20841404E2A1A6B7F955DC0E8154F3DD208414055698B6B7C955DC0E8154F3DD2084140E65AB4006D955DC059897956D2084140F8C5A52A6D955DC064E597C118094140C84109336D955DC01D739EB12F094140E65AB4006D955DC0FDBD141E340941406C3D433866955DC08A73D4D171094140C0CB0C1B65955DC05B40683D7C094140F62686E464955DC03B8BDEA9800941407FDC7EF964955DC01BD65416850941408A70935165955DC02BA5677A89094140EC4B361E6C955DC0D386C3D2C0094140A298BC0166955DC01B9B1DA9BE0941407A39ECBE63955DC08751103CBE09414086CABF9657955DC057CD7344BE09414049F3C7B436955DC039B4C876BE094140B05417F032955DC04562821ABE0941400074982F2F955DC0EC4ACB48BD094140B131AF230E955DC0A54DD53DB20941400CCB9F6F0B955DC0BDA94885B10941407FC0030308955DC087687407B109414021205F4205955DC0B7EC10FFB00941402F6AF7AB00955DC0BDA94885B10941405A7F4B00FE945DC0A54DD53DB2094140D21742CEFB945DC00FD07D39B3094140575EF23FF9945DC0508BC1C3B40941407270E998F3945DC000529B38B9094140A228D027F2945DC07D3F355EBA094140AF2479AEEF945DC005A73E90BC094140A4AA09A2EE945DC05DBEF561BD0941406AFAEC80EB945DC06247E350BF094140C493DDCCE8945DC0802C4487C00941403C2CD49AE6945DC0C7D8092FC1094140F6CDFDD5E3945DC0FC19DEACC1094140247F30F0DC945DC02C9E7AA4C1094140CE3461FBC9945DC0793BC269C109414084640113B8945DC0C7D8092FC10941408B6F287CB6945DC0F65CA626C10941407A3881E9B4945DC026E1421EC1094140E61F7D93A6945DC0147651F4C00941408ACA863595945DC044FAEDEBC0094140C2A4F8F884945DC085E97B0DC1094140E0BDA3C684945DC0BF97C28366094140AFEB17EC86945DC0DD9387855A0941401F11532289945DC00CC7F31950094140429946938B945DC0B22AC24D460941407E1CCD9195945DC0DDCEBEF220094140236937FA98945DC0A8C1340C1F0941403929CC7B9C945DC0CB46E7FC14094140A968ACFD9D945DC00458E4D70F09414060200890A1945DC082C476F700094140FE7BF0DAA5945DC05CE49EAEEE0841407592AD2EA7945DC0B8FFC874E8084140983446EBA8945DC082397AFCDE084140EA7420EBA9945DC0FC6D4F90D808414085950A2AAA945DC05298F738D308414044A67C08AA945DC0EE4108C897084140D33252EFA9945DC059677C5F5C08414062BF27D6A9945DC07C444C8924084140C1C760C5A9945DC01E19ABCDFF074140088ECBB8A9945DC00B40A374E9074140AB5B3D27BD945DC0054F2157EA074140A8A5B915C2945DC0B7B1D991EA074140D9B11188D7945DC02234828DEB07414073840CE4D9945DC093A7ACA6EB074140124E0B5EF4945DC0CEA5B8AAEC074140E04735ECF7945DC03F19E3C3EC074140BC9179E40F955DC0C8B4368DED0741408466D7BD15955DC0AA9B8BBFED074140118E59F624955DC00F61FC34EE07414006685BCD3A955DC097FC4FFEEE074140CEA44DD53D955DC0B1A371A8DF07414014E97E4E41955DC0E4DA5031CE074140B4C9E1934E955DC08F368E588B0741409C70AFCC5B955DC04CFDBCA948074140D5CC5A0A48955DC0F294D5743D0741400E0F61FC34955DC02D76FBAC320741404F93196F2B955DC0122D793C2D074140A2D0B2EE1F955DC01CEE23B7260741407BBFD18E1B955DC0821B295B2407414011548D5E0D955DC0DAAD65321C07414030A182C30B955DC0E09EE74F1B0741400282397AFC945DC03274ECA0120741401AF8510DFB945DC0A12E52280B074140295C8FC2F5945DC00873BB97FB0641402F4D11E0F4945DC0C2FA3F87F9064140B950F9D7F2945DC07CB60E0EF60641408C7F9F71E1945DC0AC510FD1E806414020274C18CD945DC0B48D3F51D90641402AE5B512BA945DC0C843DFDDCA06414004C4245CC8945DC083BF5FCC960641403CDEE4B7E8945DC0200C3CF71E064140E0D6DD3CD5945DC039D0436D1B064140ACE3F8A1D2945DC0D40AD3F71A064140FA97A432C5945DC0CAC4AD82180641407D3F355EBA945DC0F4BF5C8B16064140D3838252B4945DC019CA8976150641400740DCD5AB945DC0D80E46EC13064140A5677A89B1945DC0B4FE9600FC05414020B935E9B6945DC0C442AD69DE0541404F3DD2E0B6945DC05F94A0BFD0054140F60B76C3B6945DC073D6A71C930541409CDA19A6B6945DC096E7C1DD590541405BEB8B84B6945DC09FAF592E1B054140E6762FF7C9945DC05DC0CB0C1B0541402A3C6876DD945DC01CD13DEB1A054140A7AE7C96E7945DC07BD976DA1A054140ED0F94DBF6945DC0E3A9471ADC044140029CDEC5FB945DC088BCE5EAC70441403AE466B801955DC05FEFFE78AF044140FE63213A04955DC0FF959526A5044140FE63213A04955DC03D64CA87A0044140452A8C2D04955DC0FB3A70CE880441405D6C5A2904955DC0F12895F0840441405D6C5A2904955DC0DC68006F81044140BC74931804955DC0A8893E1F650441404B0169FF03955DC001DC2C5E2C044140778192020B955DC0F48B12F417044140DA76DA1A11955DC01A1538D906044140E4A25A4414955DC08A03E8F7FD03414062156F641E955DC0E6B0FB8EE10341407C0A80F10C955DC06ADAC534D30341408D0A9C6C03955DC0E542E55FCB034140C4995FCD01955DC0E542E55FCB034140C4995FCD01955DC0BFEE74E789034140DBDB2DC901955DC00B42791F470341404644317903955DC018EAB0C22D0341405E86FF7403955DC038DA71C3EF02414075C8CD7003955DC0ED98BA2BBB024140027FF8F9EF945DC01C98DC28B2024140A376BF0AF0945DC06D3997E2AA024140BA6A9E23F2945DC0F6EB4E779E0241404E9A0645F3945DC04D4A41B797024140ED293927F6945DC02C27A1F485024140C47C7901F6945DC00F4240BE840241406E4F90D8EE945DC086FE092E5602414086915ED4EE945DC0C442AD69DE0141409ED32CD0EE945DC0D8278062640141401669E21DE0945DC05B069CA564014140E25B5837DE945DC08B8A389D64014140CC988235CE945DC0A9A3E36A640141401E882CD2C4945DC03830B9516401414010070951BE945DC0C7BC8E38640141405A4C6C3EAE945DC0E4D53906640141406CD102B4AD945DC0340F60915F014140787FBC57AD945DC03B342C465D014140BA88EFC4AC945DC02C996379570141404815C5ABAC945DC0CF2C095053014140605793A7AC945DC065A4DE5339014140605793A7AC945DC0D009A1832E014140789961A3AC945DC06D1B4641F0004140789961A3AC945DC0B663EAAEEC00414090DB2F9FAC945DC0F2D077B7B20041404815C5ABAC945DC0E2016553AE004140CBF3E0EEAC945DC043723271AB0041400035B56CAD945DC0E5D18DB0A8004140E8D84125AE945DC0F8A41309A60041409A215514AF945DC0BEDA519CA30041406E8AC745B5945DC07D022846960041406E8AC745B5945DC0096EA46C9100414086CC9541B5945DC057056A31780041401763601DC7945DC01616DC0F78004140D87DC7F0D8945DC004ABEAE577004140460A65E1EB945DC0C3BB5CC477004140A7CEA3E2FF945DC0B1506B9A770041400893E2E313955DC09FE5797077004140863C821B29955DC08D7A8846770041401461C3D32B955DC04C8BFA2477004140CE8AA8893E955DC0AB93331477004140A2410A9E42955DC06B0C3A217400414060EAE74D45955DC0DEE7F86871004140CA86359545955DC05B09DD25710041406473D53C47955DC085048C2E6F004140772CB64945955DC0C98FF8156B004140D882DE1B43955DC0D21C59F965004140B5E0455F41955DC0E066F16261004140D447E00F3F955DC013EF004F5A004140B77C24253D955DC0B7EA3A5453004140B2D991EA3B955DC03D997FF44D00414094F430B43A955DC09AB4A9BA47004140CA4FAA7D3A955DC00B5C1E6B460041405587DC0C37955DC0529ACDE330004140C6FA062637955DC0E2E65432000041401F2C634337955DC08CF7E3F6CBFF40406CAF05BD37955DC02E573F36C9FF4040BA32A83638955DC0412AC58EC6FF40407EE6AC4F39955DC04679E6E5B0FF4040EE59D76839955DC07976F9D687FF40400EF8FC3042955DC0D87E32C687FF40404643C6A354955DC0C613419C87FF4040F5D8960167955DC0B5A84F7287FF404063997E8978955DC0A33D5E4887FF40405CA8FC6B79955DC00246973787FF404056B77A4E7A955DC0A33D5E4887FF4040530438BD8B955DC091D26C1E87FF4040E3E13D0796955DC0205F420587FF4040726E13EE95955DC07311DF8959FF4040183DB7D095955DC0A338471D1DFF4040EF8FF7AA95955DC0C30B2252D3FE40407E1CCD9195955DC0041F8315A7FE4040153944DC9C955DC0C22FF5F3A6FE40400E48C2BE9D955DC0814067D2A6FE40403ECC5EB69D955DC03522180797FE404072546EA296955DC0D619DF1797FE40407845F0BF95955DC0D619DF1797FE4040600322C495955DC0431B800D88FE4040600322C495955DC0F6B182DF86FE4040560E2DB29D955DC0B5C2F4BD86FE40402CD2C43BC0955DC08081204086FE4040868E1D54E2955DC04A404CC285FE4040BD6E1118EB955DC00951BEA085FE40408EEA7420EB955DC0AF05BD3786FE4040B7973446EB955DC056BABBCE86FE4040E144F46BEB955DC0CCEA1D6E87FE4040F886C267EB955DC098FA795391FE4040B7973446EB955DC0E9B81AD995FE40408813984EEB955DC0FF959526A5FE404024ED461FF3955DC0BDA60705A5FE4040E7559DD502965DC00B444FCAA4FE4040FC32182312965DC088653387A4FE4040FC32182312965DC034D769A4A5FE40408011346612965DC090662C9ACEFE40400FB8AE9811965DC0A2D11DC4CEFE404072C45A7C0A965DC0C573B680D0FE404096CE876709965DC0D7DEA7AAD0FE404082AD122C0E965DC021C9ACDEE1FE4040043E3F8C10965DC0221ADD41ECFE4040E50AEF7211965DC0986725ADF8FE40405C55F65D11965DC06E895C7006FF4040FD6662BA10965DC08E8F16670CFF404099D53BDC0E965DC0AE2D3C2F15FF4040F46E2C280C965DC0215A2BDA1CFF4040F5BC1B0B0A965DC0666A12BC21FF40407E8CB96B09965DC0685721E527FF4040CC29013109965DC09CFC169D2CFF4040C07B478D09965DC0DB4FC6F830FF404054ABAFAE0A965DC0C614AC7136FF4040BF47FDF50A965DC025E99AC937FF40405DA3E5400F965DC00CAA0D4E44FF4040BC77D49810965DC0B7B3AF3C48FF4040384BC97212965DC03B17467A51FF40407FF78E1A13965DC0EC116A8654FF404019E42EC214965DC00D18247D5AFF4040766A2E3718965DC04ACFF41263FF40406F1118EB1B965DC0EC4B361E6CFF404002F390291F965DC0F3599E0777FF404036B22B2D23965DC03FAC376A85FF40405854C4E924965DC0A62A6D718DFF40406EE00ED429965DC0436FF1F09EFF4040D6E07D552E965DC0562B137EA9FF40401077F52A32965DC0F90FE9B7AFFF404066BE839F38965DC013F1D6F9B7FF404065AA605452965DC061FC34EECDFF40403222516859965DC09F1B9AB2D3FF40406072A3C85A965DC0838769DFDCFF4040E9279CDD5A965DC0810871E5ECFF404072DD94F25A965DC08A03E8F7FDFF40405A9BC6F65A965DC0D07B63080000414013D55B035B965DC0CAC4AD8218004140E350BF0B5B965DC0AFE9414129004140"
4;"0103000020E610000001000000940200000E32C9C859995DC057EC2FBB27F74040DEAD2CD159995DC06F48A30227F74040FA5E43705C995DC0207EFE7BF0F640400CCA349A5C995DC03A765089EBF640400CCA349A5C995DC0F3C98AE1EAF640406CD26D895C995DC02D3D9AEAC9F64040F487669E5C995DC0336FD575A8F64040FA5E43705C995DC047E5266A69F640405A677C5F5C995DC0CB83F41439F640406F2A52616C995DC02A8C2D0439F640406AA4A5F276995DC05A10CAFB38F64040D7135D177E995DC0B91803EB38F64040785C548B88995DC018213CDA38F6404060E63BF889995DC018213CDA38F6404084BC1E4C8A995DC06B7BBB2539F64040E0F42EDE8F995DC09BFF571D39F64040185A9D9CA1995DC0FA07910C39F640406901DA56B3995DC02A8C2D0439F640407C259012BB995DC05A10CAFB38F64040A1664815C5995DC0B91803EB38F64040F10D85CFD6995DC018213CDA38F64040658BA4DDE8995DC048A5D8D138F640408CB96B09F9995DC0D731AEB838F64040608DB3E9089A5DC007B64AB038F640406ABC7493189A5DC066BE839F38F6404086562767289A5DC0C5C6BC8E38F640402BA391CF2B9A5DC0F54A598638F6404030630AD6389A5DC024CFF57D38F640408D9B1A683E9A5DC05453927538F6404042EE224C519A5DC0B35BCB6438F6404090F63FC05A9A5DC0E3DF675C38F64040DEFE5C34649A5DC042E8A04B38F6404012A452EC689A5DC0726C3D4338F640402D077AA86D9A5DC0726C3D4338F640408A592F86729A5DC0726C3D4338F64040FEEDB25F779A5DC0A2F0D93A38F64040738236397C9A5DC0D174763238F64040D0D4EB16819A5DC0D174763238F64040897956D28A9A5DC001F9122A38F640405B608F89949A5DC0307DAF2138F640401AC231CB9E9A5DC060014C1938F64040C1E10511A99A5DC0BF09850838F6404092C83EC8B29A5DC01F12BEF737F6404064AF777FBC9A5DC07E1AF7E637F64040B2B794F3C59A5DC0AE9E93DE37F6404001C0B167CF9A5DC0AE9E93DE37F6404050C8CEDBD89A5DC0AE9E93DE37F64040E6965643E29A5DC0AE9E93DE37F64040193C4CFBE69A5DC0AE9E93DE37F64040642310AFEB9A5DC07E1AF7E637F6404094128255F59A5DC07E1AF7E637F6404031D28BDAFD9A5DC07E1AF7E637F640403E1F65C4059B5DC07E1AF7E637F6404078094E7D209B5DC07E1AF7E637F64040B61490F63F9B5DC06CAF05BD37F64040BBD408FD4C9B5DC01F12BEF737F64040029B73F04C9B5DC0BABBCE86FCF540406823D74D299B5DC08A37328FFCF54040DF6DDE38299B5DC0C7D8092FC1F54040D811876C209B5DC0C7D8092FC1F54040AB5AD2510E9B5DC0F65CA626C1F54040B6696CAF059B5DC0F65CA626C1F54040B6696CAF059B5DC08592C9A99DF54040CEAB3AAB059B5DC0FA9B508880F54040D482177D059B5DC067EE21E17BF54040CEAB3AAB059B5DC046B41D5377F54040CEAB3AAB059B5DC02DB0C7444AF54040B85510035D9B5DC0AAD1AB014AF540406117450F7C9B5DC0395E81E849F540401EA67D737F9B5DC0AAD1AB014AF5404052B3075A819B5DC058FCA6B052F54040402E71E4819B5DC0EC116A8654F54040821DFF05829B5DC0E620E86855F5404046D1031F839B5DC0C1E270E657F54040EC8502B6839B5DC02C6519E258F5404044D95BCAF99B5DC044A4A65D4CF54040CBBBEA01F39C5DC02121CA17B4F84040FAF19716F59C5DC04818062CB9F84040E44A3D0B429D5DC0E57D1CCD91F940401B649291B39D5DC030BC92E4B9FA404002EE79FEB49D5DC0425BCEA5B8FA404004931B45D69D5DC0570394861AFB40401E8B6D52D19D5DC0545051F52BFB40405AD427B9C39D5DC00E4C6E1459FB404075CC79C6BE9D5DC07E1CCD9195FB40404835ECF7C49D5DC06F63B323D5FB4040EDBAB722319E5DC0EB8D5A61FAFC4040514CDE00339E5DC018761893FEFC40401AF8510DFB9D5DC01B28F04E3EFD404063EC8497E09D5DC09B1F7F6951FD4040780DFAD2DB9D5DC05660C8EA56FD404068EDB60BCD9D5DC05F5B3FFD67FD4040C408E1D1C69D5DC09D465A2A6FFD404057CD7344BE9D5DC04580D3BB78FD4040EC3026FDBD9D5DC039D2191879FD4040F9122A38BC9D5DC091B586527BFD40405EF23FF9BB9D5DC0B58B69A67BFD4040CDACA580B49D5DC08C497F2F85FD4040689604A8A99D5DC002637D0393FD404024B726DD969D5DC0959C137B68FD4040742497FF909D5DC03C6876DD5BFD4040E6B16664909D5DC0C1E270E657FD404069AA27F38F9D5DC01DCA501553FD40401079CBD58F9D5DC0B96C74CE4FFD4040CE893DB48F9D5DC0B67F65A549FD40408D9AAF928F9D5DC06CE690D442FD404081069B3A8F9D5DC0B071FDBB3EFD4040DB519CA38E9D5DC094F430B43AFD4040BE5296218E9D5DC048BF7D1D38FD4040022CF2EB879D5DC005685BCD3AFD40405C74B2D47A9D5DC0DF6A9DB81CFD4040EC4B361E6C9D5DC027C0B0FCF9FC404084622B685A9D5DC0D1217024D0FC40406325E659499D5DC0D636C5E3A2FC4040ED28CE51479D5DC0BDA60705A5FC4040E0A128D0279D5DC0EE93A30051FC4040EBE40CC51D9D5DC0EB04341136FC40409201A08A1B9D5DC0880FECF82FFC404012BF620D179D5DC053B131AF23FC4040C29FE1CD1A9D5DC0D85F764F1EFC4040AC71361D019D5DC052616C21C8FB40401E335019FF9C5DC0315BB22AC2FB404055A52DAEF19C5DC010CAFB389AFB4040658BA4DDE89C5DC0F4DE180280FB40405A2BDA1CE79C5DC08BF84ECC7AFB4040E42EC214E59C5DC0CAFACDC474FB4040206118B0E49C5DC03CA2427573FB4040BB9BA73AE49C5DC04E417E3672FB4040BCE9961DE29C5DC00A65E1EB6BFB4040E50B5A48C09B5DC0328CBB41B4FC40402DEC6987BF9B5DC0EBABAB02B5FC40404548DDCEBE9B5DC0E4BA29E5B5FC4040B519A721AA9B5DC0D2890453CDFC4040276728EE789B5DC0E485747808FD40400070ECD9739B5DC0467BBC900EFD4040764F1E166A9B5DC0A5A0DB4B1AFD40403ECDC98B4C9B5DC0C765DCD440FD404018EDF1423A9B5DC06E88F19A57FD404021AE9CBD339B5DC0B7ED7BD45FFD404059880E81239B5DC0834E081D74FD404077BB5E9A229B5DC0D5743DD175FD4040200C3CF71E9B5DC0C139234A7BFD40400CE8853B179B5DC037876BB587FD4040F19E03CB119B5DC0F697DD9387FD4040E200FA7DFF9A5DC06B60AB048BFD4040C18F6AD8EF9A5DC07AFB73D190FD40408D9944BDE09A5DC0AB048BC399FD4040D9976C3CD89A5DC05B971AA19FFD4040E4C0ABE5CE9A5DC0915D6919A9FD404087889B53C99A5DC000016BD5AEFD404012DA722EC59A5DC0C2323674B3FD4040399A232BBF9A5DC0E204A6D3BAFD404047CA1649BB9A5DC04AEB6F09C0FD40404F232D95B79A5DC024456458C5FD40405D876A4AB29A5DC049D40B3ECDFD4040A9DDAF027C9A5DC026FDBD141EFE4040E28DCC237F9A5DC01D705D3123FE404030F7C951809A5DC022F94A2025FE4040DA006C40849A5DC0D84812842BFE4040193A7650899A5DC0F12900C633FE404035B742588D9A5DC0B8E4B8533AFE40402232ACE28D9A5DC0B2F336363BFE404038F24064919A5DC0501BD5E940FE40404D309C6B989A5DC02C62D8614CFE404077DA1A118C9A5DC04C512E8D5FFE40402CF015DD7A9A5DC038842A357BFE404074EACA67799A5DC0EF6FD05E7DFE4040FC00A436719A5DC042E7357689FE4040681F2BF86D9A5DC0F86A47718EFE40407EC2D9AD659A5DC0C2120F289BFE4040145AD6FD639A5DC02C616D8C9DFE40405EA27A6B609A5DC083DC4598A2FE40406E88F19A579A5DC058FE7C5BB0FE404022533E04559A5DC0747B4963B4FE404037C2A2224E9A5DC0944DB9C2BBFE4040223317B83C9A5DC0B9F94674CFFE4040E0F25833329A5DC03604C765DCFE4040DCB75A272E9A5DC039252026E1FE40401A6CEA3C2A9A5DC0D8800871E5FE4040A034D428249A5DC0BD546CCCEBFE40403B527DE7179A5DC020CF2EDFFAFE404047E350BF0B9A5DC0394206F2ECFE4040744012F6ED995DC0E1D39CBCC8FE4040B2F7E28BF6995DC07FC16ED8B6FE40403C66A032FE995DC021382EE3A6FE40406022DE3AFF995DC00B444FCAA4FE404037A968ACFD995DC0D636C5E3A2FE404091F12895F0995DC04929E8F692FE40407978CF81E5995DC0C761307F85FE404068757286E2995DC0402E71E481FE4040F4143944DC995DC06EF9484A7AFE404014B01D8CD8995DC04CBF44BC75FE4040C286A757CA995DC061DD787764FE4040D425E318C9995DC0F19D98F562FE404076340EF5BB995DC0C398F4F752FE40404EB857E6AD995DC0BA9D7DE541FE4040BEC0AC50A4995DC0F0FB372F4EFE40406B9A779CA2995DC0A7E7DD5850FE4040A2293BFDA0995DC01DE4F56052FE4040D5B14AE999995DC04EED0C535BFE4040A20C553195995DC06FF3C64961FE404080B8AB5791995DC0E3874A2366FE40409EEBFB7090995DC06075E44867FE4040B8C9A8328C995DC0457D923B6CFE4040BA313D6189995DC09D2CB5DE6FFE404019541B9C88995DC03733FAD170FE4040E67ADB4C85995DC0596DFE5F75FE404080B56AD784995DC02FA699EE75FE40408D7DC9C683995DC08D7A884677FE40401E8CD82780995DC0C7F319506FFE4040EA98F38C7D995DC05950189469FE4040C26D6DE179995DC051DA1B7C61FE4040410E4A9869995DC0ECBDF8A23DFE4040E509849D62995DC0656D533C2EFE4040227024D060995DC01F2922C32AFE40404C37894160995DC00EF27A3029FE40406CD26D895C995DC0960854FF20FE4040B0C56E9F55995DC0DF3312A111FE40409548A29751995DC049658A3908FE4040098CF50D4C995DC09DD66D50FBFD404058AB764D48995DC0CBA145B6F3FD404000AE64C746995DC079AF5A99F0FD4040A696ADF545995DC0F70489EDEEFD4040F888981249995DC0AA9B8BBFEDFD4040956247E350995DC06A1492CCEAFD404059164CFC51995DC0D5CA845FEAFD40400A2B155454995DC0DCBB067DE9FD4040A986FD9E58995DC02A8D98D9E7FD404054909F8D5C995DC08AC91B60E6FD4040EF3B86C77E995DC0C02154A9D9FD4040A06AF46A80995DC0C612D6C6D8FD4040D2393FC571995DC0A73AE466B8FD4040AD2F12DA72995DC0B5503239B5FD40404850FC1873995DC0FD304278B4FD40409CDB847B65995DC09291B3B0A7FD40404BCCB39256995DC00A0DC4B299FD4040B4C6A01342995DC04A26A77686FD4040B003E78C28995DC0861E317A6EFD404015E3FC4D28995DC07F2DAF5C6FFD40409CDF30D120995DC0E2395B4068FD40403AEAE8B81A995DC0622B685A62FD40407C410B0918995DC02861A6ED5FFD4040BF7E880D16995DC03543AA285EFD40407FDDE9CE13995DC01E4FCB0F5CFD404040A4DFBE0E995DC01B2E724F57FD4040A41820D104995DC02557B1F84DFD404003ED0E2906995DC0D8B969334EFD40404EF2237EC5985DC08602B68311FD404086376BF0BE985DC0E21DE0490BFD40407A6F0C01C0985DC01A2FDD2406FD4040FD4D2844C0985DC0DF30D12005FD4040F20703CFBD985DC0E198654F02FD40405DA45016BE985DC02711E15F04FD4040CAC2D7D7BA985DC0D39FFD4811FD4040048D9944BD985DC0CC7A319413FD4040C6538F34B8985DC0B9C4910722FD40405C5320B3B3985DC01EA7E8482EFD40401CCC26C0B0985DC04E7CB5A338FD4040DC2A8881AE985DC0AF09698D41FD404062BF27D6A9985DC06991ED7C3FFD40400723F609A0985DC080ED60C43EFD40408109DCBA9B985DC02D93E1783EFD404018E945ED7E985DC0CC5B751DAAFD4040C85EEFFE78985DC0E659492BBEFD4040C4B2994352985DC0D8B628B341FE40405FB69DB646985DC0B29B19FD68FE4040F2608BDD3E985DC0C03C64CA87FE4040A06EA0C03B985DC018096D3997FE4040CFBEF2203D985DC029745E6397FE40408C4D2B8540985DC0897C975297FE4040A375543541985DC0A2EE0390DAFE40406743FE9941985DC0FE7DC68503FF4040CD22145B41985DC0D4D347E00FFF404038D906EE40985DC033164D6727FF4040AA9A20EA3E985DC037A4518193FF404084B7072120985DC038807EDFBFFF40409B5775560B985DC0C09657AEB7FF40407730629F00985DC02CB5DE6FB4FF40408E075BECF6975DC0986BD102B4FF40406EA12B11A8975DC06EC1525DC0FF4040A6643909A5975DC0D386C3D2C0FF40400871E5EC9D975DC0B3D1393FC5FF4040643E20D099975DC0D673D2FBC6FF40404031B2648E975DC04A0856D5CBFF4040E27668588C975DC04417D4B7CCFF4040ACCABE2B82975DC0FACE2F4AD0FF40401A6B7F677B975DC006499F56D1FF404095B9F94674975DC0F4DDAD2CD1FF4040F0A0D9756F975DC05AD76839D0FF40402864E76D6C975DC0AE65321CCFFF4040AAF1D24D62975DC022A98592C9FF40401B65FD6662975DC09350FA42C8FF404068E89FE062975DC03718EAB0C2FF40406D718DCF64975DC013252191B6FF40401FBAA0BE65975DC065C6DB4AAFFF4040FBC9181F66975DC03D9B559FABFF40409013268C66975DC051A2258FA7FF40404E24986A66975DC0028063CF9EFF404067800BB265975DC08E1F2A8D98FF404085CD001764975DC08C6665FB90FF4040A2478C9E5B975DC0866F61DD78FF404092921E8656975DC02E6F0ED76AFF4040DC0E0D8B51975DC067976F7D58FF4040BF29AC5450975DC013B875374FFF4040F59ECA694F975DC04FCDE50643FF4040616F62484E975DC02FFB75A73BFF404026A5A0DB4B975DC069A8514832FF404083A6255646975DC07218CC5F21FF404078465B9544975DC0C4EDD0B018FF40409C36E33444975DC0ED461FF301FF40401958C7F143975DC01E8B6D52D1FE40401958C7F143975DC04E4354E1CFFE4040CBBA7F2C44975DC04C6DA983BCFE40405A47551344975DC07026A60BB1FE4040EFAA07CC43975DC0718E3A3AAEFE4040A8FE412443975DC05C363AE7A7FE40404339D1AE42975DC016BEBED6A5FE4040E277D32D3B975DC063D009A183FE404050E449D235975DC03A03232F6BFE40408B16A06D35975DC017618A7269FE40400E0F61FC34975DC0D1E80E6267FE4040F277EFA831975DC0CD76853E58FE4040246420CF2E975DC0DFF8DA334BFE4040191EFB592C975DC0E5982CEE3FFE40409B9141EE22975DC0DD9733DB15FE4040AD307DAF21975DC08D4127840EFE404030293E3E21975DC0D7BD158909FE4040A2B60DA320975DC06FEEAF1EF7FD4040BA1281EA1F975DC0404D2D5BEBFD4040975643E21E975DC0936DE00ED4FD40409D47C5FF1D975DC03465A71FD4FD40406A85E97B0D975DC0A5D8D138D4FD404070766B990C975DC004E10A28D4FD40407767EDB60B975DC0A5D8D138D4FD4040EFC517EDF1965DC087BF266BD4FD4040F6B6990AF1965DC0164CFC51D4FD4040FCA71B28F0965DC087BF266BD4FD404024B6BB07E8965DC028B7ED7BD4FD404012656F29E7965DC0B743C362D4FD40403198BF42E6965DC028B7ED7BD4FD40404468041BD7965DC028B7ED7BD4FD40401763601DC7965DC00A9E42AED4FD40400612143FC6965DC0992A1895D4FD404024456458C5965DC00A9E42AED4FD404028637C98BD965DC0AB9509BFD4FD4040EBC5504EB4965DC07B116DC7D4FD4040F2B6D26BB3965DC00A9E42AED4FD4040F8A75489B2965DC07B116DC7D4FD4040BBB6B75B92965DC0EC8497E0D4FD4040BBB6B75B92965DC01ABE8575E3FD4040BBB6B75B92965DC0172829B000FE4040D3F8855792965DC0C1374D9F1DFE4040D3F8855792965DC0A679C7293AFE4040D3F8855792965DC01A14CD0358FE4040EB3A545392965DC06AD8EF8975FE4040EB3A545392965DC01F62838593FE4040EB3A545392965DC0E2E47E87A2FE404011C4793881965DC065C39ACAA2FE40402D077AA86D965DC089997D1EA3FE4040A4FD0FB056965DC07DEBC37AA3FE4040EC6987BF26965DC0350BB43BA4FE4040FC32182312965DC088653387A4FE4040E7559DD502965DC00B444FCAA4FE404024ED461FF3955DC0BDA60705A5FE40408813984EEB955DC0FF959526A5FE4040B7973446EB955DC0E9B81AD995FE4040F886C267EB955DC098FA795391FE4040E144F46BEB955DC0CCEA1D6E87FE4040B7973446EB955DC056BABBCE86FE40408EEA7420EB955DC0AF05BD3786FE4040BD6E1118EB955DC00951BEA085FE4040868E1D54E2955DC04A404CC285FE40402CD2C43BC0955DC08081204086FE4040560E2DB29D955DC0B5C2F4BD86FE4040D3156C239E955DC09203763579FE40408B4F01309E955DC0A1478C9E5BFE40409DBAF2599E955DC02EAD86C43DFE4040E4805D4D9E955DC01FD8F15F20FE4040FCC56CC9AA955DC00D6D003620FE4040CC41D0D1AA955DC00A46257502FE40409CBD33DAAA955DC06DE4BA29E5FD40406D3997E2AA955DC0FF06EDD5C7FD40403DB5FAEAAA955DC0971AA19FA9FD4040488787307E955DC0CC5B751DAAFD4040EE04FBAF73955DC00E4B033FAAFD4040607825C973955DC0EC8502B683FD40408FFCC1C073955DC0778368AD68FD40408FFCC1C073955DC071C6302768FD4040607825C973955DC067463F1A4EFD4040607825C973955DC0910DA48B4DFD40400070ECD973955DC05DFA97A432FD4040D0EB4FE273955DC067D2A6EA1EFD40408925E5EE73955DC0FBAD9D2809FD40408925E5EE73955DC02575029A08FD4040425F7AFB73955DC0DFC2BAF1EEFC4040425F7AFB73955DC00ABE69FAECFC404012DBDD0374955DC068757286E2FC404012DBDD0374955DC0FEF2C98AE1FC4040B3D2A41474955DC01CB5C2F4BDFC4040B3D2A41474955DC00B7E1B62BCFC40402446CF2D74955DC07077D66EBBFC4040B3D2A41474955DC0B857E6ADBAFC4040834E081D74955DC0880E812381FC4040EA5E27F565955DC09A79724D81FC4040386403E962955DC0E716BA1281FC4040D5CF9B8A54955DC0CAFD0E4581FC404066DEAAEB50955DC09A79724D81FC40401E32E54350955DC09A79724D81FC4040309DD66D50955DC05B09DD2571FC404000193A7650955DC0F0694E5E64FC4040A110018750955DC0C398F4F752FC4040728C648F50955DC07155D97745FC4040D76B7A5050955DC06280441328FC4040BF29AC5450955DC0605969520AFC4040A7E7DD5850955DC0A393A5D6FBFB404090A50F5D50955DC0C91CCBBBEAFB404090A50F5D50955DC027A089B0E1FB404090A50F5D50955DC05A0BB3D0CEFB4040BC1FB75F3E955DC0CC7EDDE9CEFB404038BC202235955DC06C76A4FACEFB40407235B22B2D955DC03DF20703CFFB4040B43EE5982C955DC03DF20703CFFB404037514B732B955DC03DF20703CFFB4040DDCEBEF220955DC0DDE9CE13CFFB4040D8D7BAD408955DC01FD95C35CFFB4040D732198EE7945DC001C0B167CFFB4040DD239BABE6945DC030444E5FCFFB404014B35E0CE5945DC001C0B167CFFB4040EA059FE6E4945DC0691B7FA2B2FB404002486DE2E4945DC0041C42959AFB40401A8A3BDEE4945DC0CCED5EEE93FB404032CC09DAE4945DC0FF243E7782FB4040490ED8D5E4945DC0B75B920376FB404032CC09DAE4945DC01FA0FB7266FB404002486DE2E4945DC026A8E15B58FB4040D2C3D0EAE4945DC057772CB649FB4040BA8102EFE4945DC098158A743FFB40401A8A3BDEE4945DC001C287122DFB404002486DE2E4945DC04A0A2C8029FB40407F4FAC53E5945DC0062E8F3523FB4040CCD24ECDE5945DC09622F94A20FB40404203B16CE6945DC0A9F57EA31DFB40405454FD4AE7945DC0AA29C93A1CFB404000E0D8B3E7945DC00475CAA31BFB4040D28F8653E6945DC0CF6740BD19FB404061360186E5945DC0A608707A17FB4040081F4AB4E4945DC06681768714FB404056BC9179E4945DC07F11346612FB4040EA1F4432E4945DC01CE8A1B60DFB4040207BBDFBE3945DC044C2F7FE06FB4040F0F62004E4945DC00DFCA886FDFA4040CCECF318E5945DC00DFCA886FDFA40408BFD65F7E4945DC0B0726891EDFA40404337FB03E5945DC0DFA5D425E3FA40401F2DCE18E6945DC0DFA5D425E3FA4040F12DAC1BEF945DC0F110C64FE3FA40404E9A0645F3945DC0F110C64FE3FA4040C3482F6AF7945DC020956247E3FA4040CB0F5CE509955DC0DFA5D425E3FA40403CA06CCA15955DC06E32AA0CE3FA4040A58636001B955DC00F2A711DE3FA4040A438471D1D955DC0DFA5D425E3FA40407B2DE8BD31955DC0C18C2958E3FA4040CCEEC9C342955DC0809D9B36E3FA4040431F2C6343955DC0DFA5D425E3FA4040927538BA4A955DC06E32AA0CE3FA4040C634D3BD4E955DC020956247E3FA404090F9804067955DC01BD82AC1E2FA4040486AA16472955DC0FDBE7FF3E2FA40402D24607479955DC05CC7B8E2E2FA4040897C975297955DC091088D60E3FA4040643E20D099955DC06284F068E3FA404000E48409A3955DC074EFE192E3FA40409B8F6B43C5955DC03EAE0D15E3FA4040C408E1D1C6955DC06E32AA0CE3FA4040D53F8864C8955DC06E32AA0CE3FA4040529E7939EC955DC0FDBE7FF3E2FA4040F0DFBC38F1955DC07B14AE47E1FA4040D74FFF59F3955DC06F9A3E3BE0FA404068AF3E1EFA955DC04CC45BE7DFFA40402E1C08C902965DC0895E46B1DCFA40402E1C08C902965DC09E42AED4B3FA40402E1C08C902965DC055F487669EFA404058C9C7EE02965DC0E7FF55478EFA40402E1C08C902965DC01C2444F982FA4040ED2C7AA702965DC081CCCEA277FA4040700B96EA02965DC0B1F9B83654FA40409F8F32E202965DC00AF4893C49FA4040E7559DD502965DC0785DBF6037FA40402E1C08C902965DC08F17D2E121FA4040465ED6C402965DC05985CD0017FA4040700B96EA02965DC0ADBCE47FF2F940408176871403965DC00262122EE4F94040046F48A302965DC0029D499BAAF940401CB1169F02965DC0DB8827BB99F940404C35B39602965DC050C6F8307BF94040465ED6C402965DC04EF04DD367F94040465ED6C402965DC07024D06053F940402E1C08C902965DC0C1A8A44E40F940405EA0A4C002965DC066BB421F2CF940408E2441B802965DC04C89247A19F94040A5660FB402965DC00188BB7A15F94040D5EAABAB02965DC037E0F3C308F94040A5660FB402965DC0AAEFFCA204F940402E1C08C902965DC0AEB9A3FFE5F84040B114C95702965DC0342E1C08C9F8404034F3E49A02965DC0900F7A36ABF84040DBC1887D02965DC093A5D6FB8DF840406A4E5E6402965DC03E247CEF6FF8404082902C6002965DC0D50968226CF84040285FD04202965DC0E8A221E351F8404058E36C3A02965DC0B0743E3C4BF8404040A19E3E02965DC0F7E6374C34F8404040A19E3E02965DC0BB63B14D2AF8404070253B3602965DC07D5BB05417F8404040A19E3E02965DC0AF5E454607F84040F9DA334B02965DC0BF44BC75FEF74040111D024702965DC0F30016F9F5F7404058E36C3A02965DC0B9196EC0E7F74040F9DA334B02965DC0EB39E97DE3F74040E198654F02965DC0E71890BDDEF740403ACAC16C02965DC02FDCB930D2F74040AB3DEC8502965DC087A2409FC8F740402288F37002965DC05EF23FF9BBF7404082902C6002965DC065C6DB4AAFF74040C956975302965DC09E0B23BDA8F74040E76F422102965DC07E6DFDF49FF740402E36AD1402965DC0B51666A19DF740402E36AD1402965DC04CDF6B088EF740402E36AD1402965DC0556CCCEB88F7404046787B1002965DC0B6D617096DF740405EBA490C02965DC05F27F56569F740400589EDEE01965DC0465D6BEF53F74040ED461FF301965DC04791B58652F740408E3EE60302965DC051BAF42F49F7404076FC170802965DC0B2F0F5B52EF740405EBA490C02965DC0FC389A232BF740405EBA490C02965DC0863C821B29F740407CD3F4D901965DC0176536C824F74040F31DFCC401965DC06536C82423F74040522635B401965DC08D78B29B19F7404023A298BC01965DC09A5AB6D617F74040C4995FCD01965DC043AB933314F740407CD3F4D901965DC01B800D8810F740404C4F58E201965DC0F5BC1B0B0AF74040340D8AE601965DC0520C906802F740401DCBBBEA01965DC00E30F31DFCF64040ED461FF301965DC0E5B33C0FEEF640408E3EE60302965DC02D3D9AEAC9F64040E76F422102965DC0944DB9C2BBF6404046787B1002965DC07BA01518B2F6404046787B1002965DC0C1C760C5A9F640404C4F58E201965DC07DE5417A8AF640401137A79201965DC0581CCEFC6AF640401DCBBBEA01965DC021E868554BF64040649126DE01965DC0F3E2C4573BF64040D689CBF10A965DC0054EB6813BF64040C0CC77F013965DC0A6457D923BF640409929ADBF25965DC0C45E28603BF640405F96766A2E965DC0463D44A33BF6404049D9226937965DC059A835CD3BF640403A78263449965DC0826F9A3E3BF64040D8D64FFF59965DC011FC6F253BF640405797530262965DC011FC6F253BF640400B992B836A965DC0B2F336363BF64040C01F7EFE7B965DC0D00CE2033BF64040ABCDFFAB8E965DC01DAA29C93AF64040BBD05CA791965DC0EE258DD13AF64040626BB6F292965DC01DAA29C93AF64040BA85AE44A0965DC02367614F3BF6404003081F4AB4965DC0A088450C3BF64040D7C1C1DEC4965DC0826F9A3E3BF640408333F8FBC5965DC02F151BF33AF640407094BC3AC7965DC02F151BF33AF64040FD87F4DBD7965DC041800C1D3BF64040D6CA845FEA965DC0AC36FFAF3AF64040C5FEB27BF2965DC0EE258DD13AF640408B6B7C26FB965DC07DB262B83AF640402B323A2009975DC0A088450C3BF6404088B839950C975DC0826F9A3E3BF6404079060DFD13975DC01DAA29C93AF64040A2EA573A1F975DC02F151BF33AF6404002F390291F975DC0B665C0594AF64040A2EA573A1F975DC04D9CDCEF50F64040FC1BB4571F975DC091442FA358F64040E4D9E55B1F975DC0527C7C4276F640403D0B42791F975DC00706103E94F64040145E82531F975DC03AB187F6B1F6404067B8019F1F975DC08A75AA7CCFF64040AE7E6C921F975DC059A65F22DEF6404061E124CD1F975DC0E0F60489EDF64040373465A71F975DC0A12E52280BF74040F644D7851F975DC04A0A2C8029F740402D25CB4928975DC0C72B103D29F740401F0F7D772B975DC02634492C29F74040D3DC0A6135975DC01A868F8829F740400400C79E3D975DC0C72B103D29F740402F3201BF46975DC0F7AFAC3429F740402080D4264E975DC02634492C29F7404051BD35B055975DC02634492C29F74040BBF1EEC858975DC056B8E52329F74040467A51BB5F975DC0863C821B29F74040B69F8CF161975DC0863C821B29F74040FBAF73D366975DC0B5C01E1329F7404018AF795567975DC0B5C01E1329F74040200BD12170975DC0B5C01E1329F74040EF38454772975DC014C9570229F740400934D8D479975DC0863C821B29F74040721AA20A7F975DC0863C821B29F740409E9ACB0D86975DC0863C821B29F740400803CFBD87975DC0863C821B29F74040D2A755F487975DC0863C821B29F74040A2EF6E6589975DC0E544BB0A29F740403048FAB48A975DC014C9570229F740400533A6608D975DC0B5C01E1329F7404038F2406491975DC0F7AFAC3429F74040615111A793975DC0C72B103D29F74040C0594A9693975DC04B55DAE21AF740404FE61F7D93975DC0B282DF8618F7404091D5AD9E93975DC03E22A64412F740406728EE7893975DC0143E5B0707F740406728EE7893975DC02C9ACE4E06F740406728EE7893975DC041D5E8D500F740406728EE7893975DC0BF5E61C1FDF640407F6ABC7493975DC072A43330F2F640407F6ABC7493975DC0198D7C5EF1F640407F6ABC7493975DC00B26FE28EAF64040C5C8923996975DC00B26FE28EAF640401096B1A19B975DC03BAA9A20EAF640409DBAF2599E975DC03BAA9A20EAF64040185A9D9CA1975DC07DCD72D9E8F64040E2016553AE975DC0306475ABE7F6404008E57D1CCD975DC0CA367007EAF640409ACFB9DBF5975DC08847E2E5E9F64040828DEBDFF5975DC01B295B24EDF640401842CEFBFF975DC0B663EAAEECF64040C9AA083719985DC0B663EAAEECF64040007157AF22985DC069C6A2E9ECF64040BE67244223985DC04BADF71BEDF64040C2BCC79926985DC070EB6E9EEAF64040E9B6442E38985DC076DCF0BBE9F6404094C0E61C3C985DC076DCF0BBE9F64040768D96033D985DC076DCF0BBE9F640404609FA0B3D985DC0683A3B191CF740404609FA0B3D985DC0D9791B9B1DF7404016855D143D985DC045813E9127F74040E6E61BD13D985DC098DBBDDC27F74040F71DC3633F985DC00F0C207C28F74040EE5C18E945985DC0807F4A9528F74040FF93BF7B47985DC0807F4A9528F740401B48179B56985DC00F0C207C28F74040889D29745E985DC03E90BC7328F7404022C495B377985DC08670CCB227F7404038D55A9885985DC0C2A2224E27F740403883BF5FCC985DC0512FF83427F74040419E5DBEF5985DC0C2A2224E27F74040EA5F92CA14995DC033164D6727F740407138F3AB39995DC015FDA19927F7404070B6B9313D995DC015FDA19927F740400E32C9C859995DC057EC2FBB27F74040"
5;"0103000020E6100000010000008A140000F1D7648D7A7B5DC05837DE1D19114140624B8FA67A7B5DC05C8DEC4ACB1041404A09C1AA7A7B5DC0E960FD9FC31041404A09C1AA7A7B5DC0917D9065C11041404A09C1AA7A7B5DC0F1B913ECBF104140EB0088BB7A7B5DC04818062CB91041404A09C1AA7A7B5DC07B15191D9010414074B680D07A7B5DC05839B4C876104140FC6B79E57A7B5DC0A2D3F36E2C104140862172FA7A7B5DC0EBFEB1101D1041406EDFA3FE7A7B5DC0B72572C1191041402619390B7B7B5DC0D655815A0C1041408BDEA9807B7B5DC092239D81910F41401B2AC6F99B7B5DC0AF08FEB7920F4140925A28999C7B5DC0C76471FF910F4140855E7F129F7B5DC0F25F2008900F4140B4942C27A17B5DC02D9276A38F0F41406A183E22A67B5DC0A4C2D842900F4140D218ADA3AA7B5DC0516859F78F0F41406C054D4BAC7B5DC0516859F78F0F41406D567DAEB67B5DC021E4BCFF8F0F4140A88B14CAC27B5DC027A1F485900F4140D1EAE40CC57B5DC098141F9F900F41405682C5E1CC7B5DC08C6665FB900F41402BA1BB24CE7B5DC05CE2C803910F41405EF8C1F9D47B5DC0390CE6AF900F41404B766C04E27B5DC08C6665FB900F4140BFF04A92E77B5DC0EB6E9EEA900F4140F86C1D1CEC7B5DC05CE2C803910F4140126BF129007C5DC092239D81910F414054ABAFAE0A7C5DC0C76471FF910F414054ABAFAE0A7C5DC00F45813E910F41403C69E1B20A7C5DC0D446753A900F41403C69E1B20A7C5DC034B742588D0F4140242713B70A7C5DC0BE86E0B88C0F41400CE544BB0A7C5DC01BD65416850F4140F4A276BF0A7C5DC066BAD7497D0F4140C51EDAC70A7C5DC05DDC4603780F4140C51EDAC70A7C5DC0B29E5A7D750F4140959A3DD00A7C5DC02D077AA86D0F4140959A3DD00A7C5DC0E2395B40680F41407E586FD40A7C5DC0A2B2614D650F4140369204E10A7C5DC0776682E15C0F41401E5036E50A7C5DC060217365500F4140060E68E90A7C5DC014ECBFCE4D0F4140BF47FDF50A7C5DC0ADA1D45E440F4140BF47FDF50A7C5DC0266E15C4400F41408FC360FE0A7C5DC02B4F20EC140F414071AAB5300B7C5DC0EC3026FDBD0E4140E21DE0490B7C5DC008C556D0B40E4140FA5FAE450B7C5DC00B444FCAA40E414062A417B5FB7B5DC0AB3B16DBA40E414003EACDA8F97B5DC07CB779E3A40E41407A1A3048FA7B5DC065C39ACAA20E4140878BDCD3D57B5DC0A6B228ECA20E414023111AC1C67B5DC024D40CA9A20E414072FC5069C47B5DC05358A9A0A20E4140F44F70B1A27B5DC07D1F0E12A20E41408862F206987B5DC07D1F0E12A20E414059BE2EC37F7B5DC01E17D522A20E414015C5ABAC6D7B5DC01E17D522A20E414027309DD66D7B5DC0ABCDFFAB8E0E4140681F2BF86D7B5DC0A19E3E027F0E4140DA9255116E7B5DC088F19A57750E41401B82E3326E7B5DC05BECF659650E41402DEDD45C6E7B5DC0CF126404540E4140B6A2CD716E7B5DC0ECDADE6E490E4140861E317A6E7B5DC0022D5DC1360E4140861E317A6E7B5DC05C8FC2F5280E41406EDC627E6E7B5DC06A882AFC190E41400917F2086E7B5DC02B69C537140E41404A06802A6E7B5DC08FDD054A0A0E4140861E317A6E7B5DC0D61BB5C2F40D41406EDC627E6E7B5DC0E2C96E66F40D4140DF4F8D976E7B5DC09273620FED0D414082C98D226B7B5DC063EFC517ED0D414001A1F5F0657B5DC0B6494563ED0D4140DC4598A25C7B5DC0336B2920ED0D4140ADDBA0F65B7B5DC0D68F4DF2230E41400CE4D9E55B7B5DC02C0B26FE280E414049BF7D1D387B5DC0CD02ED0E290E4140193BE125387B5DC009698D41270E41403C11C479387B5DC07EC34483140E4140363AE7A7387B5DC0A12B11A8FE0D4140782975C9387B5DC0B515FBCBEE0D4140BFEFDFBC387B5DC03BC43F6CE90D4140E99C9FE2387B5DC02C0C91D3D70D414084BD8921397B5DC0893E1F65C40D41402A8C2D04397B5DC049B72572C10D41406C7BBB25397B5DC087687407B10D41403CF71E2E397B5DC0F5BA4560AC0D41403049658A397B5DC0E97B0DC1710D4140B9FE5D9F397B5DC0DD5F3DEE5B0D4140A1BC8FA3397B5DC0A852B3075A0D4140FBEDEBC0397B5DC09679ABAE430D4140C49272F7397B5DC0D288997D1E0D41405AF624B0397B5DC05E46B1DCD20C41407138F3AB397B5DC0E55C8AABCA0C4140A1BC8FA3397B5DC0A5846055BD0C4140B9FE5D9F397B5DC0E4BA29E5B50C41409A97C3EE3B7B5DC06D8AC745B50C414076A73B4F3C7B5DC0FC169D2CB50C41407B4ACE893D7B5DC0D940BAD8B40C41405DFDD8243F7B5DC0747B4963B40C41403EB0E3BF407B5DC06EBE11DDB30C41402063EE5A427B5DC09885764EB30C41401958C7F1437B5DC0F2D077B7B20C4140124DA088457B5DC0AB24B20FB20C41402384471B477B5DC093FC885FB10C414034BBEEAD487B5DC0DBDC989EB00C41405D34643C4A7B5DC0524145D5AF0C414086ADD9CA4B7B5DC029AE2AFBAE0C4140BABA63B14D7B5DC04EB857E6AD0C414000FF942A517B5DC096CCB1BCAB0C4140AAEE91CD557B5DC026C11BD2A80C41403B00E2AE5E7B5DC00B789961A30C414082ACA7565F7B5DC047AAEFFCA20C41406EBF7CB2627B5DC0013274ECA00C4140FC170802647B5DC078962023A00C41408A56EE05667B5DC08B355CE49E0C41406BD5AE09697B5DC0F71F990E9D0C41403412A1116C7B5DC0938E72309B0C414085EAE6E26F7B5DC0C937DBDC980C41404293C492727B5DC0478D0931970C4140E65DF580797B5DC079AD84EE920C4140904DF2237E7B5DC07B15191D900C41401781B1BE817B5DC0F3AD0FEB8D0C4140E7FC14C7817B5DC0CD1E6805860C4140E7FC14C7817B5DC0B2D5E594800C4140D0BA46CB817B5DC0FC51D4997B0C4140B87878CF817B5DC0164A26A7760C4140A036AAD3817B5DC060C614AC710C4140A036AAD3817B5DC07BBE66B96C0C414088F4DBD7817B5DC0C53A55BE670C414070B20DDC817B5DC00FB743C3620C414070B20DDC817B5DC029AF95D05D0C414058703FE0817B5DC0732B84D5580C4140402E71E4817B5DC08D23D6E2530C414029ECA2E8817B5DC0E90AB6114F0C4140402E71E4817B5DC069FCC22B490C4140402E71E4817B5DC076DEC666470C4140527FBDC2827B5DC0465A2A6F470C4140A2D5C9198A7B5DC09AB4A9BA470C414066F4A3E1947B5DC05E82531F480C4140070951BEA07B5DC0C347C494480C4140ECF99AE5B27B5DC0AAB706B64A0C414086376BF0BE7B5DC062D7F6764B0C41402E71E481C87B5DC0153AAFB14B0C4140A487A1D5C97B5DC0E5B512BA4B0C414057D0B4C4CA7B5DC0E5B512BA4B0C4140BCE9961DE27B5DC0BBEEAD484C0C4140C4B0C398F47B5DC0321F10E84C0C4140D044D8F0F47B5DC0BEA1F0D93A0C414041B8020AF57B5DC05D143DF0310C4140C4961E4DF57B5DC0D53E1D8F190C41401DC87A6AF57B5DC00A2FC1A90F0C4140DCD8EC48F57B5DC09A232BBF0C0C41401EE21FB6F47B5DC0A7E8482EFF0B4140D6355A0EF47B5DC0630CACE3F80B4140F44E05DCF37B5DC0BD8BF7E3F60B4140A1F48590F37B5DC059DDEA39E90B4140C76647AAEF7B5DC0FAD4B14AE90B414028806264C97B5DC0700514EAE90B41406F46CD57C97B5DC00EBF9B6ED90B414087889B53C97B5DC059A31EA2D10B4140CE4E0647C97B5DC007944DB9C20B41401024EF1CCA7B5DC0D80FB1C1C20B41400ED6FF39CC7B5DC0A88B14CAC20B41402CD505BCCC7B5DC0A88B14CAC20B41407EC7F0D8CF7B5DC019FF3EE3C20B414076887FD8D27B5DC05BEECC04C30B41403FC571E0D57B5DC0CC61F71DC30B4140F0BF95ECD87B5DC03DD52137C30B4140BAFC87F4DB7B5DC07EC4AF58C30B414082397AFCDE7B5DC0EF37DA71C30B41404B766C04E27B5DC060AB048BC30B4140FC709010E57B5DC0D11E2FA4C30B4140F4311F10E87B5DC0130EBDC5C30B4140FF5D9F39EB7B5DC08481E7DEC30B4140C18F6AD8EF7B5DC096ECD808C40B414048A98427F47B5DC0A757CA32C40B4140056C0723F67B5DC0E9465854C40B414011001C7BF67B5DC0178046E9D20B414071732A19007C5DC09A5E622CD30B414009FB7612117C5DC0E10A28D4D30B4140D8F4A0A0147C5DC022FAB5F5D30B4140B134F0A31A7C5DC075543541D40B4140F0879FFF1E7C5DC028B7ED7BD40B4140527DE717257C5DC04B8DD0CFD40B414006651A4D2E7C5DC081CEA44DD50B41409DB81CAF407C5DC07ADD2230D60B4140D1AE42CA4F7C5DC05016BEBED60B4140B8EA3A54537C5DC05016BEBED60B4140D8D64FFF597C5DC0F10D85CFD60B414012BBB6B75B7C5DC0F10D85CFD60B41406F2A52616C7C5DC0BCCCB051D60B41402594BE10727C5DC07ADD2230D60B414072FDBB3E737C5DC07ADD2230D60B414004E5B67D8F7C5DC0F8FE06EDD50B4140910C39B69E7C5DC03FDF162CD50B4140A85489B2B77C5DC0DA19A6B6D40B4140EFE6A90EB97C5DC087BF266BD40B41402A36E675C47C5DC06B0E10CCD10B41404AD40B3ECD7C5DC0554E7B4ACE0B4140CA1649BBD17C5DC027327381CB0B4140FEBB3E73D67C5DC0AB7823F3C80B4140E42B8194D87C5DC09A417C60C70B4140656EBE11DD7C5DC0D7DB662AC40B4140CD3AE3FBE27C5DC092CB7F48BF0B414012312592E87C5DC000529B38B90B4140C18F6AD8EF7C5DC082AB3C81B00B41403C49BA66F27C5DC0A12C7C7DAD0B414034BC5983F77C5DC0C3499A3FA60B4140CC0C1B65FD7C5DC0FDF675E09C0B4140C4B30419017D5DC0C5C89239960B4140ADBF2500FF7C5DC072A25D85940B4140957D5704FF7C5DC0AD156D8E730B41400CC85EEFFE7C5DC02F698CD6510B41401572A59E057D5DC0C05DF6EB4E0B4140255B5D4E097D5DC03DB324404D0B4140564ACFF4127D5DC05D68AED3480B41406ADC9BDF307D5DC05E7F129F3B0B41404A5B5CE3337D5DC05A2A6F47380B4140C748F608357D5DC04A5B5CE3330B4140726C3D43387D5DC028B9C326320B414008556AF6407D5DC08F1A13622E0B41401B2B31CF4A7D5DC0CDE847C3290B41402B31CF4A5A7D5DC0A1681EC0220B4140384A5E9D637D5DC03291D26C1E0B4140F3734353767D5DC036C98FF8150B4140B60DA320787D5DC0AE2D3C2F150B4140D0D4EB16817D5DC092B06F27110B4140EB3713D3857D5DC07BBC900E0F0B4140B18A37328F7D5DC09B711AA20A0B4140E884D041977D5DC044C2F7FE060B4140321EA5129E7D5DC093C7D3F2030B41401AA88C7F9F7D5DC04B1B0E4B030B4140E9EFA5F0A07D5DC0D5EAABAB020B414093FC885FB17D5DC07329AE2AFB0A4140817A336ABE7D5DC000C974E8F40A41404B051555BF7D5DC0DCF29194F40A4140C6BE64E3C17D5DC000C974E8F40A41407C48F8DEDF7D5DC0ECA4BE2CED0A414011C64FE3DE7D5DC03BAA9A20EA0A414090696D1ADB7D5DC05019FF3EE30A414026016A6AD97D5DC087F6B182DF0A41404CAAB69BE07D5DC049D74CBED90A4140799274CDE47D5DC068588CBAD60A414094F59B89E97D5DC00AB8E7F9D30A41405053CBD6FA7D5DC0978BF84ECC0A4140F855B950F97D5DC0C9AB730CC80A41400A0F9A5DF77D5DC06F0F4240BE0A4140EE43DE72F57D5DC023BDA8DDAF0A41401825E82FF47D5DC0B090B932A80A414066101FD8F17D5DC016A1D80A9A0A4140A8195245F17D5DC03065E080960A41406D1B4641F07D5DC02D78D157900A414068925852EE7D5DC0FDD64E94840A4140E6CDE15AED7D5DC01EC022BF7E0A4140E02A4F20EC7D5DC08D7A8846770A4140F886C267EB7D5DC0A872DA53720A41404C158C4AEA7D5DC0CDE49B6D6E0A41403621AD31E87D5DC0B267CF656A0A414096438B6CE77D5DC04128EFE3680A41400DA837A3E67D5DC0A164726A670A414066BFEE74E77D5DC0C0B167CF650A41403BC43F6CE97D5DC0861BF0F9610A41405E66D828EB7D5DC0B24AE9995E0A4140D2E0B6B6F07D5DC0CF126404540A41406B7F677BF47D5DC0912749D74C0A41404641F0F8F67D5DC04069A851480A414080F10C1AFA7D5DC073BD6DA6420A4140B4B0A71DFE7D5DC0D00CE2033B0A4140465ED6C4027E5DC01BF16437330A41400E4DD9E9077E5DC0BB97FBE4280A4140328E91EC117E5DC0D1E97937160A4140075F984C157E5DC06FF4311F100A4140F0A1444B1E7E5DC04ED1915CFE09414046CF2D74257E5DC0E9EE3A1BF20941406F62484E267E5DC0083C3080F0094140A2D3F36E2C7E5DC0EA059FE6E4094140BE6A65C22F7E5DC082531F48DE09414008043A93367E5DC0D6C4025FD109414048A5D8D1387E5DC07958A835CD0941403BC3D4963A7E5DC0E6762FF7C90941407155D977457E5DC0917A4FE5B4094140800A47904A7E5DC0FBABC77DAB094140C8B60C384B7E5DC0AF42CA4FAA094140A0C211A4527E5DC03EE603029D094140927BBABA637E5DC0F08975AA7C094140919BE1067C7E5DC0EA245B5D4E094140F3C7B4368D7E5DC077F2E9B12D09414010AD156D8E7E5DC0AE9B525E2B094140A226FA7C947E5DC0D2544FE61F0941404E7E8B4E967E5DC030F5F3A6220941407E1F0E12A27E5DC0AF20CD58340941401C959BA8A57E5DC0FAEDEBC039094140C5025FD1AD7E5DC03BFA5FAE45094140A54DD53DB27E5DC09141EE224C09414014252191B67E5DC07615527E520941404ED53DB2B97E5DC0C7D3F20357094140E23B31EBC57E5DC0187B2FBE680941409BAC510FD17E5DC057EBC4E578094140DAFF006BD57E5DC00C3B8C497F09414038D73043E37E5DC09C69C2F693094140CD57C9C7EE7E5DC034F10EF0A4094140BC2363B5F97E5DC0D369DD06B50941405BB39597FC7E5DC071C5C551B9094140787E5182FE7E5DC040D9942BBC09414046443179037F5DC031276893C3094140663046240A7F5DC09D2E8B89CD09414005FA449E247F5DC0E886A6ECF4094140BC97FBE4287F5DC02C634337FB09414038BC2022357F5DC0FFE89B340D0A4140C49272F7397F5DC05BED612F140A4140C8CD70033E7F5DC00A80F10C1A0A4140B4C6A013427F5DC0EA961DE21F0A4140A7CAF78C447F5DC0D0D2156C230A41407442E8A04B7F5DC0A75CE15D2E0A4140560F98874C7F5DC0821E6ADB300A4140F6D214014E7F5DC00E0F61FC340A41401DE736E15E7F5DC02A6F47382D0A41405E2A36E6757F5DC07D789620230A41406B2920ED7F7F5DC0441669E21D0A4140C18D942D927F5DC08FFAEB15160A41407575C7629B7F5DC056647440120A41409AD36531B17F5DC0B41B7DCC070A4140B29AAE27BA7F5DC0B7B75B92030A4140A6EF3504C77F5DC0253E7782FD094140666B7D91D07F5DC086E28E37F9094140FDA19927D77F5DC017D7F84CF6094140D6C743DFDD7F5DC006D49B51F30941402922C32ADE7F5DC0C5E40D30F3094140E0BF7971E27F5DC0C05B2041F1094140E99D0AB8E77F5DC0F70489EDEE094140AC0320EEEA7F5DC0D462F030ED094140C32B499EEB7F5DC0109546CCEC0941406B65C22FF57F5DC0772AE09EE7094140AAB8718BF97F5DC0012EC896E509414054742497FF7F5DC0D311C0CDE2094140EA909BE106805DC00BEF7211DF09414091459A7807805DC0B794F3C5DE094140A9A44E4013805DC049F1F109D9094140C40776FC17805DC0809A5AB6D609414089EFC4AC17805DC02BA4FCA4DA0941403695456117805DC0234BE658DE094140A72215C616805DC0431D56B8E50941404277499C15805DC0B245D26EF4094140CC46E7FC14805DC0C669882AFC09414072158BDF14805DC0CBF27519FE0941404968CBB914805DC0D6389B8E000A4140D36BB3B112805DC0D4449F8F320A41405C3B511212805DC0F0129CFA400A4140C11A67D311805DC0E9B985AE440A414038656EBE11805DC0170AD80E460A4140FD4CBD6E11805DC03F0114234B0A4140BC5D2F4D11805DC037DC476E4D0A414092B06F2711805DC030B77BB94F0A41403F56F0DB10805DC081751C3F540A4140E62494BE10805DC0F2B4FCC0550A41408CF337A110805DC03270404B570A4140B6BA9C1210805DC0E1CE85915E0A41408D2782380F805DC0B8585183690A41401CCEFC6A0E805DC078EE3D5C720A414040BE840A0E805DC005DF347D760A4140DBF813950D805DC0569DD5027B0A41409A0986730D805DC0147AFD497C0A414070766B990C805DC02D5BEB8B840A4140CADB114E0B805DC0DA1D520C900A4140D0B2EE1F0B805DC04A5D328E910A4140D1E638B709805DC0B5300BED9C0A41404F3C670B08805DC0CD751A69A90A414020D26F5F07805DC0410A9E42AE0A4140F06778B306805DC0A43330F2B20A4140384888F205805DC08A3BDEE4B70A41408CBCAC8905805DC0E8DB82A5BA0A41408028983105805DC0CF4BC5C6BC0A4140AAEFFCA204805DC086032159C00A4140D4B6611404805DC02B508BC1C30A4140815CE2C803805DC0BE654E97C50A4140C93CF20703805DC0E09F5225CA0A41406477819202805DC0CDCCCCCCCC0A414058E36C3A02805DC0134548DDCE0A4140703FE08101805DC070B1A206D30A41402F6AF7AB00805DC0D3DA34B6D70A414006D7DCD1FF7F5DC03604C765DC0A4140F48590F3FE7F5DC0C8B1F50CE10A414013B9E00CFE7F5DC05B5F24B4E50A41403D80457EFD7F5DC0CA6ABA9EE80A414031EC3026FD7F5DC0ED0C535BEA0A41400859164CFC7F5DC0BBECD79DEE0A41401ADEACC1FB7F5DC049111956F10A4140CD5A0A48FB7F5DC042EC4CA1F30A41404A969350FA7F5DC0041E1840F80A4140BC2363B5F97F5DC0D331E719FB0A4140CEA8F92AF97F5DC04EEB36A8FD0A41408DD31055F87F5DC08881AE7D010B41404641F0F8F67F5DC01AFB928D070B41402E19C748F67F5DC09B711AA20A0B4140C4961E4DF57F5DC069519FE40E0B41405FEB5223F47F5DC03140A209140B414084F57F0EF37F5DC0527AA697180B4140D88349F1F17F5DC0861F9C4F1D0B4140B5E1B034F07F5DC052978C63240B4140A9674128EF7F5DC0DF878384280B4140F1475167EE7F5DC0EF8AE07F2B0B41409AB2D30FEA7F5DC0B2D991EA3B0B4140FC56EBC4E57F5DC05643E21E4B0B414027A089B0E17F5DC0BBF1EEC8580B41401EC2F869DC7F5DC0FF1EBC76690B41404468041BD77F5DC01BB96E4A790B4140A04FE449D27F5DC00EF450DB860B4140EACBD24ECD7F5DC01F48DE39940B4140E7AA798EC87F5DC0E3326E6AA00B4140F5F411F8C37F5DC0AE0E80B8AB0B4140E4D70FB1C17F5DC028603B18B10B414086032159C07F5DC0EBC5504EB40B4140DBF97E6ABC7F5DC0EC4ACB48BD0B4140FB9463B2B87F5DC0062CB98AC50B41401A3048FAB47F5DC06DAAEE91CD0B4140FE648C0FB37F5DC0B8AB5791D10B4140A6811FD5B07F5DC0EB504D49D60B4140D1CABDC0AC7F5DC005323B8BDE0B41407E8AE3C0AB7F5DC00ABB287AE00B414086C954C1A87F5DC05A457F68E60B4140E76D6C76A47F5DC0A3AA09A2EE0B4140CCF09F6EA07F5DC034F0A31AF60B4140BC218D0A9C7F5DC02AFBAE08FE0B41407DCEDDAE977F5DC0CDAB3AAB050C4140F6B4C35F937F5DC01D0247020D0C4140ABCDFFAB8E7F5DC001A260C6140C4140543882548A7F5DC05DA626C11B0C41401F115322897F5DC0C1374D9F1D0C41403D44A33B887F5DC0C00303081F0C4140EA03C93B877F5DC001BF4692200C41400F0EF626867F5DC053E57B46220C4140BCCD1B27857F5DC0651C23D9230C4140C8957A16847F5DC0A5D76663250C4140DC82A5BA807F5DC073B7EBA5290C4140C45A7C0A807F5DC07F315BB22A0C41406B0F7BA1807F5DC07F315BB22A0C4140971AA19FA97F5DC07CCF4884460C4140C3BAF1EEC87F5DC0E3361AC05B0C4140E5D4CE30B57F5DC0605793A7AC0C4140A0DE8C9AAF7F5DC019E59997C30C4140ACA92C0ABB7F5DC02D095053CB0C414080608E1EBF7F5DC08AA9F413CE0C41403B53E8BCC67F5DC023145B41D30C41404BADF71BED7F5DC08C9C853DED0C4140BAF2599E07805DC08FA67A32FF0C4140D47B2AA73D805DC0DC662AC4230D4140A0BFD02346805DC01A868F88290D4140D2C8E7154F805DC01D739EB12F0D414087A6ECF483805DC0111C9771530D4140F2423A3C84805DC0942EFD4B520D414012FB04508C805DC05E2EE23B310D414045BA9F5390805DC09CDF30D1200D4140CB85CABF96805DC03E05C078060D4140ED0DBE3099805DC0D2FD9C82FC0C4140F16261889C805DC075745C8DEC0C4140D449B6BA9C805DC0BD546CCCEB0C4140E44C13B69F805DC062D520CCED0C4140D7506A2FA2805DC0865AD3BCE30C4140382C0DFCA8805DC0D5592DB0C70C41406D3997E2AA805DC0C13577F4BF0C4140E94317D4B7805DC067B62BF4C10C4140D0D03FC1C5805DC09294F430B40C41409A44BDE0D3805DC0D5E59480980C4140685BCD3AE3805DC0A7785C548B0C414063096B63EC805DC03CD9CD8C7E0C41402F87DD770C815DC0C24D4695610C4140F1D58EE21C815DC0552FBFD3640C414040355EBA49815DC0FB928D075B0C4140AAD1AB014A815DC099BA2BBB600C4140CEA78E554A815DC065321CCF670C4140B08EE3874A815DC05C7171546E0C41404913EF004F815DC09FC893A46B0C41406FBC3B3256815DC0006DAB59670C4140D446753A90815DC090BFB4A84F0C4140F2B0506B9A815DC032535A7F4B0C4140041F8315A7815DC0069FE6E4450C4140EBA86A82A8815DC0AD872F13450C41405EA10F96B1815DC0A4A99ECC3F0C4140D829560DC2815DC05166834C320C41405E29CB10C7815DC06C5ED5592D0C41404CA4349BC7815DC0AC1919E42E0C4140B14F00C5C8815DC0B16EBC3B320C41403E74417DCB815DC0658A39083A0C4140BA473657CD815DC0C77F8120400C4140D255BABBCE815DC0D61A4AED450C4140132BA391CF815DC0757632384A0C4140E38C614ED0815DC0B4C9E1934E0C414071FF91E9D0815DC06490BB08530C41406551D845D1815DC0AAD4EC81560C41408927BB99D1815DC03DB665C0590C4140DC679599D2815DC06211C30E630C41403A3C84F1D3815DC0217365506D0C41400BEC3191D2815DC0F7AB00DF6D0C414014CAC2D7D7815DC0E9D500A5A10C4140081C0934D8815DC0645B069CA50C4140363811FDDA815DC05417F032C30C4140711C78B5DC815DC056ED9A90D60C41407C96E7C1DD815DC0BFD364C6DB0C41407F4FAC53E5815DC081E7DEC3250D4140B49080D1E5815DC0850838842A0D414025EA059FE6815DC04B8FA67A320D414006B7B585E7815DC0CA3505323B0D41409BE61DA7E8815DC0713B342C460D414018EE5C18E9815DC0B08EE3874A0D4140882D3D9AEA815DC09DD843FB580D414050508A56EE815DC0C005D9B27C0D4140D9EBDD1FEF815DC063EAAEEC820D41403EB14E95EF815DC015E5D2F8850D4140492BBEA1F0815DC03BA8C4758C0D4140A1F48590F3815DC0A3AB74779D0D41402AAA7EA5F3815DC0A968ACFD9D0D414058923CD7F7815DC05514AFB2B60D4140DA70581AF8815DC0255CC823B80D41405A65A6B4FE815DC0C0CAA145B60D414097E5EB32FC815DC07FA1478C9E0D4140E8F7FD9B17825DC0B91AD995960D41405F28603B18825DC01B1021AE9C0D414040DB6AD619825DC0B64AB0389C0D41409A40118B18825DC0ABB35A608F0D414057E9EE3A1B825DC0F2936A9F8E0D4140459BE3DC26825DC0BEBA2A508B0D4140093543AA28825DC0EB8B84B69C0D41400D8D278238825DC09ACDE330980D41404E7CB5A338825DC06A15FDA1990D41401EC4CE143A825DC09E3F6D54A70D4140365A0EF450825DC0E9EFA5F0A00D414058FCA6B052825DC0B4AED172A00D41402AAC545051825DC032E719FB920D414090F63FC05A825DC0A4C2D842900D4140E4F21FD26F825DC042CD902A8A0D41407A8A1C226E825DC0444C89247A0D4140EB0088BB7A825DC0ED9C6681760D41409624CFF57D825DC0D7338463960D4140D8648D7A88825DC055BDFC4E930D414060E97C7896825DC0994869368F0D4140F583BA48A1825DC077DA1A118C0D4140F4A3E194B9825DC0096B63EC840D414038807EDFBF825DC07555A016830D4140B3EE1F0BD1825DC0EF552B137E0D41402769FE98D6825DC03D27BD6F7C0D414050E27327D8825DC0D8614CFA7B0D414012312592E8825DC034492C29770D414000C974E8F4825DC0DC990986730D41408AE942ACFE825DC00E863AAC700D414026C3F17C06835DC0E5266A696E0D414090DD054A0A835DC086527B116D0D4140AB5AD2510E835DC03AE97DE36B0D4140BADBF5D214835DC01747E5266A0D41401E6D1CB116835DC02FA3586E690D4140485167EE21835DC05AD2510E660D4140E6AC4F3926835DC01FD4450A650D4140CCEEC9C342835DC0240C03965C0D4140742843554C835DC0C66B5ED5590D414062DA37F757835DC0C216BB7D560D41402C7FBE2D58835DC085B01A4B580D4140126DC7D45D835DC080B8AB57910D4140B1FCF9B660835DC0DC2A8881AE0D414088A06AF46A835DC0AE0E80B8AB0D4140E09D7C7A6C835DC079CDAB3AAB0D4140976F7D586F835DC076374F75C80D414079909E2287835DC0AE7C96E7C10D41400E2E1D739E835DC029B16B7BBB0D4140087767EDB6835DC0800F5EBBB40D41405B25581CCE835DC09B3BFA5FAE0D4140CCD24ECDE5835DC0D48041D2A70D4140F0FCA204FD835DC077483140A20D41400DFCA886FD835DC0F46915FDA10D41400000000000845DC0DD41EC4CA10D41408463963D09845DC09DBAF2599E0D41408A71FE2614845DC0395D16139B0D4140C879FF1F27845DC03C2D3F70950D414061FE0A992B845DC04FCC7A31940D414059C2DA183B845DC03FFD67CD8F0D4140B4ACFBC742845DC0280989B48D0D414019C6DD205A845DC0D2C1FA3F870D414039984D8061845DC02D414640850D414072FA7ABE66845DC0B7442E38830D414005C24EB16A845DC0A60D87A5810D41409E60FF756E845DC00C3B8C497F0D4140EA95B20C71845DC0A8A9656B7D0D41406AA4A5F276845DC0094E7D20790D4140F67AF7C77B845DC0A0336953750D4140721AA20A7F845DC0848252B4720D41406E162F1686845DC0CF66D5E76A0D41409D8026C286845DC0B83EAC376A0D4140404B57B08D845DC07A53910A630D41403CF9F4D896845DC0A2957B81590D41403CF9F4D896845DC0E02F664B560D4140DA20938C9C845DC06612F5824F0D41409700FC53AA845DC060048D99440D41407C08AA46AF845DC055BE6724420D4140B6847CD0B3845DC020B1DD3D400D41402CB5DE6FB4845DC09ED2C1FA3F0D4140971DE21FB6845DC0AA807B9E3F0D4140C826F911BF845DC07573F1B73D0D41406BD784B4C6845DC0CFBEF2203D0D4140BDFDB968C8845DC08DCF64FF3C0D4140D4D7F335CB845DC0BD5301F73C0D414021C9ACDEE1845DC06AF981AB3C0D4140263B3602F1845DC0B796C9703C0D4140C632FD12F1845DC015376E313F0D4140D47FD6FCF8845DC0925852EE3E0D4140F488D1730B855DC0BC1FB75F3E0D4140A9BEF38B12855DC0BC1FB75F3E0D414012BF620D17855DC01B28F04E3E0D414059880E8123855DC0DA38622D3E0D4140545051F52B855DC09949D40B3E0D41408C648F5033855DC0F8510DFB3D0D414076A73B4F3C855DC087DEE2E13D0D414055C1A8A44E855DC0D47B2AA73D0D4140A110018750855DC0A5F78DAF3D0D4140056EDDCD53855DC0348463963D0D41409DF2E84658855DC06308008E3D0D41404EB9C2BB5C855DC0C310397D3D0D414002F2255470855DC010AE80423D0D4140B053AC1A84855DC05E4BC8073D0D414024B4E55C8A855DC0EDD79DEE3C0D414018096D3997855DC0ABE80FCD3C0D4140E88711C2A3855DC06AF981AB3C0D41403221E692AA855DC0F98557923C0D41406F0F4240BE855DC0A52BD8463C0D4140EBFF1CE6CB855DC0C34483143C0D41401D5723BBD2855DC0C34483143C0D4140178046E9D2855DC099B7EA3A540D41406ADAC534D3855DC0C9923996770D4140DB4DF04DD3855DC00A9FAD83830D4140347F4C6BD3855DC06A494739980D41402EA86F99D3855DC013F1D6F9B70D41408202EFE4D3855DC03FDF162CD50D41401E8B6D52D1855DC0105B7A34D50D414036CD3B4ED1855DC033315D88D50D4140B8AB5791D1855DC06153E751F10D41403B8A73D4D1855DC0D976DA1A110E41404DF564FED1855DC08EAF3DB3240E4140A626C11BD2855DC0A62897C62F0E41409A780778D2855DC0DFBE0E9C330E4140051555BFD2855DC02BF4C132360E4140A0353FFED2855DC0D1AE42CA4F0E41406AF46A80D2855DC042226DE34F0E41400BEC3191D2855DC097016729590E4140E8FBA9F1D2855DC06F7EC344830E414023145B41D3855DC062687572860E4140962023A0C2855DC032E4D87A860E414065E3C116BB855DC032E4D87A860E4140AAD6C22CB4855DC032E4D87A860E4140A39410ACAA855DC002603C83860E4140AC3B16DBA4855DC002603C83860E4140265646239F855DC002603C83860E41407DE882FA96855DC002603C83860E4140E449D23593855DC002603C83860E4140BA313D6189855DC0D3DB9F8B860E41405B5D4E0988855DC0D3DB9F8B860E41406268757286855DC0D3DB9F8B860E4140C878944A78855DC0E54691B5860E41408CF2CCCB61855DC0081D7409870E414097E4805D4D855DC08BFB8F4C870E41404E999B6F44855DC0FC6EBA65870E41404A27124C35855DC0DE550F98870E4140F1D8CF6229855DC0F0C000C2870E414076A4FACE2F855DC0B6BB07E8BE0E41400261A75835855DC0098A1F63EE0E4140B48F15FC36855DC05340DAFF000F4140BA4C4D8237855DC002D369DD060F414025E99AC937855DC06A85E97B0D0F41406C95607138855DC0F7C610001C0F4140124A5F0839855DC097A77345290F4140C6E061DA37855DC0C68844A1650F41404E965AEF37855DC0BE2F2E55690F4140E3DF675C38855DC042B0AA5E7E0F4140540262122E855DC07555A016830F414056B5A4A31C855DC00C5872158B0F4140EA93DC6113855DC0394030478F0F414052D2C3D0EA845DC0A10F96B1A10F4140F7CABC55D7845DC061A5828AAA0F4140DC4AAFCDC6845DC0C266800BB20F41400283A44FAB845DC0DAAB8F87BE0F4140A83B4F3C67845DC0AC1A84B9DD0F41403B00E2AE5E845DC0E6B0FB8EE10F4140001C7BF65C845DC06E4C4F58E20F4140F032C34659845DC0F0F62004E40F4140AAD4EC8156845DC0DE57E542E50F4140ECF7C43A55845DC06B48DC63E90F41402810768A55845DC05F0839EFFF0F414051BD35B055845DC0832F4CA60A1041404356B77A4E845DC0EEB1F4A10B104140662C9ACE4E845DC0F3C5DE8B2F104140014D840D4F845DC03944DC9C4A104140423C122F4F845DC0AE4676A565104140842BA0504F845DC035B401D880104140F59ECA694F845DC04CC5C6BC8E1041404ED026874F845DC0E5B4A7E49C1041404C4EED0C53845DC0C2DEC4909C10414032569BFF57845DC08C9DF0129C1041409DF2E84658845DC0525E2BA1BB104140E8BCC62E51845DC0BDE0D39CBC10414030B77BB94F845DC09FC728CFBC104140A8DE1AD82A845DC037328FFCC11041401B9DF3531C845DC0AD2EA704C4104140C669882AFC835DC02E71E481C8104140E5620CACE3835DC0A339B2F2CB104140C4591135D1835DC0EF6E6589CE104140D1CDFE40B9835DC0C43F6CE9D110414024EB707495835DC01BBB44F5D610414037363B527D835DC0EF8B4B55DA1041406C91B41B7D835DC0A5DB12B9E0104140A33A1DC87A835DC0C13A8E1F2A1141402E58AA0B78835DC07C7A6CCB80114140AB798EC877835DC0A20914B18811414087A3AB7477835DC0E6E5B0FB8E114140FF0758AB76835DC0FA0967B796114140B29E5A7D75835DC0CD3E8F519E114140A167B3EA73835DC0BD8C62B9A5114140CC6262F371835DC02AFC19DEAC11414026FC523F6F835DC0DF1797AAB41141404E0AF31E67835DC0331477BCC91141405F24B4E55C835DC032E6AE25E4114140FCAC32535A835DC0E7357689EA114140A3C9C51858835DC090D78349F11141403F389F3A56835DC08DD31055F8114140CFF8BEB854835DC03C32569BFF1141400B45BA9F53835DC09DF3531C071241400B5F5FEB52835DC01CCEFC6A0E12414023BBD23252835DC005F7031E1812414006BCCCB051835DC033DFC14F1C1241407172BF4351835DC0499F56D11F12414012842BA050835DC071CADC7C23124140E31934F44F835DC07BDCB75A27124140A835CD3B4E835DC0FAB660A92E1241409241EE224C835DC0F6B2EDB4351241400C5C1E6B46835DC0828C800A4712414088122D793C835DC07905A2276512414059DC7F643A835DC075012F336C1241401EF818AC38835DC0F4DBD781731241402AA6D24F38835DC088F19A57751241409085E81038835DC0E7C589AF7612414012DC48D922835DC0D15625917D1241402E56D4601A835DC03B71395E8112414050560C5707835DC03605323B8B124140C1FD800706835DC02F14B01D8C1241408CD651D504835DC01D75745C8D124140815CE2C803835DC0FE277FF78E124140700B96EA02835DC062B9A5D590124140285FD04202835DC0A93121E6921241409415C3D501835DC0D190F128951241409AEC9FA701835DC0B800344A97124140EE60C43E01835DC06BB41CE8A112414020B58993FB825DC089CDC7B5A11241403BC780ECF5825DC0D0798D5DA212414054573ECBF3825DC0353FFED2A2124140A833F790F0825DC0703D0AD7A3124140E010AAD4EC825DC0BDA60705A5124140658BA4DDE8825DC0E048A0C1A6124140F6CDFDD5E3825DC08B868C47A91241407B14AE47E1825DC0D8EF8975AA12414070B4E386DF825DC01F9C4F1DAB124140F54883DBDA825DC0AEF4DA6CAC124140D9B11188D7825DC0C51C041DAD124140105B7A34D5825DC00CC9C9C4AD124140FF3D78EDD2825DC0774B72C0AE124140A75A0BB3D0825DC005A4FD0FB01241404F9143C4CD825DC04B1C7920B212414061C26856B6825DC0AE62F19BC2124140B4024356B7825DC07D76C075C5124140C269C18BBE825DC02BBEA1F0D9124140F790F0BDBF825DC0A0866F61DD1241407364E597C1825DC0D42B6519E2124140BADC60A8C3825DC084F23E8EE61241409B75C6F7C5825DC011E335AFEA124140F92F1004C8825DC0335184D4ED124140CE1ABCAFCA825DC0A8195245F1124140B4705985CD825DC02990D959F4124140AD31E884D0825DC016BD5301F7124140FF23D3A1D3825DC09E245D33F9124140AA471ADCD6825DC0C1C6F5EFFA124140F6622827DA825DC07FA31D37FC124140E275FD82DD825DC0073F7100FD12414016359886E1825DC05A99F04BFD1241403BC43F6CE9825DC019AA622AFD12414018B325AB22835DC0A279008BFC12414016342DB132835DC0C092AB58FC124140BA66F2CD36835DC01F9BE447FC124140A22424D236835DC024F0879FFF1241408AE255D636835DC0BDC282FB0113414073A087DA36835DC062DBA2CC0613414073A087DA36835DC06D5512D9071341402BDA1CE736835DC06EA6423C1213414013F06B2409835DC085CE6BEC12134140616D8C9DF0825DC0499C155113134140C89A9141EE825DC01A18795913134140FF5A5EB9DE825DC09CF6949C13134140D812F241CF825DC04F594DD713134140269012BBB6825DC01327F73B14134140420A9E42AE825DC061C43E0114134140A08D5C37A5825DC0722F302B14134140D2C43BC093825DC02009FB7612134140A06AF46A80825DC01CE8A1B60D134140CEFE40B96D825DC090F7AA95091341400EA0DFF76F825DC09563B2B8FF124140793C2D3F70825DC0787E5182FE1241401C62BCE655825DC003EACDA8F9124140E447FC8A35825DC0F31ABB44F5124140B000A60C1C825DC00E130D52F01241403DD4B66114825DC0098A1F63EE124140C217265305825DC01DC539EAE8124140620FED6305825DC0F6EAE3A1EF124140338B506C05825DC048DDCEBEF21241401B49827005825DC0A7B1BD16F4124140BC40498105825DC0C1C6F5EFFA124140A4FE7A8505825DC019AA622AFD1241408CBCAC8905825DC054A86E2EFE1241401572A59E05825DC02B6684B707134140800EF3E505825DC05E11FC6F251341407A37161406825DC0965CC5E237134140FD15325706825DC00B5F5FEB5213414002D369DD06825DC0B9FDF2C98A134140D34ECDE506825DC0F850A2258F134140C7A0134207825DC0A3E5400FB51341401AFB928D07825DC00A9E42AED41341403ED175E107825DC0630CACE3F81341400876FC1708825DC07BA2EBC20F1441400876FC1708825DC01B66683C11144140029F1F4608825DC0359886E123144140BAD8B45208825DC0DF6DDE3829144140438EAD6708825DC07C61325530144140676490BB08825DC0C9552C7E53144140608DB3E908825DC096EA025E661441409CA5643909825DC09D9ACB0D86144140BAA46ABB09825DC064C91CCBBB1441406C0723F609825DC09944BDE0D3144140ADDC0BCC0A825DC01F0F7D772B154140FA5FAE450B825DC02AFD84B35B154140E21DE0490B825DC0535C55F65D154140E90E62670A825DC023D8B8FE5D154140C22E8A1EF8815DC0D63A71395E1541409F58A7CAF7815DC0D63A71395E154140478FDFDBF4815DC07632384A5E154140BA84436FF1815DC03543AA285E1541400AD80E46EC815DC0ACA7565F5D154140882D3D9AEA815DC0185E49F25C154140376F9C14E6815DC0789ACC785B154140266C3F19E3815DC0EBE3A1EF6E1541405CC7B8E2E2815DC0739CDB847B154140D175E107E7815DC052D0ED258D154140335184D4ED815DC079B0C56E9F154140335184D4ED815DC0842A357BA0154140335184D4ED815DC05EB87361A4154140335184D4ED815DC04696CCB1BC1541403655F7C8E6815DC0A9BF5E61C1154140C6151747E5815DC0E4BD6A65C21541406153E751F1815DC078245E9ECE15414003CDE7DCED815DC0E23E726BD21541401B0FB6D8ED815DC0459C4EB2D51541401B0FB6D8ED815DC0080264E8D815414087F9F202EC815DC0A1D45E44DB154140ABE97AA2EB815DC048895DDBDB154140516A2FA2ED815DC0ABE63922DF1541404A5F0839EF815DC0C89750C1E1154140FB592C45F2815DC0CBB8A981E615414003CDE7DCED815DC06A1492CCEA15414003CDE7DCED815DC0A81C93C5FD1541404B9352D0ED815DC0EA793716141641404B9352D0ED815DC0E31934F44F1641404B9352D0ED815DC07BDB4C8578164140AF3E1EFAEE815DC0B32616F88A16414062D520CCED815DC0226B0DA5F6164140AE669DF17D815DC0BD715298F7164140B85510035D815DC03F506EDBF71641402995F0845E815DC0A5F78DAF3D174140B1169F0260815DC0DA1A118C83174140B80721205F815DC0E0D74812841741401D01DC2C5E815DC098F738D3841741403B00E2AE5E815DC0D2C1FA3F87174140EE7C3F355E815DC0F4A3E194B9174140BEF8A23D5E815DC0CCECF318E51741405EF0694E5E815DC01F2FA4C3431841405EF0694E5E815DC04C1762F54718414047AE9B525E815DC01BB62DCA6C1841405EF0694E5E815DC0B58828266F18414047AE9B525E815DC0A73E90BC73184140172AFF5A5E815DC040DCD5ABC8184140172AFF5A5E815DC0315EF3AACE184140FFE7305F5E815DC070B1A206D31841409CA4F9635A815DC070B1A206D31841405055A18158815DC0A0353FFED2184140ECC37AA356815DC070B1A206D3184140BB46CB811E815DC06403E962D3184140880D164ED2805DC09944BDE0D3184140D07F0F5EBB805DC0D442C9E4D4184140F46A80D250805DC0FED5E3BED51841407AFCDEA63F805DC03FC571E0D51841405706D50627805DC0F1272A1BD61841408658FD11867F5DC0AF045262D71841403ECDC98B4C7F5DC0444E5FCFD7184140D2E1218C9F7E5DC014967840D91841407F33315D887E5DC04A0B9755D81841401C08C902267E5DC07E18213CDA184140033FAA61BF7D5DC0363811FDDA184140ACC77DAB757D5DC04E603AADDB184140ACC77DAB757D5DC060FF756EDA1841407D772B4B747D5DC096404AECDA184140E38A8BA3727D5DC01F10E84CDA18414044E1B375707D5DC090831266DA1841401D1EC2F8697D5DC084D558C2DA18414078978BF84E7D5DC0F0BF95ECD8184140D600A5A1467D5DC09D6516A1D818414007EDD5C7437D5DC04FC8CEDBD81841408AE59656437D5DC0C007AF5DDA1841405B7B9FAA427D5DC0B9162D40DB18414020B1DD3D407D5DC042B28009DC1841406F826F9A3E7D5DC0655419C6DD1841408121AB5B3D7D5DC0C2F4BD86E0184140F98557923C7D5DC0459F8F32E2184140AC02B5183C7D5DC0FC8A355CE418414046239F573C7D5DC0601C5C3AE6184140938C9C853D7D5DC00C8E9257E7184140BC0512143F7D5DC0C4793881E91841401BF4A5B73F7D5DC011E335AFEA18414027A25F5B3F7D5DC00F7BA180ED1841402D793C2D3F7D5DC05A48C0E8F2184140AA9A20EA3E7D5DC0496249B9FB1841405626FC523F7D5DC01842CEFBFF1841403FE42D573F7D5DC021205F4205194140E6B2D1393F7D5DC0240D6E6B0B194140BCEB6CC83F7D5DC0C39CA04D0E1941400E2C47C8407D5DC09E5E29CB101941405001309E417D5DC0D95C35CF111941407F6B274A427D5DC009E1D1C611194140C6FD47A6437D5DC00FD253E41019414048C2BE9D447D5DC01CB4571F0F194140304CA60A467D5DC030BB270F0B1941406473D53C477D5DC078CF81E508194140280D350A497D5DC044C2F7FE06194140745C8DEC4A7D5DC0FD1532570619414080D6FCF84B7D5DC080289831051941406760E4654D7D5DC0A69A594B011941402B14E97E4E7D5DC0C64FE3DEFC1841407E6E68CA4E7D5DC0CC4065FCFB184140842BA0504F7D5DC01421753BFB18414042EE224C517D5DC0FCC401F4FB184140FA0D130D527D5DC0E925C632FD1841403526C45C527D5DC0CBD8D0CDFE184140BEDBBC71527D5DC03B18B14F001941405473B9C1507D5DC0029F1F460819414012842BA0507D5DC005C078060D194140365A0EF4507D5DC0622CD32F111941401E1840F8507D5DC043AB93331419414089CE328B507D5DC09A5AB6D6171941409B3924B5507D5DC03AEAE8B81A19414000FF942A517D5DC06EF7729F1C194140350C1F11537D5DC0020D36751E1941408D093197547D5DC0F65E7CD11E194140620E828E567D5DC067D2A6EA1E1941406D3A02B8597D5DC05C5837DE1D194140EFE4D3635B7D5DC0CDCB61F71D1941403677F4BF5C7D5DC0B56FEEAF1E19414005BF0D315E7D5DC026E318C91E1941404C512E8D5F7D5DC0E4F38AA71E194140E08096AE607D5DC05567B5C01E19414093E34EE9607D5DC00D87A5811F194140F2EB87D8607D5DC08A743FA72019414099D4D006607D5DC030F5F3A6221941403543AA285E7D5DC0B75CFDD824194140423F53AF5B7D5DC09E98F5622819414055F833BC597D5DC09082A7902B19414014234BE6587D5DC001C287122D1941406E6E4C4F587D5DC070CD1DFD2F194140562C7E53587D5DC0923B6C2233194140859675FF587D5DC0B47570B037194140D80A9A96587D5DC040321D3A3D194140B64E5C8E577D5DC0F581E49D43194140577A6D36567D5DC04774CFBA46194140873254C5547D5DC00ADAE4F049194140226DE34F547D5DC0EA245B5D4E194140F2E84658547D5DC06A334E4354194140E0490B97557D5DC055F833BC59194140D2191879597D5DC09468C9E369194140E9279CDD5A7D5DC02616F88A6E1941408FC2F5285C7D5DC008C90226701941406B9E23F25D7D5DC0906456EF701941404C512E8D5F7D5DC084B69C4B711941404089CF9D607D5DC0D11F9A7972194140452C62D8617D5DC08EC87729751941404ACFF412637D5DC0E54350357A1941400E6954E0647D5DC0723447567E194140F60CE198657D5DC04D2A1A6B7F1941404833164D677D5DC0A0504F1F81194140B3B5BE48687D5DC0709868908219414083177D05697D5DC0923A014D8419414018618A72697D5DC06DC83F3388194140D671FC50697D5DC0BC1E4C8A8F194140E8F692C6687D5DC06DE525FF93194140BE49D3A0687D5DC08F87BEBB951941404128EFE3687D5DC0B8E68EFE97194140001FBC76697D5DC0F86D88F19A194140BE1589096A7D5DC0DFDDCA129D194140B83EAC376A7D5DC0083D9B559F1941408E91EC116A7D5DC006D50627A2194140B8585183697D5DC0409FC893A41941407D5A457F687D5DC09291B3B0A719414084656CE8667D5DC0AE0E80B8AB19414037E2C96E667D5DC08FC18A53AD1941409CC1DF2F667D5DC0717495EEAE194140847F1134667D5DC0649291B3B01941404276DEC6667D5DC04B02D4D4B21941405A84622B687D5DC0FCFCF7E0B51941409468C9E3697D5DC08EAA2688BA1941401CEA77616B7D5DC05B22179CC11941408195438B6C7D5DC0FED2A23EC91941406EF607CA6D7D5DC067B96C74CE194140CDCAF6216F7D5DC01AA19FA9D7194140E4F21FD26F7D5DC0A629029CDE1941408BC1C3B46F7D5DC024D06053E7194140454948A46D7D5DC0BABBCE86FC19414051F701486D7D5DC0E04A766C041A414087527B116D7D5DC0F60A0BEE071A414033DE567A6D7D5DC05A9C31CC091A41407A8A1C226E7D5DC0A7052FFA0A1A4140FD4E93196F7D5DC0EEB1F4A10B1A414037195586717D5DC0FFE89B340D1A41404145D5AF747D5DC0BDC5C37B0E1A4140CF83BBB3767D5DC040A4DFBE0E1A4140B727486C777D5DC0F20698F90E1A414040DD4081777D5DC00A2FC1A90F1A41407638BA4A777D5DC0E5F04927121A4140A0FF1EBC767D5DC02B69C537141A4140E222F774757D5DC02444F982161A41408925E5EE737D5DC04DD7135D171A4140807B9E3F6D7D5DC0E1ECD632191A4140707841446A7D5DC0F357C85C191A4140EA78CC40657D5DC06BF0BE2A171A4140CF2F4AD05F7D5DC05C55F65D111A4140E9D9ACFA5C7D5DC0E78C28ED0D1A4140AEF545425B7D5DC0DD7A4D0F0A1A4140DE9387855A7D5DC06D6FB724071A4140D2FF722D5A7D5DC04C35B396021A4140D8D64FFF597D5DC0C501F4FBFE19414020B75F3E597D5DC0029CDEC5FB194140925ED4EE577D5DC0B79A75C6F7194140B7D09508547D5DC0D78349F1F119414041D47D00527D5DC0E59997C3EE19414012842BA0507D5DC01B0FB6D8ED1941402AE09EE74F7D5DC01B0FB6D8ED194140E44D7E8B4E7D5DC04A5F0839EF194140B665C0594A7D5DC02842EA76F61941404BC972124A7D5DC08D075BECF61941407C9BFEEC477D5DC0A25F5B3FFD194140713B342C467D5DC0B81FF0C0001A414090882991447D5DC0649126DE011A4140D1915CFE437D5DC0E1B20A9B011A41402219726C3D7D5DC08E1EBFB7E919414077DB85E63A7D5DC0D2A92B9FE519414066BE839F387D5DC0EB39E97DE31941406CAF05BD377D5DC0685BCD3AE3194140C614AC71367D5DC07F83F6EAE31941403E7958A8357D5DC0F0C2D66CE5194140CE397826347D5DC0EDF2AD0FEB194140868DB27E337D5DC08E3BA583F5194140BCE82B48337D5DC067614F3BFC19414045B8C9A8327D5DC01E4DF564FE194140F3AB3940307D5DC0ED60C43E011A41404E2B85402E7D5DC0AA09A2EE031A41403CDA38622D7D5DC0382EE3A6061A4140D82E6D382C7D5DC0F8C3CF7F0F1A4140AE9B525E2B7D5DC018963FDF161A4140D27135B22B7D5DC0357BA015181A4140DDEBA4BE2C7D5DC0A6EECA2E181A4140A06B5F402F7D5DC0D6726726181A4140F10F5B7A347D5DC036E33444151A414031B1F9B8367D5DC04F3FA88B141A4140EE3F321D3A7D5DC084807C09151A4140D595CFF23C7D5DC012D90759161A414004E621533E7D5DC01D537765171A4140FDF49F353F7D5DC005C3B986191A4140CE70033E3F7D5DC0AF9811DE1E1A41403927F6D03E7D5DC0D427B9C3261A4140AAB4C5353E7D5DC0AD4D637B2D1A41402219726C3D7D5DC03FC7478B331A4140518369183E7D5DC007EA9447371A4140F146E6913F7D5DC035069D103A1A414084285FD0427D5DC075594C6C3E1A4140A662635E477D5DC0DC0BCC0A451A4140ED0E2906487D5DC058C51B99471A4140882F1345487D5DC08124ECDB491A4140CFF57D38487D5DC0029B73F04C1A4140CFF57D38487D5DC0253D0CAD4E1A41404069A851487D5DC09B3924B5501A414087156EF9487D5DC02F4FE78A521A4140E02C25CB497D5DC016BF29AC541A41407B4D0F0A4A7D5DC0B682A625561A4140630B410E4A7D5DC0AF5DDA70581A4140FE5F75E4487D5DC0CF2F4AD05F1A414099805F23497D5DC0CDC7B5A1621A4140C8EA56CF497D5DC0902DCBD7651A41405643E21E4B7D5DC0BDE13E726B1A4140AF264F594D7D5DC0FBCC599F721A4140EA245B5D4E7D5DC00C040132741A4140D1AE42CA4F7D5DC0C3EFA65B761A41407CEC2E50527D5DC0A206D3307C1A4140F9D9C875537D5DC0E84A04AA7F1A41409F8EC70C547D5DC02E8F3523831A41403AC95697537D5DC0F1F44A59861A41406490BB08537D5DC0E412471E881A4140A6B393C1517D5DC0E2AAB2EF8A1A41401E1840F8507D5DC0BD38F1D58E1A4140E2FF8EA8507D5DC0BBD05CA7911A4140C5E6E3DA507D5DC0BEBD6BD0971A4140EE79FEB4517D5DC03ECC5EB69D1A4140FA0D130D527D5DC006EFAB72A11A4140BEF561BD517D5DC06B80D250A31A4140D651D504517D5DC01DAF40F4A41A4140070ABC934F7D5DC01C7BF65CA61A41406760E4654D7D5DC0AAD381ACA71A4140C2DF2F664B7D5DC092770E65A81A4140E012807F4A7D5DC0D3669C86A81A41400ADAE4F0497D5DC06E6DE179A91A4140CEC133A1497D5DC0CC41D0D1AA1A4140B67F65A5497D5DC0AEF4DA6CAC1A41406F9F55664A7D5DC016DBA4A2B11A4140EB8CEF8B4B7D5DC0DFFDF15EB51A4140267156444D7D5DC0E80FCD3CB91A414019A9F7544E7D5DC0B7EF517FBD1A4140DE9046054E7D5DC06EDBF7A8BF1A4140910DA48B4D7D5DC04AD1CABDC01A4140FCDD3B6A4C7D5DC0508E0244C11A4140221CB3EC497D5DC032755776C11A4140EE42739D467D5DC09CF7FF71C21A414065A71FD4457D5DC0FBCBEEC9C31A41403080F0A1447D5DC0583849F3C71A4140CBBA7F2C447D5DC0F1D6F9B7CB1A4140C5E3A25A447D5DC09757AEB7CD1A4140CA863595457D5DC0A0698995D11A4140828C800A477D5DC00AB8E7F9D31A4140DA5548F9497D5DC0035FD1ADD71A41403C17467A517D5DC0191F662FDB1A41402F35423F537D5DC000C3F2E7DB1A41404643C6A3547D5DC0D6FB8D76DC1A41403F524486557D5DC035D07CCEDD1A4140338AE596567D5DC022FDF675E01A4140F180B229577D5DC0C77DAB75E21A4140F6234564587D5DC0A930B610E41A41401409A69A597D5DC07878CF81E51A41404259F8FA5A7D5DC09B1A683EE71A41400150C58D5B7D5DC06B6281AFE81A4140BF4692205C7D5DC0A62C431CEB1A414054909F8D5C7D5DC09259BDC3ED1A414005BF0D315E7D5DC0E3175E49F21A4140B7ED7BD45F7D5DC0AC3AAB05F61A4140C381902C607D5DC0336E6AA0F91A4140AB3FC230607D5DC013B9E00CFE1A4140BDC458A65F7D5DC011514CDE001B4140287B4B395F7D5DC0FFB1101D021B4140D63A71395E7D5DC0FD497CEE041B4140126DC7D45D7D5DC0A3CA30EE061B4140774CDD955D7D5DC0438EAD67081B4140FA2AF9D85D7D5DC0A1629CBF091B4140287B4B395F7D5DC035785F950B1B4140F88E1A13627D5DC04B04AA7F101B4140200890A1637D5DC019E42EC2141B41408B8A389D647D5DC0F92EA52E191B4140D236FE44657D5DC0637D03931B1B414013F241CF667D5DC0F1D58EE21C1B41409468C9E3697D5DC03E3F8C101E1B4140E7A8A3E36A7D5DC0BB6070CD1D1B41400A4B3CA06C7D5DC0569BFF571D1B4140AE635C71717D5DC07BD976DA1A1B41403CA24275737D5DC0CF6740BD191B4140E7C589AF767D5DC06AA2CF47191B4140C878944A787D5DC0751C3F541A1B414020425C397B7D5DC02CD49AE61D1B41404F92AE997C7D5DC02B6C06B8201B41408AAA5FE97C7D5DC00C1F1153221B41406C91B41B7D7D5DC01799805F231B4140317903CC7C7D5DC0CF842689251B414026FF93BF7B7D5DC033164D67271B4140DB17D00B777D5DC02F12DA722E1B41408925E5EE737D5DC01AA37554351B4140D11F9A79727D5DC0C5AC1743391B41404AB89047707D5DC045BB0A293F1B4140F65D11FC6F7D5DC0A2276552431B41407A56D28A6F7D5DC062BD512B4C1B41402025766D6F7D5DC0B804E09F521B4140CDB051D66F7D5DC0A5315A47551B41407EDFBF79717D5DC0506F46CD571B414066834C32727D5DC0DEC7D11C591B4140C68B8521727D5DC0D1E5CDE15A1B4140F052EA92717D5DC0189293895B1B41405B238271707D5DC0EECA2E185C1B4140DAC69FA86C7D5DC0957F2DAF5C1B4140410E4A98697D5DC07D23BA675D1B414071C63027687D5DC089D1730B5D1B41404F3E3DB6657D5DC05BB56B425A1B4140C233A149627D5DC0D61D8B6D521B4140C381902C607D5DC013B875374F1B4140D63A71395E7D5DC0855FEAE74D1B41400CCA349A5C7D5DC0501E166A4D1B4140E90DF7915B7D5DC0A27895B54D1B41406649809A5A7D5DC0014D840D4F1B4140F0181EFB597D5DC0B8382A37511B4140257497C4597D5DC044C18C29581B4140A27BD6355A7D5DC082E0F1ED5D1B4140E8F351465C7D5DC0D0CE6916681B414065FB90B75C7D5DC0A30392B06F1B414048E2E5E95C7D5DC0DC65BFEE741B41401E3526C45C7D5DC0FF0758AB761B41402426A8E15B7D5DC05EDC4603781B4140074147AB5A7D5DC02E58AA0B781B414044C18C29587D5DC09FFF1EBC761B414092ACC3D1557D5DC09485AFAF751B4140D5CF9B8A547D5DC0640113B8751B4140647616BD537D5DC081E673EE761B41408E3D7B2E537D5DC0750470B3781B414088669E5C537D5DC0C005D9B27C1B4140F9D9C875537D5DC0BF9D44847F1B4140F9F36DC1527D5DC081035ABA821B41405FED28CE517D5DC0BCCD1B27851B4140EE93A300517D5DC06DFC89CA861B414078634161507D5DC02BA5677A891B4140C5008926507D5DC023809BC58B1B41402BFA43334F7D5DC028D53E1D8F1B414090F3FE3F4E7D5DC0C173EFE1921B4140742843554C7D5DC018231285961B414069E21DE0497D5DC0A4DFBE0E9C1B4140E046CA16497D5DC03D7E6FD39F1B4140E046CA16497D5DC03659A31EA21B4140AAD1AB014A7D5DC0871744A4A61B4140745C8DEC4A7D5DC0D218ADA3AA1B4140C8D0B1834A7D5DC031ED9BFBAB1B41401C5F7B66497D5DC08A0453CDAC1B4140CA52EBFD467D5DC0F486FBC8AD1B414054707841447D5DC0C39ACAA2B01B41401F49490F437D5DC092AE997CB31B414096ADF545427D5DC09146054EB61B41409D9E7763417D5DC0259012BBB61B41401ADA006C407D5DC061C26856B61B414015376E313F7D5DC07495EEAEB31B41409A7D1EA33C7D5DC0EA7420EBA91B414048A5D8D1387D5DC0A0A70183A41B414014CC9882357D5DC0EFACDD76A11B41401C0B0A83327D5DC031D0B52FA01B4140A03715A9307D5DC0EA23F0879F1B41406B10E6762F7D5DC0F705F4C29D1B4140E86514CB2D7D5DC0F2B0506B9A1B4140317A6EA12B7D5DC09C69C2F6931B4140DF6DDE38297D5DC0334FAE29901B4140F1F274AE287D5DC023809BC58B1B4140AA605452277D5DC0AD8383BD891B41405E11FC6F257D5DC0611A868F881B4140E8FA3E1C247D5DC07E33315D881B41404837C2A2227D5DC01F2BF86D881B41408940F50F227D5DC0C5ABAC6D8A1B4140EE056685227D5DC0994869368F1B41401E8A027D227D5DC054556820961B4140D1066003227D5DC07CB43863981B41408A743FA7207D5DC0B1C1C2499A1B4140A8C1340C1F7D5DC05D33F9669B1B4140CE1951DA1B7D5DC0EA573A1F9E1B414099F221A81A7D5DC03C4A253CA11B4140D658C2DA187D5DC014083BC5AA1B41404700378B177D5DC096033DD4B61B4140A72215C6167D5DC052448655BC1B4140D7DAFB54157D5DC0C28366D7BD1B414085CE6BEC127D5DC098BC0166BE1B414012A27C410B7D5DC074B2D47ABF1B4140C095ECD8087D5DC00EB9196EC01B4140D3687231067D5DC0328FFCC1C01B41406FD74B53047D5DC068041BD7BF1B414052F2EA1C037D5DC09E7939ECBE1B4140BEC282FB017D5DC0F1D3B837BF1B41407730629F007D5DC0919735B1C01B414000000000007D5DC0E38920CEC31B4140001AA54BFF7C5DC06400A8E2C61B414090C01F7EFE7C5DC087A2409FC81B41409CA223B9FC7C5DC0B1355B79C91B4140C8D11C59F97C5DC0D40B3ECDC91B4140C91F0C3CF77C5DC04C70EA03C91B4140828DEBDFF57C5DC0C3D4963AC81B4140B81CAF40F47C5DC0CF8250DEC71B414090D78349F17C5DC0DF85ADD9CA1B4140740CC85EEF7C5DC0541A31B3CF1B414062BB7B80EE7C5DC0CA1649BBD11B4140C2C3B46FEE7C5DC0A60C1CD0D21B4140D32EA699EE7C5DC00A9E42AED41B41409225732CEF7C5DC06E2F698CD61B4140C61858C7F17C5DC01F2A8D98D91B41405471E316F37C5DC04CDE0033DF1B414084F57F0EF37C5DC015014EEFE21B414076DF313CF67C5DC01DAB949EE91B41403F36C98FF87C5DC0D9EBDD1FEF1B41408B51D7DAFB7C5DC07022FAB5F51B41403206D671FC7C5DC0C79DD2C1FA1B4140448B6CE7FB7C5DC07D21E4BCFF1B4140B075A911FA7C5DC033A5F5B7041C4140C362D4B5F67C5DC0DEAE97A6081C414083C13577F47C5DC0CB0F5CE5091C4140378C82E0F17C5DC019ADA3AA091C4140C89A9141EE7C5DC07E7214200A1C41401EDFDE35E87C5DC01188D7F50B1C41405019FF3EE37C5DC092CA1473101C4140B189CC5CE07C5DC07349D576131C41402922C32ADE7C5DC09483D904181C4140096D3997E27C5DC0849D62D5201C41403D601E32E57C5DC09B9141EE221C4140BFF04A92E77C5DC08EAF3DB3241C4140A0A3552DE97C5DC0C3F01131251C4140B1726891ED7C5DC0609335EA211C4140D89DEE3CF17C5DC071CADC7C231C414094DE37BEF67C5DC0C879FF1F271C4140E013EB54F97C5DC0D3F36E2C281C414067614F3BFC7C5DC003780B24281C414072A774B0FE7C5DC06F62484E261C4140EE60C43E017D5DC0008BFCFA211C41408DF0F620047D5DC0AFCC5B751D1C414086E5CFB7057D5DC01D1F2DCE181C41406D5512D9077D5DC0834C3272161C4140605969520A7D5DC0DD9733DB151C4140E2E995B20C7D5DC0CAC4AD82181C41403AB35DA10F7D5DC0C26B97361C1C414062122EE4117D5DC0F7AC6BB41C1C41402B4F20EC147D5DC051F86C1D1C1C4140B14E95EF197D5DC018963FDF161C4140807C09151C7D5DC060764F1E161C41401A4F04711E7D5DC0BAF59A1E141C4140200C3CF71E7D5DC0F78F85E8101C4140D845D1031F7D5DC0C095ECD8081C414032772D211F7D5DC0DEE2E13D071C4140BFB51325217D5DC051BEA085041C4140D68F4DF2237D5DC08DF0F620041C4140B003E78C287D5DC03541D47D001C4140DE1FEF552B7D5DC089CF9D60FF1B414082380F27307D5DC04948A46DFC1B41402D5C5661337D5DC09128B4ACFB1B4140081EDFDE357D5DC0B4CA4C69FD1B414043024697377D5DC0957D5704FF1B4140B9FE5D9F397D5DC00725CCB4FD1B4140B8CA13083B7D5DC01F813FFCFC1B414087F8872D3D7D5DC043572250FD1B4140D8B628B3417D5DC0A25F5B3FFD1B4140ADA1D45E447D5DC0EA3F6B7EFC1B4140111956F1467D5DC0812557B1F81B414010CB660E497D5DC00C91D3D7F31B4140D921FE614B7D5DC0F27B9BFEEC1B4140D8D30E7F4D7D5DC08AC91B60E61B4140AEF204C24E7D5DC015359886E11B414000193A76507D5DC0A06CCA15DE1B41406A4DF38E537D5DC01FF64201DB1B4140D5CF9B8A547D5DC05A28999CDA1B4140D49B51F3557D5DC06C938AC6DA1B4140FCFA2136587D5DC07DCA3159DC1B4140C537143E5B7D5DC0938AC6DADF1B41407D23BA675D7D5DC092567C43E11B41404C512E8D5F7D5DC0DA368C82E01B414057975302627D5DC04D124BCADD1B41409738F240647D5DC0A79196CADB1B4140C554FA09677D5DC01A6D5512D91B4140F47002D3697D5DC092054CE0D61B41406F2A52616C7D5DC011C30E63D21B41402CB98AC56F7D5DC00919C8B3CB1B41407217618A727D5DC0A723809BC51B41407D5D86FF747D5DC0315BB22AC21B414026FF93BF7B7D5DC0F790F0BDBF1B4140F06FD05E7D7D5DC0442E3883BF1B4140D122DBF97E7D5DC0442E3883BF1B414065389ECF807D5DC0861DC6A4BF1B41403A234A7B837D5DC0F20703CFBD1B414074D3669C867D5DC0FD8172DBBE1B4140739F1C05887D5DC00EB9196EC01B414067F16261887D5DC0707A17EFC71B4140BFEE74E7897D5DC056B60F79CB1B4140E25CC30C8D7D5DC03DF20703CF1B4140753E3C4B907D5DC04147AB5AD21B4140AEEE586C937D5DC08202EFE4D31B4140E9D2BF24957D5DC0A5D8D138D41B4140EE5BAD13977D5DC0CF9F36AAD31B4140E85086AA987D5DC030444E5FCF1B4140BBED42739D7D5DC0AE484C50C31B4140C63368E89F7D5DC033C34659BF1B4140E8BB5B59A27D5DC08D429259BD1B41409B1E1494A27D5DC0AB5B3D27BD1B4140CA6E66F4A37D5DC00CCC0A45BA1B41401C959BA8A57D5DC0732D5A80B61B41400F99F221A87D5DC0BB0D6ABFB51B41401ADF1797AA7D5DC014596B28B51B4140774B72C0AE7D5DC0E7A4F78DAF1B4140567C43E1B37D5DC0C1E10511A91B41401A16A3AEB57D5DC06475ABE7A41B4140EF004F5AB87D5DC0D784B4C6A01B414088D349B6BA7D5DC037C1374D9F1B4140F9122A38BC7D5DC05B971AA19F1B414075E61E12BE7D5DC02F34D769A41B4140A41CCC26C07D5DC0C0ADBB79AA1B4140D80FB1C1C27D5DC08E59F624B01B41401FBC7669C37D5DC06F0C01C0B11B41408A3E1F65C47D5DC08CF161F6B21B41400C03965CC57D5DC08CF161F6B21B41403596B036C67D5DC0AA0A0DC4B21B414082FFAD64C77D5DC0E07F2BD9B11B4140E0B9F770C97D5DC016F549EEB01B41408C118942CB7D5DC040BCAE5FB01B4140BAF94674CF7D5DC093E2E313B21B41408D7C5EF1D47D5DC0DA8EA9BBB21B41407AC37DE4D67D5DC00322C495B31B414025E7C41EDA7D5DC07B8670CCB21B414084A10E2BDC7D5DC04A9A3FA6B51B4140DC9E20B1DD7D5DC04966F50EB71B414003965CC5E27D5DC09B8C2AC3B81B4140A8FC6B79E57D5DC0C4EBFA05BB1B4140EF74E789E77D5DC07A6F0C01C01B4140D0419770E87D5DC011A62897C61B414093A7ACA6EB7D5DC0EB504D49D61B41400F7BA180ED7D5DC0B33F506EDB1B4140098A1F63EE7D5DC07C629D2ADF1B4140446E861BF07D5DC05CE15D2EE21B41406153E751F17D5DC04451A04FE41B4140C61858C7F17D5DC0C91CCBBBEA1B41409694BBCFF17D5DC06878B306EF1B4140533D997FF47D5DC09DB98784EF1B414010E6762FF77D5DC0CD3D247CEF1B4140143B1A87FA7D5DC0EA2285B2F01B4140240A2DEBFE7D5DC0ABCFD556EC1B4140FE7DC685037E5DC077F69507E91B41401A1538D9067E5DC0C5C72764E71B41400D198F52097E5DC0FA08FCE1E71B4140060E68E90A7E5DC0616A4B1DE41B4140A69D9ACB0D7E5DC0F25EB532E11B41403F709527107E5DC082531F48DE1B4140FD4CBD6E117E5DC094BE1072DE1B41402C836A83137E5DC00DDC813AE51B4140FBCA83F4147E5DC0BC3AC780EC1B4140605CAAD2167E5DC03C1570CFF31B414082CAF8F7197E5DC02DCBD765F81B4140B6BDDD921C7E5DC0F6ED2422FC1B4140DE1CAED51E7E5DC0253E7782FD1B41402A52616C217E5DC067614F3BFC1B4140527DE717257E5DC0D21742CEFB1B414039ED2939277E5DC039454772F91B41409E98F562287E5DC0A663CE33F61B4140B5A679C7297E5DC0E2C96E66F41B41403D2828452B7E5DC00C91D3D7F31B4140A8AAD0402C7E5DC000E31934F41B414095F1EF332E7E5DC0FE7A8505F71B41400531D0B52F7E5DC00FB22C98F81B4140BD1C76DF317E5DC00F7EE200FA1B4140B020CD58347E5DC04A7CEE04FB1B414014984EEB367E5DC08C9FC6BDF91B4140E3C5C210397E5DC0C8D11C59F91B4140E29178793A7E5DC0BBEF181EFB1B4140826F9A3E3B7E5DC0B4CA4C69FD1B4140FF76D9AF3B7E5DC08F8CD5E6FF1B4140884677103B7E5DC04087F9F2021C414047718E3A3A7E5DC0DF162CD5051C41405305A3923A7E5DC0778192020B1C41403A8F8AFF3B7E5DC033C2DB83101C4140ECBDF8A23D7E5DC00E846401131C414062BA10AB3F7E5DC05B21ACC6121C414006D3307C447E5DC0047289230F1C41404C310741477E5DC0959A3DD00A1C414076C4211B487E5DC01A1538D9061C4140C8EA56CF497E5DC05D6C5A29041C4140E481C8224D7E5DC0C3651536031C414000E5EFDE517E5DC0226E4E25031C41409AEB34D2527E5DC05ED4EE57011C414034F279C5537E5DC0D2E3F736FD1B414052F17F47547E5DC04BE48233F81B414022533E04557E5DC0AC545051F51B41408B53AD85597E5DC0183F8D7BF31B4140DD79E2395B7E5DC0601F9DBAF21B41408E5A61FA5E7E5DC0027FF8F9EF1B4140986C3CD8627E5DC068ACFD9DED1B414024438EAD677E5DC035D3BD4EEA1B41409A0B5C1E6B7E5DC070D1C952EB1B414054FEB5BC727E5DC066BFEE74E71B4140821ABE85757E5DC0BA4DB857E61B4140E529ABE97A7E5DC0363B527DE71B41403CA583F57F7E5DC0B49080D1E51B4140C87BD5CA847E5DC01F477364E51B41400C7217618A7E5DC0C172840CE41B4140CEA3E2FF8E7E5DC04451A04FE41B4140BC04A73E907E5DC0F0C2D66CE51B414050340F60917E5DC02BC1E270E61B4140DE8C9AAF927E5DC00B40A374E91B41408B187618937E5DC0BEA25BAFE91B41402BC24D46957E5DC03A90F5D4EA1B414059DE550F987E5DC0950F41D5E81B4140997FF44D9A7E5DC007EBFF1CE61B4140DA54DD239B7E5DC056F0DB10E31B41407B4CA4349B7E5DC075711B0DE01B4140758F6CAE9A7E5DC0C476F700DD1B4140B1DB6795997E5DC01F2A8D98D91B4140DBA2CC06997E5DC03FABCC94D61B4140827170E9987E5DC04B8DD0CFD41B4140F3E49A02997E5DC088F37002D31B4140A4F9635A9B7E5DC03735D07CCE1B4140268A90BA9D7E5DC0863AAC70CB1B41404A46CEC29E7E5DC0F8E12021CA1B4140DBA50D87A57E5DC0ACAC6D8AC71B41403255302AA97E5DC036B05582C51B4140EA7420EBA97E5DC066683C11C41B414056116E32AA7E5DC0161230BABC1B4140088ECBB8A97E5DC0732D5A80B61B4140857B65DEAA7E5DC03BFF76D9AF1B41402AE27492AD7E5DC09B3BFA5FAE1B41404679E6E5B07E5DC0C4CE143AAF1B4140AAF06778B37E5DC04F0647C9AB1B41407FDB1324B67E5DC0AF7614E7A81B4140F4A3E194B97E5DC0F622DA8EA91B41407077D66EBB7E5DC0D1B01875AD1B41402F6EA301BC7E5DC087342A70B21B41402E3A596ABD7E5DC07A522635B41B4140C80C54C6BF7E5DC0A3E5400FB51B41405C22179CC17E5DC0C1FEEBDCB41B414061DF4E22C27E5DC00FD07D39B31B4140679C86A8C27E5DC028603B18B11B4140902FA182C37E5DC06A8313D1AF1B41404EF2237EC57E5DC0A6B5696CAF1B414029CE5147C77E5DC099D36531B11B4140AB92C83EC87E5DC099D36531B11B4140C85D8429CA7E5DC0185DDE1CAE1B4140BC95253ACB7E5DC0731074B4AA1B41401BB80375CA7E5DC0C806D2C5A61B4140DAC87553CA7E5DC00B5EF415A41B41404B3CA06CCA7E5DC03C4A253CA11B414044317903CC7E5DC0910C39B69E1B4140C6C1A563CE7E5DC0A80018CFA01B41405AD76839D07E5DC0D2C77C40A01B414077A22424D27E5DC02C47C8409E1B4140B8770DFAD27E5DC09F56D11F9A1B4140698CD651D57E5DC01E1494A2951B4140C72C7B12D87E5DC0CE893DB48F1B4140F54883DBDA7E5DC052D0ED258D1B414060CB2BD7DB7E5DC04031B2648E1B414007B47405DB7E5DC089963C9E961B4140C6DE8B2FDA7E5DC00F96B1A19B1B4140C5AA4198DB7E5DC003B4AD669D1B41401D740987DE7E5DC00018CFA0A11B4140CFA2772AE07E5DC0E753C72AA51B41403A252026E17E5DC0C21550A8A71B41402C29779FE37E5DC0B5334C6DA91B4140A3737E8AE37E5DC090F5D4EAAB1B414098F90E7EE27E5DC02F51BD35B01B414081EB8A19E17E5DC0B0C7444AB31B4140B189CC5CE07E5DC061C26856B61B4140BCE9961DE27E5DC0410DDFC2BA1B4140DF8B2FDAE37E5DC0287D21E4BC1B414056D636C5E37E5DC0CC9541B5C11B41400839EFFFE37E5DC0A29A92ACC31B41400C8E9257E77E5DC0C43C2B69C51B4140460A65E1EB7E5DC0F8156BB8C81B414016527E52ED7E5DC07EE19524CF1B41407A17EFC7ED7E5DC05F605628D21B4140A8FFACF9F17E5DC0ABC95356D31B41407CB60E0EF67E5DC0F3A96395D21B4140A415DF50F87E5DC047382D78D11B4140AF5B04C6FA7E5DC0836A8313D11B414031EC3026FD7E5DC0D6C4025FD11B41400CAEB9A3FF7E5DC0B60F79CBD51B4140A7CEA3E2FF7E5DC0559FABADD81B4140AC5791D1017F5DC06C938AC6DA1B41402C6684B7077F5DC0264F594DD71B4140594E42E90B7F5DC0C2BD326FD51B414057CC086F0F7F5DC05F605628D21B41405C21ACC6127F5DC07C45B75ED31B4140D1E97937167F5DC0E10A28D4D31B414088D51F61187F5DC0EC8497E0D41B4140C3B986191A7F5DC0DFA293A5D61B4140D993C0E61C7F5DC033315D88D51B41408BA8893E1F7F5DC09F1B9AB2D31B41409031772D217F5DC0FA9AE5B2D11B414071E481C8227F5DC018B49080D11B41407BF65CA6267F5DC0A1832EE1D01B4140FD868906297F5DC0BE688F17D21B414049BC3C9D2B7F5DC0EEEC2B0FD21B41409C16BCE82B7F5DC030444E5FCF1B41403CDA38622D7F5DC0BDE3141DC91B414012F92EA52E7F5DC04E0CC9C9C41B4140ABCB2901317F5DC0AE7C96E7C11B41406E313F37347F5DC033C34659BF1B41400EC17119377F5DC0E8F527F1B91B41402A8C2D04397F5DC04F232D95B71B4140419AB1683A7F5DC08B89CDC7B51B414046239F573C7F5DC0BB0D6ABFB51B4140B1A547533D7F5DC0B41CE8A1B61B4140346ABE4A3E7F5DC0BAD91F28B71B41405DFDD8243F7F5DC0DDAF027CB71B41405CC98E8D407F5DC0EA5DBC1FB71B4140367172BF437F5DC0C266800BB21B41408F54DFF9457F5DC0548F34B8AD1B41407590D783497F5DC0D8D5E429AB1B4140392A37514B7F5DC04BE5ED08A71B4140E481C8224D7F5DC094F947DFA41B41401F662FDB4E7F5DC0C37DE4D6A41B414030B77BB94F7F5DC0BC581822A71B41405225CADE527F5DC0B4FF01D6AA1B4140CEDE196D557F5DC01B2D077AA81B41401AE0826C597F5DC086E3F90CA81B41401E69705B5B7F5DC09E0B23BDA81B414089EB18575C7F5DC0A3C85A43A91B41401E3526C45C7F5DC07FBE2D58AA1B4140957F2DAF5C7F5DC0789961A3AC1B414030D461855B7F5DC0058A58C4B01B414096CD1C925A7F5DC09D280989B41B41407E8B4E965A7F5DC03DB83B6BB71B41408A1F63EE5A7F5DC0118942CBBA1B4140BABDA4315A7F5DC0C8409E5DBE1B4140029EB470597F5DC09E7939ECBE1B4140F88BD992557F5DC057CD7344BE1B41404D689258527F5DC0287D21E4BC1B4140CBD765F84F7F5DC0F33B4D66BC1B4140662C9ACE4E7F5DC0B6D5AC33BE1B41409C8713984E7F5DC04983DBDAC21B414072C0AE264F7F5DC0F949B54FC71B41408A1C226E4E7F5DC0863AAC70CB1B4140494739984D7F5DC03735D07CCE1B414009A69A594B7F5DC0ACFD9DEDD11B414034BBEEAD487F5DC07097FDBAD31B41402EFEB627487F5DC0FD87F4DBD71B41406B64575A467F5DC0770DFAD2DB1B41402AC3B81B447F5DC017D1764CDD1B41405A61FA5E437F5DC0E1270EA0DF1B4140AED51EF6427F5DC0672783A3E41B41405CAFE941417F5DC00DA837A3E61B41409E060C923E7F5DC0D175E107E71B41403A8F8AFF3B7F5DC077F69507E91B41403CDD79E2397F5DC0AF2479AEEF1B41402AA6D24F387F5DC0F2CCCB61F71B41400EDB1665367F5DC074435376FA1B4140CE397826347F5DC00D164ED2FC1B41409A6038D7307F5DC0B39602D2FE1B41408252B4722F7F5DC03BFE0B04011C4140E81725E82F7F5DC0213A048E041C4140F834272F327F5DC0DEAE97A6081C4140F243A511337F5DC0C4EA8F300C1C4140B62BF4C1327F5DC07BD6355A0E1C414046EC1340317F5DC039B35DA10F1C41404E2B85402E7F5DC0E0675C38101C4140E52A16BF297F5DC06EC0E787111C414046CF2D74257F5DC0C0B2D2A4141C4140ACFC3218237F5DC078D2C265151C41406D8FDE701F7F5DC04291EEE7141C41403882548A1D7F5DC0BE4A3E76171C41409E616A4B1D7F5DC0E22021CA171C4140B6F1272A1B7F5DC07636E49F191C4140876D8B321B7F5DC00EA14ACD1E1C4140807C09151C7F5DC0A04E7974231C4140C85C19541B7F5DC046CF2D74251C41407636E49F197F5DC0FDBAD39D271C4140003ACC97177F5DC0A33B889D291C4140E8F7FD9B177F5DC07383A10E2B1C41400CCEE0EF177F5DC05FB01BB62D1C414040F50F22197F5DC0588B4F01301C41406397A8DE1A7F5DC0334DD87E321C4140C0E95DBC1F7F5DC05B785E2A361C4140062E8F35237F5DC04D2EC6C03A1C4140CF9ECBD4247F5DC028F04E3E3D1C4140164B917C257F5DC0F7031E18401C41408E959867257F5DC0F0DE5163421C4140F48E5374247F5DC058C51B99471C414066506D70227F5DC0DFF8DA334B1C41406D8FDE701F7F5DC04F04711E4E1C41402CEE3F321D7F5DC00133DFC14F1C414016E0BBCD1B7F5DC0A6B393C1511C414099F221A81A7F5DC0FCFA2136581C41409FC9FE791A7F5DC0A11342075D1C4140FD8348861C7F5DC0A69C2FF65E1C414026E318C91E7F5DC0D520CCED5E1C414088F2052D247F5DC04C512E8D5F1C4140DAE4F049277F5DC075E44867601C414015C95702297F5DC0C381902C601C4140DE3994A12A7F5DC0C381902C601C4140540262122E7F5DC0FE7F9C30611C41402330D637307F5DC039B2F2CB601C414011AB3FC2307F5DC075E44867601C41404B8FA67A327F5DC063450DA6611C4140A48CB800347F5DC061DD7877641C4140FC89CA86357F5DC05BECF659651C4140DE3CD521377F5DC0971E4DF5641C4140BFEFDFBC387F5DC0C6A2E9EC641C4140E29178793A7F5DC095B6B8C6671C41404CE0D6DD3C7F5DC08D5DA27A6B1C41400400C79E3D7F5DC0876C205D6C1C414004CC7C073F7F5DC08D2958E36C1C4140AF230ED9407F5DC0BCADF4DA6C1C414055BE6724427F5DC0D4D51D8B6D1C41402AC3B81B447F5DC0D82AC1E2701C41401DC70F95467F5DC0DEE7F868711C4140FF791A30487F5DC03E247CEF6F1C41403A5E81E8497F5DC05680EF366F1C414056293DD34B7F5DC0A45181936D1C41406D37C1374D7F5DC0FED0CC936B1C41404FEACBD24E7F5DC04DA25EF0691C4140FA0D130D527F5DC0A0FCDD3B6A1C414076C7629B547F5DC0006DAB59671C41404A7EC4AF587F5DC078D15790661C4140F46DC1525D7F5DC0144031B2641C41400B62A06B5F7F5DC0B56B425A631C41404660AC6F607F5DC06EBF7CB2621C414009FA0B3D627F5DC0ED48F59D5F1C4140E5EFDE51637F5DC00A62A06B5F1C414020D4450A657F5DC0FE7F9C30611C4140C0B167CF657F5DC0F75AD07B631C414078D15790667F5DC0D250A390641C4140B3B5BE48687F5DC0144031B2641C41404C88B9A46A7F5DC06EBF7CB2621C4140876C205D6C7F5DC0AAF1D24D621C4140D82AC1E2707F5DC0F75AD07B631C414029E96168757F5DC03259DC7F641C4140E6913F18787F5DC0679AB0FD641C4140D99596917A7F5DC0C1E5B166641C4140C6DCB5847C7F5DC0C6A2E9EC641C4140C6A86BED7D7F5DC0B29B19FD681C414000732D5A807F5DC00C384BC9721C41406859F78F857F5DC0F1D7648D7A1C4140C1560916877F5DC0C5A86BED7D1C414060CC96AC8A7F5DC0ABB019E0821C414076A6D0798D7F5DC0AF05BD37861C4140DA37F7578F7F5DC0417FA1478C1C41403EC91D36917F5DC0B5DFDA89921C414098E0D407927F5DC05890662C9A1C4140855B3E92927F5DC0DE8FDB2F9F1C4140C6FCDCD0947F5DC0E9F2E670AD1C4140D15CA791967F5DC0B1E1E995B21C414052B9895A9A7F5DC096E99788B71C41407A32FFE89B7F5DC01B81785DBF1C414021CD58349D7F5DC0F64201DBC11C41403D7E6FD39F7F5DC0EEE9EA8EC51C4140170CAEB9A37F5DC0105839B4C81C4140406B7EFCA57F5DC00F24EF1CCA1C4140925D6919A97F5DC06F6072A3C81C4140605793A7AC7F5DC0D425E318C91C4140299485AFAF7F5DC0A305685BCD1C41405EBBB4E1B07F5DC0A88E554ACF1C41405BD1E638B77F5DC049BA66F2CD1C41400B7E1B62BC7F5DC0C6DB4AAFCD1C414009FCE1E7BF7F5DC074E95F92CA1C4140946A9F8EC77F5DC00FF0A485CB1C41409D4830D5CC7F5DC068075C57CC1C4140FB027AE1CE7F5DC0793E03EACD1C4140F4DDAD2CD17F5DC004C765DCD41C41407C45B75ED37F5DC0B9E2E2A8DC1C4140CE5147C7D57F5DC056D636C5E31C41409E996038D77F5DC0DBA16131EA1C4140683EE76ED77F5DC0CEBF5DF6EB1C41402635B401D87F5DC0616D8C9DF01C4140EAE8B81AD97F5DC048DDCEBEF21C4140A1BAB9F8DB7F5DC049111956F11C4140541D7233DC7F5DC0D89DEE3CF11C414022179CC1DF7F5DC03D97A949F01C4140BCE9961DE27F5DC0730CC85EEF1C4140B4AA251DE57F5DC00AF2B391EB1C4140B933130CE77F5DC05E807D74EA1C4140B1C05774EB7F5DC0CA367007EA1C41404354E1CFF07F5DC0784485EAE61C41402A90D959F47F5DC0D18F8653E61C4140ABECBB22F87F5DC0069D103AE81C4140C4E74EB0FF7F5DC045BC75FEED1C41409F758D9603805DC06D1B4641F01C414019C748F608805DC0D1AC6C1FF21C4140C382FB010F805DC00B43E4F4F51C41402009FB7612805DC02EE57CB1F71C4140A8565F5D15805DC05D6919A9F71C4140E1D231E719805DC0914259F8FA1C41408048BF7D1D805DC05FEE93A3001D4140A73FFB9122805DC04AB3791C061D41403430F2B226805DC029965B5A0D1D41405E11FC6F25805DC07F113466121D4140B285200725805DC0245E9ECE151D4140E223624A24805DC00BCEE0EF171D4140B890477023805DC0E1067C7E181D4140EF1F0BD121805DC0B282DF86181D41403143E38920805DC0765089EB181D4140AE7E6C921F805DC064B14D2A1A1D4140BB46CB811E805DC015E0BBCD1B1D4140802E1A321E805DC0DF3653211E1D414050AA7D3A1E805DC05E454607241D414079573D601E805DC0081B9E5E291D4140802E1A321E805DC06ADC9BDF301D4140682096CD1C805DC0855968E7341D4140807C09151C805DC09C4D4700371D41408C101E6D1C805DC07DCC07043A1D4140EA961DE21F805DC088122D793C1D4140ACE28DCC23805DC05B7B9FAA421D4140F94B8BFA24805DC0786000E1431D4140A6F10BAF24805DC0226AA2CF471D41402E8D5F7825805DC0C782C2A04C1D4140C2A2224E27805DC0B4E386DF4D1D414043FF04172B805DC031056B9C4D1D41400D8AE6012C805DC08593347F4C1D4140E84B6F7F2E805DC0D4981073491D414040FB912232805DC08997A773451D414032FFE89B34805DC0C5C9FD0E451D41404D2EC6C03A805DC00A0E2F88481D4140C2C2499A3F805DC05643E21E4B1D4140B4C6A01342805DC07A19C5724B1D41404E999B6F44805DC0F9A23D5E481D4140F86EF3C649805DC0B94F8E02441D41406760E4654D805DC0938C9C853D1D4140F0E192E34E805DC02A7288B8391D41408AE8D7D64F805DC04FB0FF3A371D4140B247A81952805DC0A20A7F86371D4140465D6BEF53805DC07DCC07043A1D4140029EB47059805DC0B1A547533D1D4140B821C66B5E805DC0CC22145B411D4140EBE0606F62805DC0AC394030471D414044DE72F563805DC0A514747B491D4140496760E465805DC0E603029D491D4140B70A62A06B805DC01ADD41EC4C1D41408C0FB3976D805DC0F336363B521D4140C84109336D805DC05C1D0071571D4140F8DF4A766C805DC0E90DF7915B1D41400A3197546D805DC0DC2BF3565D1D4140747FF5B86F805DC0BC7669C3611D4140906456EF70805DC09013268C661D4140E4BED53A71805DC053CA6B25741D41407FF964C570805DC035CEA623801D4140DE019EB470805DC0728577B9881D4140F65D11FC6F805DC035EB8CEF8B1D4140F8DF4A766C805DC0629F008A911D414022C154336B805DC090BB0853941D414047CB811E6A805DC0CA85CABF961D41404DBC033C69805DC028266F80991D4140C420B07268805DC00871E5EC9D1D4140B82407EC6A805DC065A9F57EA31D4140FE9C82FC6C805DC004392861A61D4140A2CF471971805DC08313D1AFAD1D4140CB48BDA772805DC043A9BD88B61D4140062D246074805DC0A0E1CD1ABC1D4140EC681CEA77805DC0CE31207BBD1D4140EB0088BB7A805DC04696CCB1BC1D4140666CE8667F805DC04EEFE2FDB81D4140CE6C57E883805DC0649291B3B01D41406EFC89CA86805DC01AF9BCE2A91D41407976F9D687805DC0F88A6EBDA61D414084F068E388805DC09DBAF2599E1D41408AADA06989805DC05E9B8D95981D4140A1A17F828B805DC01402B9C4911D4140C8CC052E8F805DC0E15CC30C8D1D41401266DAFE95805DC0AEB7CD54881D4140B2F50CE198805DC0B9313D61891D41405CFFAECF9C805DC0FE0DDAAB8F1D4140F6D1A92B9F805DC0098849B8901D4140DFFAB0DEA8805DC0FE0DDAAB8F1D414090C18A53AD805DC0F850A2258F1D41403ACB2C42B1805DC0FE0DDAAB8F1D414062F6B2EDB4805DC01402B9C4911D414084640113B8805DC04D64E602971D414012BD8C62B9805DC09240834D9D1D4140187AC4E8B9805DC0D61C2098A31D4140187AC4E8B9805DC0649291B3B01D41409B58E02BBA805DC0E78D93C2BC1D4140A01518B2BA805DC020F0C000C21D4140B709F7CABC805DC0425E0F26C51D414012DA722EC5805DC0425E0F26C51D414023111AC1C6805DC04DD87E32C61D41402E8B89CDC7805DC0807D74EACA1D4140457F68E6C9805DC0C4591135D11D41404B3CA06CCA805DC0F8FE06EDD51D4140F0880AD5CD805DC00936AE7FD71D41401E71C806D2805DC0BF9CD9AED01D4140BD00FBE8D4805DC0807D74EACA1D4140D9B11188D7805DC06F46CD57C91D414095F25A09DD805DC0807D74EACA1D4140ACE63922DF805DC0BF9CD9AED01D41402EC55565DF805DC0E10A28D4D31D414001DD9733DB805DC053CF8250DE1D4140EAE8B81AD9805DC097AB1F9BE41D4140C2BD326FD5805DC0AD9FFEB3E61D4140A60C1CD0D2805DC0D00D4DD9E91D41409A92ACC3D1805DC02BDEC83CF21D4140849ECDAACF805DC09CA223B9FC1D4140077DE9EDCF805DC00E677E35071E41408A5B0531D0805DC019E1ED41081E4140A60C1CD0D2805DC047C9AB730C1E4140C2BD326FD5805DC052431B800D1E4140069ACFB9DB805DC06FF4311F101E41401D8EAED2DD805DC07A6EA12B111E4140C89750C1E1805DC0CAC4AD82181E4140626A4B1DE4805DC0CF81E508191E414001FA7DFFE6805DC0C40776FC171E4140BC3AC780EC805DC0BE4A3E76171E4140EA2285B2F0805DC0AD1397E3151E4140FB592C45F2805DC0961FB8CA131E41404BB0389CF9805DC085E81038121E414001344A97FE805DC03B4F3C670B1E4140182829B000815DC030D5CC5A0A1E4140C231CB9E04815DC05EBD8A8C0E1E4140E49F19C407815DC06FF4311F101E41407E7214200A815DC085E81038121E41408FA9BBB20B815DC0CAC4AD82181E414023BF7E880D815DC0E675C4211B1E41403AB35DA10F815DC0FD69A33A1D1E4140AA0CE36E10815DC036CCD078221E4140287CB60E0E815DC0919C4CDC2A1E414034F6251B0F815DC0F12900C6331E414022718FA50F815DC0463D44A33B1E41402DEBFEB110815DC08B19E1ED411E41405BD3BCE314815DC09C508880431E41405AF0A2AF20815DC07F9F71E1401E4140FA7FD59123815DC07AE2395B401E4140389F3A5629815DC0E02C25CB491E4140D82E6D382C815DC0E6E95C514A1E414082380F2730815DC0B8019F1F461E414021C8410933815DC09C508880431E41403E7958A835815DC04CFA7B293C1E4140711E4E603A815DC01F12BEF7371E4140404CC2853C815DC0E413B2F3361E41400AA359D93E815DC097AAB4C5351E41409C6A2DCC42815DC0A2F0D93A381E41402A75C93846815DC07F4E417E361E41405646239F57815DC096253ACB2C1E414082E0F1ED5D815DC0D28BDAFD2A1E41409E4319AA62815DC01A6CEA3C2A1E4140959C137B68815DC06F62484E261E4140C284D1AC6C815DC093382BA2261E4140AFB14B546F815DC033FCA71B281E4140C6A52A6D71815DC0DB696B44301E4140C5573B8A73815DC07B2DE8BD311E4140D0D1AA9674815DC0A5F44C2F311E4140B284B53176815DC0C2887D02281E4140B036C64E78815DC05E2BA1BB241E41404162BB7B80815DC06AD95A5F241E4140E833A0DE8C815DC04C8C65FA251E414091EF52EA92815DC0C3F01131251E414024B726DD96815DC0ACC8E880241E41402EE3A6069A815DC0BCCB457C271E414016A1D80A9A815DC0247EC51A2E1E414003CE52B29C815DC08E1D54E23A1E4140013274ECA0815DC055D80C70411E414016D86322A5815DC0A696ADF5451E4140AF5C6F9BA9815DC0B378B130441E41401F680586AC815DC090D61874421E41402F51BD35B0815DC03387A4164A1E4140397D3D5FB3815DC0DBA337DC471E41401A3048FAB4815DC0F27A30293E1E41409146054EB6815DC07DE6AC4F391E414017467A51BB815DC09221C7D6331E41400FED6305BF815DC0A75CE15D2E1E414015AA9B8BBF815DC032C85D84291E4140130EBDC5C3815DC0300F99F2211E4140EE0390DAC4815DC028999CDA191E414002F1BA7EC1815DC037FA980F081E4140E5F1B4FCC0815DC09E5BE84A041E4140D21E2FA4C3815DC09128B4ACFB1D41405E29CB10C7815DC044BFB67EFA1D4140B9E2E2A8DC815DC0BF61A2410A1E414046ED7E15E0815DC0842F4CA60A1E4140D2A92B9FE5815DC0EF1989D0081E4140E292E34EE9815DC0001DE6CB0B1E4140DB87BCE5EA815DC0328E91EC111E4140E4654D2CF0815DC01D537765171E41405B7C0A80F1815DC0D40AD3F71A1E4140E3175E49F2815DC0077C7E18211E4140C05B2041F1815DC004AC55BB261E4140855D143DF0815DC06C5ED5592D1E41409694BBCFF1815DC05857056A311E414094F8DC09F6815DC03A72A433301E4140BC2363B5F9815DC04D11E0F42E1E4140B37C5D86FF815DC0B75F3E59311E4140CF2D742502825DC059BF99982E1E4140D34ECDE506825DC0A75CE15D2E1E414054DFF94509825DC05857056A311E4140A839799109825DC0813B50A73C1E41408A3A730F09825DC065A71FD4451E4140005130630A825DC051A04FE4491E414099D53BDC0E825DC0E31934F44F1E41408750A5660F825DC09F8EC70C541E414085B4C6A013825DC05BCF108E591E4140959D7E5017825DC07C09151C5E1E4140A58636001B825DC059677C5F5C1E41407BBFD18E1B825DC009DD2571561E4140035B25581C825DC057AEB7CD541E41408A5A9A5B21825DC077634161501E4140A60BB1FA23825DC0EA3E00A94D1E4140AB7AF99D26825DC0B665C0594A1E4140AA2C0ABB28825DC04BAFCDC64A1E4140C44142942F825DC0B7990AF1481E41406283859334825DC0252026E1421E4140E413B2F336825DC0B4ACFBC7421E4140E277D32D3B825DC0056B9C4D471E4140EDF1423A3C825DC0FCDD3B6A4C1E414017D34CF73A825DC09CBE9EAF591E414016855D143D825DC0452C62D8611E4140925852EE3E825DC01A31B3CF631E41409D84D21742825DC0C24D4695611E4140139B8F6B43825DC048FC8A355C1E41401DC70F9546825DC014234BE6581E4140B5FD2B2B4D825DC0B54E5C8E571E4140BF29AC5450825DC05D6BEF53551E4140B0C56E9F55825DC016A243E0481E4140BBF1EEC858825DC0B2446799451E41403ED00A0C59825DC083C0CAA1451E4140C4CF7F0F5E825DC00B5C1E6B461E4140D4B837BF61825DC0D8D30E7F4D1E4140D36A48DC63825DC040868E1D541E4140F48AA71E69825DC0800D8810571E4140FD6838656E825DC008A9DBD9571E4140793C2D3F70825DC068B114C9571E414012C138B874825DC0342905DD5E1E4140EC681CEA77825DC0CF4C309C6B1E4140EACC3D247C825DC01A6B7F677B1E4140D7F9B7CB7E825DC04162BB7B801E4140E12538F581825DC04CA8E0F0821E4140EF7211DF89825DC038842A357B1E41407C7DAD4B8D825DC0E0A0BDFA781E4140027D224F92825DC058569A94821E414073D6A71C93825DC0D13FC1C58A1E4140B5F97FD591825DC0AEEE586C931E41409EB7B1D991825DC0AC1E300F991E41403D47E4BB94825DC07B6649809A1E4140B35DA10F96825DC0C937DBDC981E4140B8CCE9B298825DC05A608F89941E41405051F52B9D825DC080D250A3901E4140D2E1218C9F825DC01D75745C8D1E4140C05C8B16A0825DC0C72DE6E7861E4140A25D85949F825DC02215C616821E41409C525E2BA1825DC007CC43A67C1E414083C2A04CA3825DC06F2D93E1781E4140E8A1B60DA3825DC043AD69DE711E4140ED10FFB0A5825DC02864E76D6C1E414079CDAB3AAB825DC0A3E9EC64701E4140F5A0A014AD825DC08925E5EE731E41400A47904AB1825DC07D772B4B741E414026AAB706B6825DC0E7C589AF761E41409B728577B9825DC087A6ECF4831E4140889FFF1EBC825DC09D668176871E414003250516C0825DC0F3E159828C1E414072309B00C3825DC0501A6A14921E414072E2AB1DC5825DC0394371C79B1E414082CB63CDC8825DC03ECC5EB69D1E414097715303CD825DC027A435069D1E414095D5743DD1825DC0630AD6389B1E4140B0389CF9D5825DC0519FE40E9B1E4140B5A7E49CD8825DC0EE4108C8971E4140080264E8D8825DC053EA92718C1E4140904FC8CEDB825DC00EDAAB8F871E41409A7B48F8DE825DC0DD21C500891E4140E1270EA0DF825DC05A0F5F268A1E4140A4A7C821E2825DC03A5AD5928E1E41408C65FA25E2825DC031CD74AF931E4140E57CB1F7E2825DC0294014CC981E4140FC709010E5825DC00F7C0C569C1E4140FAD4B14AE9825DC0957B8159A11E414077F69507E9825DC0C8EC2C7AA71E4140D15B3CBCE7825DC07FA4880CAB1E41402504ABEAE5825DC06B9DB81CAF1E414091A0F831E6825DC08CD7BCAAB31E4140AA984A3FE1825DC0594FADBEBA1E4140C3F4BD86E0825DC0ED98BA2BBB1E41403CF54883DB825DC0CE177B2FBE1E4140EC504D49D6825DC0F4DA6CACC41E414036E7E099D0825DC0DB679599D21E41403DF20703CF825DC0E5797077D61E4140749B70AFCC825DC0151BF33AE21E4140D26F5F07CE825DC0AC510FD1E81E41406C425A63D0825DC0A4C4AEEDED1E4140E10A28D4D3825DC0BD715298F71E4140D9B11188D7825DC04EEB36A8FD1E4140F4143944DC825DC0C4B30419011F4140F4C64961DE825DC061A75835081F4140DA368C82E0825DC0185FB4C70B1F4140DFA5D425E3825DC07A54FCDF111F4140B06F2711E1825DC06090F469151F41401092054CE0825DC08D4468041B1F41404CAAB69BE0825DC00AD462F0301F41401BD82AC1E2825DC07B30293E3E1F414020477364E5825DC096ADF545421F4140B9196EC0E7825DC0F9A23D5E481F41407E1B62BCE6825DC02557B1F84D1F41408E041A6CEA825DC03B17467A511F414087F9F202EC825DC0F2CEA10C551F414097E2AAB2EF825DC0FFB0A547531F41408ACC5CE0F2825DC0FDF7E0B54B1F414093AAED26F8825DC05A475513441F414031EC3026FD825DC085764EB3401F4140562DE92807835DC00264E8D8411F4140704221020E835DC09679ABAE431F41408A5759DB14835DC0ECC039234A1F41409E616A4B1D835DC082C30B22521F4140B3075A8121835DC07FBF982D591F41409CC58B8521835DC07CEF6FD05E1F41408235CEA623835DC0A3E6ABE4631F4140921E865627835DC0356090F4691F41409D4A06802A835DC0E8F692C6681F4140079964E42C835DC05A9E0777671F414053E8BCC62E835DC0D102B4AD661F414094D74AE82E835DC0577DAEB6621F41409A94826E2F835DC0B6B9313D611F41408B16A06D35835DC0D39E9273621F414077F52A323A835DC0DAC35E28601F414050357A3540835DC0B9895A9A5B1F4140660FB40243835DC09B70AFCC5B1F4140D6E6FF5547835DC0C0CB0C1B651F4140E61DA7E848835DC08FDFDBF4671F41403ECDC98B4C835DC09FE238F06A1F4140C5E6E3DA50835DC0DF6932E36D1F4140E5D2F88557835DC0442FA3586E1F414016C26A2C61835DC067D13B15701F4140AE601BF164835DC00C1EA67D731F4140F4BEF1B567835DC034492C29771F4140C4D2C08F6A835DC0EB34D252791F4140DA9255116E835DC052B3075A811F414086048C2E6F835DC050172994851F414008AF5DDA70835DC0EB6E9EEA901F41401FD7868A71835DC0ED27637C981F41409A2842EA76835DC0A3772AE09E1F41404A09C1AA7A835DC08F705AF0A21F4140F7CB272B86835DC054C37E4FAC1F4140DD0720B589835DC0D66D50FBAD1F4140234C512E8D835DC016C1FF56B21F4140D42CD0EE90835DC07FDB1324B61F4140DE8C9AAF92835DC014596B28B51F4140670E492D94835DC0635E471CB21F4140CC07043A93835DC090F5D4EAAB1F4140F0F78BD992835DC00305DEC9A71F4140C0594A9693835DC058C7F143A51F41404E98309A95835DC023861DC6A41F41407E39B35DA1835DC0EE9579ABAE1F4140F299EC9FA7835DC0D95A5F24B41F41409CA38E8EAB835DC0228C9FC6BD1F4140A27A6B60AB835DC0834D9D47C51F41409B3BFA5FAE835DC01CEC4D0CC91F4140C2189128B4835DC0DAC87553CA1F414030D63730B9835DC01BB80375CA1F4140B6D5AC33BE835DC0F0880AD5CD1F41406EF59CF4BE835DC0F545425BCE1F414078D32D3BC4835DC0DB4DF04DD31F41402E8ECA4DD4835DC0FB1F60ADDA1F4140FC53AA44D9835DC0321AF9BCE21F4140965AEF37DA835DC0FB3C4679E61F41402A8A5759DB835DC086C5A86BED1F414072361D01DC835DC0124E0B5EF41F4140C058DFC0E4835DC079008BFCFA1F41407CB3CD8DE9835DC013D38558FD1F4140A376BF0AF0835DC062D8614CFA1F41406CE7FBA9F1835DC058C6866EF61F4140999B6F44F7835DC05B96AFCBF01F4140D2C952EBFD835DC0E6CDE15AED1F414075C8CD7003845DC0B8E52329E91F414009DE904605845DC04E97C5C4E61F4140D925AAB706845DC0BD512B4CDF1F41402006BAF605845DC00111E2CAD91F414044A852B307845DC04604E3E0D21F4140A0FA07910C845DC0D0D38041D21F4140CE16105A0F845DC0427BF5F1D01F4140F19E03CB11845DC0E3A6069ACF1F414078EC67B114845DC0149337C0CC1F41405F28603B18845DC06551D845D11F41408E9257E718845DC0C9AEB48CD41F41401057CEDE19845DC01F477364E51F4140F7AC6BB41C845DC00AD80E46EC1F4140CC63CDC820845DC0320395F1EF1F4140A5D7666325845DC0320395F1EF1F41405AF3E32F2D845DC0810871E5EC1F4140CFBBB1A030845DC0B08C0DDDEC1F4140880FECF82F845DC0C5E40D30F31F41403CC093162E845DC0E5B67D8FFA1F41405F96766A2E845DC0F451465C0020414049BC3C9D2B845DC02C9D0FCF122041403D0E83F92B845DC07079AC1919204140C45BE7DF2E845DC04C6F7F2E1A204140768A558330845DC0944F8F6D19204140419AB1683A845DC0E388B5F81420414080ED60C43E845DC0A03193A817204140A375543541845DC0D3D688601C204140601E32E543845DC0D13AAA9A20204140B7B3AF3C48845DC0BE67244223204140F6065F984C845DC0A01A2FDD242041405B9885764E845DC0CD02ED0E29204140CAA31B6151845DC0BFEC9E3C2C20414037C5E3A25A845DC05706D50627204140F33977BB5E845DC049F086342A204140F77475C762845DC0361D01DC2C204140C7D9740470845DC0F3C5DE8B2F204140512E8D5F78845DC0B8C7D2872E204140E40F069E7B845DC0E0F25833322041402BA226FA7C845DC0E9D0E97937204140B4571F0F7D845DC0C9E7154F3D2041400ED76A0F7B845DC0014A438D42204140F23FF9BB77845DC0D2C5A6954220414071C971A774845DC0AEBB79AA43204140A04D0E9F74845DC0D5E6FF55472041403E75AC527A845DC00CAD4ECE50204140FB03E5B67D845DC0F73DEAAF5720414040E0810184845DC033C170AE61204140DFA3FE7A85845DC044F8174163204140A2D5C9198A845DC0F8C264AA602041404E4700378B845DC090DC9A745B204140166A4DF38E845DC04F2157EA592041401AA54BFF92845DC0661536035C204140DA54DD239B845DC09A3FA6B5692041407AFEB4519D845DC0A31D37FC6E2041400266BE839F845DC0DC7F643A742041401EE38A8BA3845DC0B2B8FFC8742041406FBBD05CA7845DC0E0A0BDFA78204140A4E2FF8EA8845DC0C8957A1684204140085A8121AB845DC0E867EA758B2041408FA7E507AE845DC0041901158E20414035423F53AF845DC0EE2422FC8B20414050A5660FB4845DC0A46E675F79204140D235936FB6845DC0DC7F643A742041408907944DB9845DC060C614AC7120414092E52494BE845DC0D1393FC571204140DC7EF964C5845DC01EA33CF372204140C0EAC891CE845DC087BD50C076204140C6C4E6E3DA845DC0302B14E97E204140C0249529E6845DC040FA264D83204140478FDFDBF4845DC0821DFF05822041407FA31D37FC845DC0B8921D1B81204140846055BDFC845DC05CAB3DEC852041401DC87A6AF5845DC0B48EAA26882041405CCAF962EF845DC0477023658B20414094C151F2EA845DC0A053909F8D204140725303CDE7845DC06E3315E2912041404E97C5C4E6845DC05307793D98204140D2C3D0EAE4845DC021E7FD7F9C204140EE0912DBDD845DC03AAB05F698204140DDD26A48DC845DC003CE52B29C204140E141B3EBDE845DC0B81D1A16A3204140096D3997E2845DC0648F5033A4204140AEB9A3FFE5845DC016BEBED6A5204140A7AE7C96E7845DC0FD2D01F8A7204140B8E52329E9845DC003EB387EA8204140D5963AC8EB845DC0F583BA48A120414074266DAAEE845DC02D95B7239C204140F7216FB9FA845DC0FE4465C39A204140ADA580B4FF845DC02EFD4B52992041405D6C5A2904855DC0D8D2A3A99E204140608DB3E908855DC089EAAD81AD2041400B9755D80C855DC0103B53E8BC20414028486C770F855DC0A9D903ADC02041404AB6BA9C12855DC06361889CBE2041405073F22213855DC079043752B62041404E25034015855DC065E08096AE2041401B9DF3531C855DC021382EE3A620414004C6FA0626855DC02829B000A6204140C00644882B855DC0BB0A293FA9204140E27492AD2E855DC038F8C264AA204140E7E3DA5031855DC0D5CE30B5A520414080B6D5AC33855DC02991442FA32041401A89D00836855DC0FFC9DFBDA32041404E7CB5A338855DC0C4CBD3B9A220414053EBFD463B855DC043554CA59F20414075594C6C3E855DC000FE2955A220414097C79A9141855DC0AEF4DA6CAC20414090BC732843855DC089EAAD81AD204140B8E7F9D346855DC0CD751A69A9204140EB8CEF8B4B855DC00B444FCAA4204140855FEAE74D855DC0D5027B4CA42041402F698CD651855DC04C33DDEBA42041404C1AA37554855DC009DCBA9BA72041407593180456855DC00DFD135CAC2041406D3A02B859855DC095641D8EAE204140842EE1D05B855DC0705AF0A2AF2041408FA850DD5C855DC0552E54FEB5204140A0DFF76F5E855DC00B7E1B62BC204140AB59677C5F855DC0EA944737C22041400B7C45B75E855DC0A305685BCD204140B7D3D68860855DC077A22424D220414004711E4E60855DC0376C5B94D9204140FEB3E6C75F855DC027BA2EFCE02041409E4319AA62855DC0D42B6519E22041409CDB847B65855DC01C40BFEFDF20414090F9804067855DC02F134548DD2041404DBC033C69855DC0698CD651D5204140525F96766A855DC05AF10D85CF20414075012F336C855DC09927D714C82041408061F9F36D855DC0C68A1A4CC3204140D7F6764B72855DC01CB5C2F4BD204140524832AB77855DC09FC728CFBC20414049BBD1C77C855DC072309B00C32041406AF5D55581855DC08C118942CB204140C8957A1684855DC07B2B1213D4204140F6B182DF86855DC0035FD1ADD7204140962710768A855DC08A929048DB2041406F9BA9108F855DC00DA5F622DA20414011FE45D098855DC007B47405DB204140F296AB1F9B855DC03CF54883DB204140D3156C239E855DC0766EDA8CD3204140728BF9B9A1855DC0D576137CD3204140170CAEB9A3855DC0A8DF85ADD9204140D5E8D500A5855DC0E3DD91B1DA204140E605D847A7855DC015FE0C6FD62041409CBD33DAAA855DC012DDB3AED1204140BE11DDB3AE855DC0A626C11BD22041405D876A4AB2855DC0EF3A1BF2CF204140B41CE8A1B6855DC05C59A2B3CC204140F01AF4A5B7855DC07AA69718CB2041404ED53DB2B9855DC0696FF085C92041402849D74CBE855DC01A6A1492CC2041403E23111AC1855DC0DC9BDF30D12041408A3E1F65C4855DC07406465ED62041409A5B21ACC6855DC00D71AC8BDB20414036B05582C5855DC0F6CDFDD5E320414085B53176C2855DC002999D45EF20414002BD70E7C2855DC0CA87A06AF4204140BADC60A8C3855DC0E738B709F720414095B88E71C5855DC04084B872F62041401CD2A8C0C9855DC080BA8102EF2041403D0CAD4ECE855DC0CC069964E4204140B9C5FCDCD0855DC0EB538EC9E2204140BD1AA034D4855DC05B936E4BE4204140C0ED0912DB855DC0A5F8F884EC204140FF40B96DDF855DC031E9EFA5F0204140FC709010E5855DC0AF3E1EFAEE20414023827170E9855DC04F029B73F0204140AC0320EEEA855DC0ED293927F62041405CFE43FAED855DC0A4E194B9F92041405B96AFCBF0855DC0C8EBC1A4F8204140185932C7F2855DC0D89DEE3CF120414012346612F5855DC00F7BA180ED20414093AAED26F8855DC07AFD497CEE204140A4C7EF6DFA855DC001310917F2204140D8EE1EA0FB855DC0C1C6F5EFFA20414014ED2AA4FC855DC037C30DF8FC2041408AE942ACFE855DC03D80457EFD20414016C0948103865DC0A67D737FF5204140B535221807865DC0E3175E49F2204140F488D1730B865DC083DBDAC2F320414093FE5E0A0F865DC0A228D027F2204140325A475513865DC03BAA9A20EA204140E3546B6116865DC026529ACDE32041401CEBE2361A865DC0A4A7C821E2204140371AC05B20865DC05B5F24B4E5204140F38E537424865DC01D91EF52EA2041409A43520B25865DC0A52C431CEB20414004AC55BB26865DC09E077767ED2041401EDB32E02C865DC05B7C0A80F1204140DCB75A272E865DC07F86376BF0204140E831CA332F865DC0519E7939EC204140EE3CF19C2D865DC03D4679E6E52041405B272EC72B865DC0151BF33AE2204140B01D8CD827865DC0CD1DFD2FD720414022C5008926865DC0BE823463D1204140344A97FE25865DC0696FF085C920414050FBAD9D28865DC03E23111AC1204140FC523F6F2A865DC0E35295B6B8204140FC523F6F2A865DC0C1E44691B5204140DAE4F04927865DC0C3802557B12041405DC30C8D27865DC0A112D731AE2041401BBAD91F28865DC00B957F2DAF204140E544BB0A29865DC09430D3F6AF204140A9F8BF232A865DC076172829B02041407DAF21382E865DC0BC5B59A2B3204140B16EBC3B32865DC060747973B82041405C92037635865DC0594FADBEBA204140E4F90CA837865DC0BDE0D39CBC2041401EF818AC38865DC0C85A43A9BD204140C5C6BC8E38865DC0A45016BEBE204140081EDFDE35865DC09E5F94A0BF2041408D98D9E731865DC043E048A0C12041401EC18D942D865DC023F77475C7204140DDD1FF722D865DC0ED815660C8204140E97FB9162D865DC0E55C8AABCA204140A185048C2E865DC0E84999D4D0204140EC866D8B32865DC046B6F3FDD4204140F10F5B7A34865DC0BCE6559DD5204140DE567A6D36865DC091B75CFDD8204140D28E1B7E37865DC0E141B3EBDE204140D6E3BED53A865DC0B612BA4BE2204140FF5C34643C865DC0A3737E8AE32041405D177E703E865DC03EAE0D15E3204140D9D0CDFE40865DC0E0D91EBDE1204140D76839D043865DC07B14AE47E12041403AAC70CB47865DC0C77DAB75E2204140E012807F4A865DC02C0FD253E42041408C9E5BE84A865DC03C122F4FE7204140BC0853944B865DC03385CE6BEC20414055DB4DF04D865DC0ADA23F34F3204140309DD66D50865DC0846055BDFC204140F31C91EF52865DC00282397AFC20414092ACC3D155865DC05A99F04BFD2041403E0455A357865DC09A20EA3E00214140E49EAEEE58865DC01DCBBBEA012141401F8315A75A865DC023BC3D0801214140776682E15C865DC0D7868A71FE2041400B62A06B5F865DC01A12F758FA2041407BA180ED60865DC0C95356D3F5204140F88E1A1362865DC030815B77F3204140D236FE4465865DC0A8195245F1204140C420B07268865DC09E077767ED2041409A3FA6B569865DC076DCF0BBE920414023F59ECA69865DC0DFA5D425E32041404DBC033C69865DC08A929048DB2041407D40A03369865DC0921FF12BD62041407192E68F69865DC01D5723BBD220414046B1DCD26A865DC018CE35CCD0204140274A42226D865DC01EBFB7E9CF20414067D13B1570865DC0EE06D15AD120414036B1C05774865DC0D442C9E4D420414081B2295778865DC02635B401D820414050FA42C879865DC060CB2BD7DB204140C287122D79865DC062B83A00E2204140F8E28BF678865DC0E883656CE8204140637FD93D79865DC02D944C4EED204140F1D7648D7A865DC062A1D634EF2041406C91B41B7D865DC09D9FE238F020414011C4793881865DC0494563EDEF204140C87BD5CA84865DC0E0F60489ED2041406268757286865DC0519E7939EC20414097A949F086865DC0419B1C3EE92041406DC83F3388865DC0C74961DEE3204140FC3A70CE88865DC0DB5031CEDF204140193A765089865DC01D740987DE204140962710768A865DC06A11514CDE204140BEA085048C865DC0164F3DD2E0204140B76114048F865DC0B476DB85E6204140F81C588E90865DC07DCD72D9E82041401BD9959691865DC05FB4C70BE9204140D881734694865DC0B34291EEE72041402A8E03AF96865DC06DFE5F75E42041404C16F71F99865DC074EFE192E3204140BBD39D279E865DC0EF74E789E7204140842A357BA0865DC011E335AFEA2041404EB51666A1865DC003CDE7DCED204140111B2C9CA4865DC0675E0EBBEF2041405CE84A04AA865DC0E9D495CFF2204140717495EEAE865DC02237C30DF820414034DAAA24B2865DC0F17EDC7EF920414056629E95B4865DC0B64C86E3F92041408A558330B7865DC02237C30DF8204140427573F1B7865DC044D95BCAF920414066170CAEB9865DC054A86E2EFE20414041F33977BB865DC0847D3B8908214140A0FB7266BB865DC0C4D0EAE40C2141405F0CE544BB865DC037FDD98F142141403E23111AC1865DC0D68C0C7217214140DC7EF964C5865DC0683A3B191C2141404B5645B8C9865DC0357EE195242141404DF564FED1865DC07E00529B38214140C03BF9F4D8865DC0927538BA4A21414028BA2EFCE0865DC075CAA31B6121414021AF0793E2865DC006103E9468214140AFEDED96E4865DC00C1EA67D73214140D28F8653E6865DC02BBCCB457C21414005357C0BEB865DC0FC885FB186214140F71E2E39EE865DC05CAE7E6C92214140B615FBCBEE865DC099654F029B21414009A4C4AEED865DC03C4A253CA12141408E1EBFB7E9865DC0AAB9DC60A8214140F699B33EE5865DC0535BEA20AF214140037CB779E3865DC0F04E3E3DB621414092088D60E3865DC08EAA2688BA2141406284F068E3865DC0569929ADBF21414002486DE2E4865DC01FBC7669C32141407978CF81E5865DC0006F8104C5214140304AD05FE8865DC0698995D1C8214140ECA4BE2CED865DC0D40B3ECDC92141407895B54DF1865DC0EC67B114C92141408B51D7DAFB865DC0AE484C50C32141401C97715303875DC020240B98C021414054DFF94509875DC0D843FB58C1214140F33AE2900D875DC0425E0F26C5214140BA0F406A13875DC07AC03C64CA2141401C05888219875DC07F15E0BBCD2141406806F1811D875DC050C58D5BCC2141407218CC5F21875DC0639813B4C9214140A8DE1AD82A875DC0761A69A9BC2141401EDB32E02C875DC02B4D4A41B721414084A0A3552D875DC017299485AF214140C5A9D6C22C875DC0F30181CEA42141402A6F47382D875DC0268A90BA9D214140427DCB9C2E875DC0AC38D55A982141405E143DF031875DC0FCA5457D92214140DE567A6D36875DC03483F8C08E214140B2F336363B875DC04CDF6B088E2141409E060C923E875DC0FE0DDAAB8F2141406A16687748875DC0A51309A69A214140DA722EC555875DC096B20C71AC21414047C8409E5D875DC05EF23FF9BB2141406A6AD95A5F875DC03DD52137C32141406F0D6C9560875DC0F545425BCE21414034F5BA4560875DC0CCCF0D4DD9214140ED629AE95E875DC0B5F81400E32141404225AE635C875DC0810871E5EC2141406EA296E656875DC09F724C16F72141406A334E4354875DC03BFE0B0401224140DBC01DA853875DC00876FC170822414017D9CEF753875DC0452DCDAD102241401B48179B56875DC0B859BC581822414048FC8A355C875DC0135E82531F224140778368AD68875DC0511553E9272241408BC1C3B46F875DC0C30DF8FC30224140B727486C77875DC086C43D963E2241407EE200FA7D875DC0FCDD3B6A4C2241401C3EE94482875DC04D6892585222414084F068E388875DC0ECF7C43A552241406B4606B98B875DC0DBC01DA853224140823AE5D18D875DC00B790437522241406E675F7990875DC07763416150224140EA20AF0793875DC05C1ABFF04A224140B491EBA694875DC06D00362042224140433866D993875DC09F54FB743C224140027D224F92875DC00E0F61FC34224140C2DB831090875DC0F4F928232E2241401D75745C8D875DC032C85D84292241405C9198A086875DC04CC0AF91242241409CE1067C7E875DC0D55B035B25224140919BE1067C875DC0B185200725224140E6779ACC78875DC01D3C139A24224140EEEA556474875DC08F17D2E121224140904AB1A371875DC04A07EBFF1C224140DE019EB470875DC0CAC4AD821822414067B796C970875DC09196CADB1122414054185B0872875DC012BC218D0A2241408925E5EE73875DC057AF22A3032241403AECBE6378875DC03254C554FA214140863B17467A875DC095607138F321414026FF93BF7B875DC0E3E0D231E7214140A2D288997D875DC084EFFD0DDA214140C58EC6A17E875DC0BE4BA94BC62141400C5531957E875DC0EC4ACB48BD21414084D382177D875DC02DE92807B32141403463D17476875DC0CCED5EEE932141409BAA7B6473875DC0E84D452A8C2141403E3E213B6F875DC03196E997882141407D5A457F68875DC003AE2B66842141401A31B3CF63875DC0FACF9A1F7F214140D4D2DC0A61875DC01CEDB8E1772141404089CF9D60875DC07217618A72214140CEFBFF3861875DC022C154336B21414063450DA661875DC0356090F4692141409E29745E63875DC0CC79C6BE64214140A27E17B666875DC0691CEA7761214140B14D2A1A6B875DC058E542E55F214140C11C3D7E6F875DC0100533A66021414085EAE6E26F875DC0635FB2F160214140130F289B72875DC0D95BCAF962214140177E703E75875DC09A25016A6A214140E6779ACC78875DC0821ABE8575214140AFB48CD47B875DC061FD9FC37C214140ACE4637781875DC0EDB94C4D822141400F289B7285875DC097C3EE3B86214140ED0DBE3099875DC0B76114048F214140E17CEA58A5875DC0B8E68EFE972141408461C092AB875DC054724EECA12141409430D3F6AF875DC0F486FBC8AD21414051BF0B5BB3875DC08043A852B32141403C84F1D3B8875DC0DC476E4DBA2141402158552FBF875DC0A56ABB09BE2141407E9065C1C4875DC0CDC98B4CC0214140BB61DBA2CC875DC0B0E42A16BF214140641D8EAED2875DC017467A51BB2141403752B648DA875DC0A73AE466B82141400BEF7211DF875DC0E9297288B8214140F0C2D66CE5875DC01D03B2D7BB214140A67D737FF5875DC04E0CC9C9C42141404E9D47C5FF875DC04A0856D5CB2141405BEA20AF07885DC0ACFD9DEDD1214140AC8E1CE90C885DC031957EC2D92141408B8BA37213885DC0558847E2E5214140A0FD481119885DC0E59997C3EE214140228E75711B885DC0014BAE62F12141407823F3C81F885DC03524EEB1F421414022F94A2025885DC0406A1327F7214140389F3A5629885DC0F29881CAF8214140F413CE6E2D885DC0280EA0DFF7214140F12900C633885DC041D2A755F4214140884677103B885DC0BA9EE8BAF021414020B1DD3D40885DC072BED87BF121414041B7973446885DC0C4B0C398F4214140B05A99F04B885DC0B4FE9600FC214140AAEE91CD55885DC07B8505F7032241402861A6ED5F885DC0EFE53E390A22414043AA285E65885DC0F92B64AE0C224140FE9C82FC6C885DC0410C74ED0B2241400229B16B7B885DC026C3F17C062241408BFB8F4C87885DC0B68311FB042241406ADE718A8E885DC092AD2EA704224140C616821C94885DC0E49F19C4072241401553E9279C885DC0E1CFF0660D22414043588D25AC885DC06F1118EB1B224140425BCEA5B8885DC07AA86DC328224140E1B6B6F0BC885DC03160C9552C22414085CFD6C1C1885DC0F81A82E33222414022A98592C9885DC0F86BB2463D224140E7FBA9F1D2885DC058C51B99472241400EF3E505D8885DC0A4C684984B224140656EBE11DD885DC0A3923A014D22414030302B14E9885DC0D216D7F84C22414046F0BF95EC885DC0A25EF0694E224140FCC1C073EF885DC0772FF7C951224140D6355A0EF4885DC094313ECC5E2241404C327216F6885DC00F0874266D224140B075A911FA885DC0C153C8957A2241409697FC4FFE885DC03CD9CD8C7E224140309E4143FF885DC036E84B6F7F224140226E4E2503895DC053CDACA58022414037FA980F08895DC04D10751F8022414023D923D40C895DC08A7615527E224140E8F7FD9B17895DC08FE21C75742241407BF65CA626895DC0A721AAF067224140E0BE0E9C33895DC089EB18575C224140D026874F3A895DC019E0826C592241401C28F04E3E895DC09DF2E8465822414055A4C2D842895DC0EA5BE67459224140B05A99F04B895DC0A568E55E602241402AC93A1C5D895DC067B796C97022414023D8B8FE5D895DC03DF031587122414022A7AFE76B895DC02C0ABB287A224140063065E080895DC0E716BA12812241407F8461C092895DC0FC6EBA6587224140747808E3A7895DC080D250A39022414061A8C30AB7895DC0AC527AA697224140C8409E5DBE895DC069FB57569A2241408EC70C54C6895DC0DA3A38D89B2241408BDD3EABCC895DC08257CB9D99224140880D164ED2895DC07D022846962241407097FDBAD3895DC0A2293BFDA0224140FE092E56D4895DC0226C787AA52241408080B56AD7895DC080290307B4224140AD68739CDB895DC093196F2BBD224140FAB7CB7EDD895DC0EBFCDB65BF2241405281936DE0895DC031410DDFC22241401399B9C0E5895DC0D0D03FC1C5224140ABCFD556EC895DC08FE1B19FC5224140828DEBDFF5895DC0FC3383F8C02241407CD3F4D9018A5DC0AB75E272BC224140F60A0BEE078A5DC0FECF61BEBC224140647AC2120F8A5DC0C7F2AE7AC02241405A85CD00178A5DC03462669FC72241401492CCEA1D8A5DC0EE06D15AD1224140E109BDFE248A5DC0B1BD16F4DE224140CFBBB1A0308A5DC07DEA58A5F4224140A8FB00A4368A5DC0E4688EACFC224140B1BFEC9E3C8A5DC03AE466B801234140F2B1BB40498A5DC0DD94F25A0923414016D9CEF7538A5DC00458E4D70F234140BDC458A65F8A5DC0177C9A931723414085CD0017648A5DC0978A8D791D2341405393E00D698A5DC05854C4E924234140C82764E76D8A5DC005172B6A302341401900AAB8718A5DC0AD50A4FB39234140931D1B81788A5DC0A818E76F422341408928266F808A5DC06325E659492341401EDD088B8A8A5DC03239B5334C23414084F3A963958A5DC0D2FC31AD4D23414038DBDC989E8A5DC00CC7F31950234140C93A1C5DA58A5DC00E80B8AB57234140DFE00B93A98A5DC0F77475C7622341408A1EF818AC8A5DC098BD6C3B6D2341409B559FABAD8A5DC00516C09481234140ADC090D5AD8A5DC0F7CB272B86234140CABF9657AE8A5DC0CCED5EEE93234140365CE49EAE8A5DC08009DCBA9B23414035423F53AF8A5DC0ED444948A423414057B08D78B28A5DC07E8AE3C0AB2341407FDB1324B68A5DC03ACB2C42B12341405EF23FF9BB8A5DC0B5503239B52341409D2B4A09C18A5DC04966F50EB7234140890AD5CDC58A5DC061C26856B62341406DAAEE91CD8A5DC02B4D4A41B72341404CC11A67D38A5DC036936FB6B9234140081C0934D88A5DC0A59E05A1BC23414025CD1FD3DA8A5DC0315BB22AC2234140F25EB532E18A5DC00EBF9B6ED9234140A2258FA7E58A5DC003965CC5E2234140C91CCBBBEA8A5DC0E869C020E9234140CC237F30F08A5DC03A5CAB3DEC2341409ACFB9DBF58A5DC01686C8E9EB234140957D5704FF8A5DC094DBF63DEA234140D828EB37138B5DC0B515FBCBEE23414055849B8C2A8B5DC00438BD8BF72341402C0E677E358B5DC043572250FD234140713B342C468B5DC09279E40F06244140F163CC5D4B8B5DC054ABAFAE0A2441400858AB764D8B5DC06F287CB60E24414048F949B54F8B5DC072158BDF1424414024D5777E518B5DC0B58993FB1D244140B8EA3A54538B5DC009698D41272441409E2633DE568B5DC07D957CEC2E24414049641F64598B5DC081EA1F443224414096E7C1DD598B5DC0C896E5EB32244140CAA65CE15D8B5DC06E4BE482332441405663096B638B5DC0F84ECC7A31244140DE019EB4708B5DC0B30A9B012E24414070AFCC5B758B5DC0429770E82D2441407A73B8567B8B5DC0981249F432244140EDB94C4D828B5DC04339D1AE422441406C60AB048B8B5DC0F46DC1525D24414076C075C58C8B5DC0ADDEE176682441409BCAA2B08B8B5DC00C384BC9722441402C0DFCA8868B5DC0081D740987244140DF89592F868B5DC017B83CD68C2441402BBF0CC6888B5DC0B3942C27A1244140994869368F8B5DC005A4FD0FB02441406876DD5B918B5DC0594FADBEBA244140F12BD670918B5DC0E23B31EBC52441409257E718908B5DC0B2D47ABFD1244140417FA1478C8B5DC0BA4A77D7D924414074D3669C868B5DC0AA6400A8E22441400BED9C66818B5DC0BEBC00FBE824414025CB49287D8B5DC04033880FEC2441401630815B778B5DC021E692AAED2441403DD68C0C728B5DC01B295B24ED244140A46B26DF6C8B5DC021E692AAED24414047E5266A698B5DC02C6002B7EE2441409738F240648B5DC082A7902BF524414054AA44D95B8B5DC01B6327BC04254140F7578FFB568B5DC0E90E62670A254140C1ABE5CE4C8B5DC050C1E105112541407D03931B458B5DC00C022B87162541403D7C9928428B5DC0274BADF71B2541405E7F129F3B8B5DC0191EFB592C254140E868554B3A8B5DC038BC20223525414031B1F9B8368B5DC0657094BC3A254140687407B1338B5DC0C899266C3F254140F0A485CB2A8B5DC001309E4143254140D68F4DF2238B5DC047A8195245254140174850FC188B5DC034A1496249254140F06AB933138B5DC0D1C8E7154F25414072DEFFC7098B5DC0E333D93F4F2541406FD74B53048B5DC0268BFB8F4C254140C61858C7F18A5DC0D89C836742254140DB87BCE5EA8A5DC02D93E1783E254140431D56B8E58A5DC04CE0D6DD3C254140BC1DE1B4E08A5DC080B9162D402541409BC937DBDC8A5DC05456D3F5442541406688635DDC8A5DC0658D7A8846254140A8AB3B16DB8A5DC0800A47904A2541408509A359D98A5DC009F7CABC55254140204432E4D88A5DC012A1116C5C254140BA4A77D7D98A5DC008AC1C5A642541404D124BCADD8A5DC09755D80C70254140E6CAA0DAE08A5DC0C6F65AD07B254140A4C16D6DE18A5DC09FE8BAF0832541404CAAB69BE08A5DC028D53E1D8F2541408944A165DD8A5DC077F700DD97254140B48D3F51D98A5DC0B937BF61A2254140F511F8C3CF8A5DC0889CBE9EAF254140C11BD2A8C08A5DC066683C11C4254140355F251FBB8A5DC076374F75C8254140CC5EB69DB68A5DC0103E9468C9254140F204C24EB18A5DC076374F75C8254140AAED26F8A68A5DC0CE4E0647C92541405A63D009A18A5DC0CE1ABCAFCA254140560E2DB29D8A5DC0A2B77878CF254140A4DFBE0E9C8A5DC0A5D8D138D42541407B4CA4349B8A5DC0B9FC87F4DB254140F86D88F19A8A5DC0F71BEDB8E1254140A51309A69A8A5DC0B228ECA2E8254140EE0DBE30998A5DC0C5E40D30F32541401EE0490B978A5DC0812557B1F8254140378AAC35948A5DC013D38558FD254140F702B342918A5DC041EF8D2100264140E719FB928D8A5DC0340D8AE60126414048A46DFC898A5DC0FE976BD10226414074D3669C868A5DC09F8F32E2022641407B12D89C838A5DC0340D8AE601264140A18499B67F8A5DC0129F3BC1FE254140091A33897A8A5DC09E0AB8E7F92541407C293C68768A5DC058C6866EF625414043C70E2A718A5DC077137CD3F42541407CF2B0506B8A5DC0BEF38B12F425414044C4CDA9648A5DC064744012F62541402995F0845E8A5DC033880FECF825414019C6DD205A8A5DC04F39268BFB254140D367075C578A5DC01F813FFCFC2541400A2B1554548A5DC01B7DCC0704264140170D198F528A5DC0C3651536032641401F662FDB4E8A5DC0213A048E04264140506C054D4B8A5DC0A9A10DC0062641406A166877488A5DC09B8BBFED092641405A130B7C458A5DC09A232BBF0C2641403657CD73448A5DC062122EE411264140C6FD47A6438A5DC0AD1397E315264140840EBA84438A5DC078EFA831212641408F6E8445458A5DC074EB353D28264140B665C0594A8A5DC0CE8767093226414055C1A8A44E8A5DC01F12BEF737264140FA27B858518A5DC02D793C2D3F2641408E57207A528A5DC03AAC70CB47264140F9F36DC1528A5DC0EFC7ED974F264140889AE8F3518A5DC0C8ED974F56264140662C9ACE4E8A5DC03AE63C635F2641405C1ABFF04A8A5DC0E4BB94BA64264140CC086F0F428A5DC0ED9925016A264140EE0BE8853B8A5DC0E5400FB56D264140C614AC71368A5DC0300E2E1D73264140B62BF4C1328A5DC098C0ADBB79264140A1681EC0228A5DC031CD74AF932641407823F3C81F8A5DC0CCD3B9A294264140FA62EFC5178A5DC01F628385932641407A6EA12B118A5DC0C2F5285C8F264140187959130B8A5DC007B5DFDA89264140BC404981058A5DC0AF05BD37862641406A82A8FB008A5DC00951BEA085264140DFDFA0BDFA895DC0DE550F988726414058C6866EF6895DC061342BDB87264140AF0AD462F0895DC091B8C7D2872641408DD0CFD4EB895DC08C63247B84264140799274CDE4895DC02028B7ED7B26414022FDF675E0895DC064E76D6C7626414014967840D9895DC0CC7C073F712641403B70CE88D2895DC0E0B721C66B264140FC36C478CD895DC05AB8ACC266264140BE654E97C5895DC02B172AFF5A264140CEFA9463B2895DC03FE42D573F264140731074B4AA895DC04D2EC6C03A264140460BD0B69A895DC0FDA36FD234264140A64412BD8C895DC07570B03731264140C022BF7E88895DC004C93B8732264140AA622AFD84895DC09D9B36E3342641400516C09481895DC07DB262B83A264140E23FDD4081895DC02367614F3B26414090334DD87E895DC04339D1AE422641402B8881AE7D895DC0FCDD3B6A4C26414001C11C3D7E895DC0700A2B155426414000732D5A80895DC04DB9C2BB5C2641401AA20A7F86895DC0A855F4876626414076A6D0798D895DC092B245D26E264140446CB07092895DC08D7A8846772641401F2E39EE94895DC0A2D288997D264140B35DA10F96895DC09D668176872641403622180797895DC042D0D1AA962641402EFD4B5299895DC04F0306499F2641405FECBDF8A2895DC0D0B359F5B926414000E7C589AF895DC006802A6EDC264140128942CBBA895DC0E9D495CFF2264140228FE046CA895DC0CE16105A0F27414048382D78D1895DC049B9FB1C1F274140A60C1CD0D2895DC04B72C0AE2627414076887FD8D2895DC02A89EC832C274140E25817B7D1895DC0BCCE86FC332741403E5A9C31CC895DC0BF0CC688442741408A7269FCC2895DC02995F0845E274140B6A1629CBF895DC0C7BC8E38642741404DBB9866BA895DC006103E94682741401A3048FAB4895DC0C9A99D616A274140FA43334FAE895DC01D041DAD6A2741409E0B23BDA8895DC0AE2CD15966274140E8BB5B59A2895DC033A7CB626227414021E7FD7F9C895DC092AF045262274140295AB91798895DC0986C3CD862274140F6CE68AB92895DC0DEE4B7E8642741406A12BC218D895DC073620FED63274140670B08AD87895DC0ECFA05BB612741409A93179980895DC03D9CC0745A274140BC96900F7A895DC0E197FA7953274140B58828266F895DC0BAA0BE654E27414029CC7B9C69895DC01ADD41EC4C27414041D7BE805E895DC0FD2B2B4D4A274140F73DEAAF57895DC03F1BB96E4A274140111C977153895DC0D2FC31AD4D2741401406651A4D895DC009F7CABC5527414084F4143944895DC0AA0B7899612741402EAD86C43D895DC07092E68F692741400EC1711937895DC074B33F506E27414002F6D1A92B895DC0ACE122F774274140B876A22424895DC0C6F65AD07B27414049B9FB1C1F895DC0EB1D6E87862741409201A08A1B895DC0516859F78F274140B3B6291E17895DC0D1764CDD952741404413286211895DC0168733BF9A274140182829B000895DC010E7E104A62741406747AAEFFC885DC016A4198BA62741406440F67AF7885DC0CEC3094CA727414042209738F2885DC0A98592C9A9274140CE8B135FED885DC09A07B0C8AF27414021C9ACDEE1885DC0E4BD6A65C2274140361E6CB1DB885DC0639813B4C9274140C612D6C6D8885DC0C0046EDDCD2741405DDE1CAED5885DC05C902DCBD7274140E8154F3DD2885DC0616A4B1DE42741404E5DF92CCF885DC0F3E32F2DEA2741409FCA694FC9885DC0F01307D0EF274140917D9065C1885DC052094FE8F52741405F0CE544BB885DC0D34B8C65FA274140B4024356B7885DC08FC01F7EFE2741404BE82E89B3885DC0D8F15F20082841408D25AC8DB1885DC0BB29E5B51228414082AB3C81B0885DC0AA0F24EF1C284140AC8C463EAF885DC0BB97FBE4282841402E3718EAB0885DC0DA5207793D284140F8A75489B2885DC0EEB089CC5C28414009F9A067B3885DC0A04D0E9F74284140E60819C8B3885DC02D5BEB8B8428414051D9B0A6B2885DC0868F882991284140C3802557B1885DC0BA68C87894284140534145D5AF885DC0F3FE3F4E982841406762BA10AB885DC0E9094B3CA0284140E61F7D93A6885DC058E1968FA4284140BEF4F6E7A2885DC02EE6E786A6284140503750E09D885DC09F5912A0A6284140D5B14AE999885DC0C9207711A628414083A5BA8097885DC0D5CE30B5A5284140E00ED4298F885DC006EFAB72A12841400EC0064488885DC0BAB9F8DB9E28414077BD344580885DC00E1478279F284140EB1A2D077A885DC02991442FA32841406C4084B872885DC048FB1F60AD2841408A56EE0566885DC0F64201DBC12841405C2041F163885DC0C01E1329CD284140D4B837BF61885DC0E7FEEA71DF284140A0DFF76F5E885DC0AE0AD462F028414020B75F3E59885DC079E6E5B0FB284140D63730B951885DC06E895C700629414030664B5645885DC06090F469152941403EB0E3BF40885DC0BDFC4E9319294140C2DCEEE53E885DC026E318C91E2941400400C79E3D885DC07D923B6C2229414059DC7F643A885DC0473A03232F294140D84B530438885DC07C98BD6C3B2941409207228B34885DC0DBBDDC274729414094895B0531885DC0F17D71A94A2941408F34B8AD2D885DC08FA50F5D50294140EAB303AE2B885DC0971B0C75582941405C5B785E2A885DC0D1E5CDE15A294140EB01F39029885DC0889D29745E2941405D8FC2F528885DC06EF607CA6D29414046B5882826885DC04B3D0B4279294140B2B96A9E23885DC0D270CADC7C294140161406651A885DC0D3F544D7852941402AE78BBD17885DC0D28DB0A888294140AE2D3C2F15885DC08388D4B48B294140F641960513885DC0F25F200890294140D38558FD11885DC0250516C0942941400E9E094D12885DC04BC8073D9B294140A3CD716E13885DC07E8AE3C0AB294140C6BDF90D13885DC09012BBB6B7294140BC5D2F4D11885DC08194D8B5BD29414051F52B9D0F885DC0AE484C50C3294140E78C28ED0D885DC01D54E23AC6294140A8531EDD08885DC015C78157CB294140F7729F1C05885DC0249694BBCF29414031EC3026FD875DC079758E01D9294140740987DEE2875DC0DC0C37E0F3294140AF963B33C1875DC0C56F0A2B152A4140B0E42A16BF875DC0DC63E943172A414019E25817B7875DC0F644D7851F2A41404C1C7920B2875DC0A04E7974232A4140C4E8B985AE875DC0A5D76663252A4140C79E3D97A9875DC0F2406491262A4140D8B8FE5D9F875DC098C11891282A414035EECD6F98875DC0D28BDAFD2A2A4140C45DBD8A8C875DC0B75F3E59312A41409A79724D81875DC0CB83F414392A4140E08618AF79875DC0083BC5AA412A41400CEA5BE674875DC0D5B2B5BE482A41404850FC1873875DC006F01648502A4140EF38454772875DC0E78BBD175F2A41401A1A4F0471875DC0F3565D876A2A414074999A046F875DC04E27D9EA722A4140AB764D486B875DC0FB1D8A027D2A4140FBAF73D366875DC0EC6B5D6A842A41406CD26D895C875DC0FDF33460902A41402AC6F99B50875DC062A2410A9E2A4140B05A99F04B875DC017F2086EA42A4140575D876A4A875DC0C1FBAA5CA82A4140C4AF58C345875DC0CDC64ACCB32A41407AC8940F41875DC07EDE54A4C22A41405453927538875DC01A87FA5DD82A41408C3045B934875DC07B14AE47E12A41407C7BD7A02F875DC0F56569A7E62A4140BB63B14D2A875DC0B34291EEE72A41407D78962023875DC023827170E92A4140DC2F9FAC18875DC0A5F8F884EC2A4140BC77D49810875DC0A8195245F12A414054ABAFAE0A875DC034D6FECEF62A41404B0169FF03875DC0ADBF2500FF2A41407E8978EBFC865DC061A75835082B4140D47FD6FCF8865DC069519FE40E2B41407C82C476F7865DC0D1031F83152B4140E161DA37F7865DC0E68F696D1A2B414016A3AEB5F7865DC03D0B42791F2B4140450DA661F8865DC09A779CA2232B414027C0B0FCF9865DC0DF878384282B414031D28BDAFD865DC021C84109332B4140FFB1101D02875DC0266E15C4402B4140986A662D05875DC02AAC5450512B4140562DE92807875DC013268C66652B4140255B5D4E09875DC01536035C902B4140E8DA17D00B875DC0F59D5F94A02B4140EBC726F911875DC09BA9108FC42B414078EC67B114875DC042AF3F89CF2B4140BAC1508715875DC02BC1E270E62B4140E3546B6116875DC0406A1327F72B4140130D52F014875DC07B8505F7032C41408D2782380F875DC054C8957A162C4140C5387F130A875DC0C9AD49B7252C41405C04C6FA06875DC0CE876709322C41402DB4739A05875DC075594C6C3E2C41408CBCAC8905875DC01B0E4B033F2C4140D482177D05875DC0955F0663442C41400D198F5209875DC09DF2E846582C414005A6D3BA0D875DC0ACAA97DF692C4140466117450F875DC0AA5FE97C782C41404C5299620E875DC0C57421567F2C4140369204E10A875DC0C59107228B2C4140732CEFAA07875DC0DCD6169E972C41408B8862F206875DC01135D1E7A32C41404A99D4D006875DC073F6CE68AB2C4140A8531EDD08875DC0ACA92C0ABB2C41407619FED30D875DC0AD174339D12C41405C3B511212875DC0E71BD13DEB2C41401AFED30D14875DC05A65A6B4FE2C4140075F984C15875DC05516855D142D41408A230F4416875DC04B3E7617282D414084807C0915875DC057091687332D4140E5F0492712875DC05169C4CC3E2D41405F251FBB0B875DC0FD481119562D4140438EAD6708875DC016139B8F6B2D4140EA76F69507875DC0A9DDAF027C2D41407903CC7C07875DC027A1F485902D4140D34ECDE506875DC0B8E68EFE972D4140DA8D3EE603875DC0C8409E5DBE2D414016DA39CD02875DC0BFB9BF7ADC2D414076E272BC02875DC01C430070EC2D4140800EF3E505875DC0D50451F7012E41406E895C7006875DC0F33AE2900D2E4140F7729F1C05875DC0B29C84D2172E4140182829B000875DC0E109BDFE242E4140CA87A06AF4865DC054539275382E41409B00C3F2E7865DC0E44D7E8B4E2E414011E0F42EDE865DC00E83F92B642E414000A94D9CDC865DC0804754A86E2E41409CFD8172DB865DC0596DFE5F752E41402BBEA1F0D9865DC09354A698832E41400211E2CAD9865DC033182312852E41406E15C440D7865DC011C7BAB88D2E4140A0353FFED2865DC0BAD6DEA7AA2E414008E57D1CCD865DC092CEC0C8CB2E4140B1355B79C9865DC015FE0C6FD62E41406EA7AD11C1865DC04D49D6E1E82E4140365CE49EAE865DC0B6BA9C12102F4140A7CCCD37A2865DC0CCB4FD2B2B2F41404034F3E49A865DC03BDD79E2392F4140CE893DB48F865DC0F9A23D5E482F4140A471A8DF85865DC0C9073D9B552F414038842A357B865DC0AA0B7899612F41408468AD6873865DC0E78EFE976B2F4140973B33C170865DC01FF12BD6702F414098A3C7EF6D865DC0FD9FC37C792F4140454948A46D865DC0F833BC59832F41402159C0046E865DC0BA826DC4932F4140386744696F865DC01840F850A22F41404E27D9EA72865DC0ACA6EB89AE2F4140F3599E0777865DC0B5503239B52F41408AAA5FE97C865DC0DBDFD91EBD2F414022FB20CB82865DC0EF37DA71C32F41403318231285865DC0639813B4C92F41404A26A77686865DC05AD76839D02F414056D4601A86865DC0DCD26A48DC2F41401BD6541685865DC05D15A8C5E02F41407521567F84865DC0A94A5B5CE32F4140EDD3F19881865DC0A67A32FFE82F41401EC022BF7E865DC0D5963AC8EB2F414057EBC4E578865DC0810871E5EC2F4140F65D11FC6F865DC037C0CC77F02F414065FED13769865DC0CBD58F4DF22F41409B3C65355D865DC0D74FFF59F32F4140CEDE196D55865DC0478FDFDBF42F41403083312251865DC057923CD7F72F41405CCCCF0D4D865DC0C669882AFC2F4140E6CFB7054B865DC09A0645F300304140166EF9484A865DC051BEA0850430414078465B9544865DC051F86C1D1C3041409DB81CAF40865DC0529ACDE3303041405AF624B039865DC05797530262304140546D37C137865DC02DEDD45C6E304140AFEC82C135865DC0654F029B733041404854A86E2E865DC0B2D5E5948030414043FF04172B865DC08081204086304140BC97FBE428865DC029232E008D304140683D7C9928865DC04929E8F692304140F54718062C865DC0309FAC18AE3041403046240A2D865DC0D940BAD8B430414035B56CAD2F865DC0D68D7747C6304140459E245D33865DC07BF7C77BD530414008EA944737865DC09DB64604E33041404A7842AF3F865DC0C0417BF5F1304140BC22F8DF4A865DC00CE544BB0A314140C93B873254865DC0F413CE6E2D3141409C70AFCC5B865DC076C4211B48314140DC4598A25C865DC0D1949D7E503141405A8121AB5B865DC080F3E2C4573141406D3A02B859865DC0E8D9ACFA5C314140C685032159865DC02995F0845E3141403A950C0055865DC0BA0ED5946431414048DFA46950865DC078B7B244673141403A5E81E849865DC083312251683141402506819543865DC0F04FA912653141400ABDFE243E865DC006F357C85C3141404E486B0C3A865DC0DA722EC555314140799109F835865DC0E8BCC62E5131414094895B0531865DC0D7851F9C4F314140904E5DF92C865DC04208C89750314140C2BCC79926865DC05D85949F54314140D40AD3F71A865DC0FFCD8B135F314140B686527B11865DC0DC48D92269314140354415FE0C865DC0356090F469314140310917F208865DC0FF1EBC7669314140E198654F02865DC089EE59D768314140787E5182FE855DC064B0E2546B3141403F1C2444F9855DC02B9FE5797031414052EC681CEA855DC0D9B27C5D863141407DB08C0DDD855DC04FCC7A3194314140035FD1ADD7855DC0363CBD52963141405EF8C1F9D4855DC0F44C2F31963141409A44BDE0D3855DC0ADA069899531414042959A3DD0855DC055BDFC4E93314140CCB22781CD855DC05D16139B8F314140A6D590B8C7855DC0F10EF0A485314140A3E8818FC1855DC0B727486C773141406F0F4240BE855DC055320054713141407077D66EBB855DC0F7915B936E3141407FDB1324B6855DC09E7AA4C16D3141400E65A88AA9855DC0B6D617096D314140111B2C9CA4855DC06114048F6F31414060066344A2855DC06C5A290472314140C9E6AA798E855DC014CE6E2D93314140DF89592F86855DC0E5EB32FCA7314140A60D87A581855DC016C1FF56B23141405C74B2D47A855DC0D10149D8B7314140177E703E75855DC0F1D3B837BF31414032AA0CE36E855DC0F38C7DC9C631414082C98D226B855DC0E3A6069ACF314140410E4A9869855DC0F241CF66D53141403B51121269855DC09BE3DC26DC314140BE1589096A855DC05454FD4AE7314140B13385CE6B855DC0B3791C06F3314140CE18E6046D855DC0340D8AE601324140B019E0826C855DC0EF1989D00832414094826E2F69855DC0DF3312A111324140CF2F4AD05F855DC0CC9A58E02B324140A8380EBC5A855DC0463D44A33B3241407B849A2155855DC0CD3CB9A640324140DBA6785C54855DC0E464E2564132414048C5FF1D51855DC0378B170B43324140448A01124D855DC0BA69334E43324140F9BCE2A947855DC0C64B378941324140B492567C43855DC06F9C14E63D324140419AB1683A855DC069C2F693313241402E76FBAC32855DC08235CEA62332414094895B0531855DC0723271AB20324140C899266C3F855DC0483140A2093241403D7C992842855DC057AF22A30332414079944A7842855DC0EE940ED6FF3141403E963E7441855DC07FBDC282FB31414080D3BB783F855DC0C214E5D2F831414030630AD638855DC0ED43DE72F5314140037B4CA434855DC006D49B51F3314140F1F274AE28855DC0E6CDE15AED3141407687140324855DC02EE23B31EB314140D120054F21855DC0F4177AC4E8314140A31EA2D11D855DC0A94A5B5CE3314140A452EC681C855DC0881057CEDE314140AA436E861B855DC0E98024ECDB314140D1E9793716855DC0F3A96395D23141404277499C15855DC01EA5129ED031414030D80DDB16855DC02CEFAA07CC314140E7C3B30419855DC0AA44D95BCA314140F8C610001C855DC01CEC4D0CC93141403868AF3E1E855DC05E0F26C5C73141401FF296AB1F855DC0E7DEC325C731414078EFA83121855DC061DF4E22C2314140F5F6E7A221855DC0F790F0BDBF31414064CE33F625855DC0DB1324B6BB31414074B7EBA529855DC07495EEAEB3314140D27135B22B855DC0731074B4AA31414060B01BB62D855DC0F705F4C29D314140882991442F855DC08D9AAF928F314140588B4F0130855DC0997CB3CD8D314140529ACDE330855DC05E7EA7C98C31414021AE9CBD33855DC08E0244C18C3141405B5EB9DE36855DC060E63BF8893141404302469737855DC097C3EE3B863141403197546D37855DC0BC0166BE83314140FC6F253B36855DC08D7DC9C683314140DCB75A272E855DC05C9198A0863141404FADBEBA2A855DC01F2BF86D883141409E7E501729855DC0CB68E4F38A31414098F5622827855DC02EC6C03A8E3141405B0A48FB1F855DC08D9AAF928F314140399CF9D51C855DC02D9276A38F31414023F609A018855DC0BE86E0B88C31414093E4B9BE0F855DC07AAA436E86314140603FC4060B855DC001F566D47C3141407A1D71C806855DC03CA2427573314140620FED6305855DC0A437DC476E31414080423D7D04855DC04B546F0D6C31414040A19E3E02855DC0D4EFC2D66C314140F6ED2422FC845DC0FBE6FEEA71314140A2427573F1845DC066868DB27E31414076A8A624EB845DC04739984D80314140331AF9BCE2845DC08237A4518131414081EB8A19E1845DC0008DD2A57F3141402331410DDF845DC0C85EEFFE783141408A78EBFCDB845DC0412B3064753141404FAE2990D9845DC0EED0B01875314140FDA19927D7845DC0E122F77475314140514A0856D5845DC06BF294D57431414012DDB3AED1845DC013437232713141407EC7F0D8CF845DC06114048F6F314140EEB5A0F7C6845DC015AB06616E3141405C3CBCE7C0845DC0861E317A6E314140B11875ADBD845DC06114048F6F31414023DA8EA9BB845DC00EBA84436F31414006F52D73BA845DC0B0E595EB6D3141408FC4CBD3B9845DC0C3B81B446B3141406AA0F99CBB845DC0EEE714E4673141408B8C0E48C2845DC0C520B072683141409E961FB8CA845DC02CB64945633141401D5723BBD2845DC0029EB470593141408D7C5EF1D4845DC0984F560C5731414057ED9A90D6845DC0DFFB1BB457314140C746205ED7845DC0497EC4AF5831414091B75CFDD8845DC0790261A7583141403BA759A0DD845DC09D0C8E9257314140124BCADDE7845DC054A703594F3141405CE49EAEEE845DC0E7374C3448314140B3791C06F3845DC0069CA56439314140884A2366F6845DC0164ED2FC313141409276A38FF9845DC0CF84268925314140506D7022FA845DC012DC48D9223141402C7DE882FA845DC06806F1811D31414097FF907EFB845DC09335EA211A314140787E5182FE845DC0E23AC61517314140FBAD9D2809855DC03F56F0DB103141406090F46915855DC02575029A08314140EACA67791E855DC00307B474053141403CD7F7E120855DC075E272BC02314140007157AF22855DC0C4E74EB0FF304140FA997ADD22855DC0CC4065FCFB3041402A1E17D522855DC0C8EBC1A4F830414025AFCE3120855DC02990D959F43041408C2AC3B81B855DC0A25C1ABFF03041401762F54718855DC0AA81E673EE304140A56950340F855DC01AC1C6F5EF3041408A20CEC309855DC08B34F10EF03041406EA301BC05855DC0AED689CBF1304140942F682101855DC082734694F6304140D331E719FB845DC0C092AB58FC3041401E166A4DF3845DC0BB26A435063141409F211CB3EC845DC0CE16105A0F314140C345EEE9EA845DC0BA0F406A1331414094F59B89E9845DC07C0DC17119314140D027F224E9845DC0F209D9791B3141409C685721E5845DC07380608E1E31414047551344DD845DC01344DD0720314140B43C0FEECE845DC0374E0AF31E31414095B88E71C5845DC049B9FB1C1F314140ECFCDB65BF845DC03CD7F7E1203141407CD7A02FBD845DC0E97C789620314140594FADBEBA845DC01478279F1E314140BABF7ADCB7845DC036C98FF815314140AE450BD0B6845DC00A4966F50E314140FC169D2CB5845DC0D66F26A60B314140A43330F2B2845DC06BED7DAA0A314140BAA29410AC845DC04AB3791C06314140CD751A69A9845DC00A2C80290331414027F56569A7845DC02254A9D903314140F2CD3637A6845DC0F624B03907314140A69883A0A3845DC0AB74779D0D314140E3FE23D3A1845DC0704221020E3141408B4F01309E845DC0F911BF620D314140336C94F59B845DC05F0B7A6F0C314140D6E5948098845DC0E485747808314140CCD3B9A294845DC0FE7DC685033141401C412AC58E845DC0B24813EF00314140C90050C58D845DC0046F48A302314140B2F2CB608C845DC0B5696CAF053141409AB0FD648C845DC048179B560A314140FC3A70CE88845DC08636001B10314140F0DAA50D87845DC040DB6AD6193141404B5AF10D85845DC0B6D782DE1B31414081E9B46E83845DC0AA29C93A1C31414066A032FE7D845DC01B9DF3531C314140A8C30AB77C845DC0C84274081C314140274D83A279845DC0315D88D51F314140BDFE243E77845DC06B274A4222314140062D246074845DC00C1F115322314140A88C7F9F71845DC0AD4A22FB20314140E50CC51D6F845DC042942F682131414057CEDE196D845DC0C9C7EE0225314140F3565D876A845DC0CB80B3942C314140F47002D369845DC017B6662B2F31414096EA025E66845DC05E2EE23B31314140E202D0285D845DC034677DCA31314140EA758BC058845DC0B6114F76333141405C37A5BC56845DC0E3F90CA837314140D4B5F63E55845DC09D9E776341314140A0A86C5853845DC0BA83D8994231414083DDB06D51845DC0E44A3D0B42314140A7CD380D51845DC06891ED7C3F31414058FCA6B052845DC059F624B039314140647616BD53845DC0DFA4695034314140C8073D9B55845DC0473A03232F3141405646239F57845DC048A297512C3141406649809A5A845DC0795A7EE02A314140B80721205F845DC00392B06F2731414086014BAE62845DC09BABE639223141409D0FCF1264845DC05C8C81751C314140E94482A966845DC0E4A25A4414314140E810381268845DC0F2ECF2AD0F314140356090F469845DC0C4D0EAE40C314140217365506D845DC041F2CEA10C314140D82AC1E270845DC036ACA92C0A314140C3D5011077845DC0397CD289043141402633DE567A845DC00A2C8029033141408CF84ECC7A845DC0E198654F02314140793F6EBF7C845DC0ECF5EE8FF73041404F78094E7D845DC0CC237F30F0304140B4571F0F7D845DC02FFCE07CEA3041402619390B7B845DC0711FB935E930414098A608707A845DC0711FB935E930414080643A747A845DC075745C8DEC3041401BB96E4A79845DC0F31ABB44F530414046E867EA75845DC0423D7D04FE30414012F5824F73845DC065DF15C1FF3041403276C24B70845DC08881AE7D013141406A6D1ADB6B845DC011514CDE00314140EECD6F9868845DC0D1C952EBFD3041407EA8346266845DC07E6FD39FFD304140F0694E5E64845DC0423D7D04FE304140F8A8BF5E61845DC075E272BC02314140C381902C60845DC0C808A8700431414088B7CEBF5D845DC0F758FAD005314140C4E9245B5D845DC0F758FAD005314140C07ADCB75A845DC015A6EF3504314140BB0B941458845DC02979758E013141400A11700855845DC047C66AF3FF3041402992AF0452845DC00C94145800314140D7851F9C4F845DC099B855100331414038DC476E4D845DC0130A117008314140F14927124C845DC08602B6831131414051A04FE449845DC0A6D425E318314140CA3846B247845DC057CF49EF1B3141401F49490F43845DC06DC328081E314140ABE80FCD3C845DC05C8C81751C31414032E5435035845DC0D52478431A3141406ADC9BDF30845DC0751C3F541A314140882991442F845DC05DC0CB0C1B31414001C287122D845DC00EBBEF181E31414098A7734529845DC012DC48D9223141404260E5D022845DC028D027F224314140EC18575C1C845DC06ABFB51325314140946934B918845DC0880CAB7823314140C689AF7614845DC025AFCE3120314140158F8B6A11845DC0CDFFAB8E1C3141407767EDB60B845DC036C98FF8153141401CB1169F02845DC0508D976E12314140715985CD00845DC02009FB7612314140924259F8FA835DC072FBE59315314140C80567F0F7835DC0EF1CCA5015314140FB592C45F2835DC068E90AB6113141404F029B73F0835DC038656EBE113141406E4F90D8EE835DC044DFDDCA12314140516A2FA2ED835DC07FDDE9CE133141400669C6A2E9835DC09A266C3F193141400E10CCD1E3835DC091990B5C1E31414080D1E5CDE1835DC061156F641E314140247F30F0DC835DC05C8C81751C31414020787C7BD7835DC0287FF78E1A3141400FF0A485CB835DC05C3B5112123141400E85CFD6C1835DC0704221020E314140020B60CAC0835DC00B7DB08C0D3141406FF25B74B2835DC00BB1FA230C314140C39ACAA2B0835DC0DC2C5E2C0C314140A6B5696CAF835DC0B8567BD80B314140A27A6B60AB835DC03123BC3D08314140CD3E8F519E835DC0EA5910CAFB304140BEBA2A508B835DC0F161F6B2ED304140965B5A0D89835DC000E0D8B3E7304140C170AE6186835DC0FF5A5EB9DE30414046D1031F83835DC025016A6AD9304140D0D4EB1681835DC0AFD007CBD83041409BADBCE47F835DC00DA5F622DA30414037363B527D835DC0FEF2C98AE130414092E9D0E979835DC0C6151747E5304140581F0F7D77835DC0AEB9A3FFE5304140ADFBC74274835DC0CC069964E43041408A3F8A3A73835DC06E32AA0CE3304140F65D11FC6F835DC00AD5CDC5DF30414082C98D226B835DC06420CF2EDF30414012876C205D835DC0A5DB12B9E0304140F6B86FB54E835DC08C7F9F71E13041409AE8F35146835DC0FF5A5EB9DE304140B1A547533D835DC0CE5147C7D530414026512FF834835DC0FC1C1F2DCE30414074081C0934835DC0D2890453CD30414035B56CAD2F835DC0A0185932C730414084A0A3552D835DC067B62BF4C13041401FF5D72B2C835DC037328FFCC1304140261AA4E029835DC00D37E0F3C33041401CEE23B726835DC0E23B31EBC530414026C9737D1F835DC0B9DC60A8C33041400227DBC01D835DC01FD61BB5C230414082CAF8F719835DC01CE90C8CBC3041400CCEE0EF17835DC0525E2BA1BB304140FBB0DEA815835DC08D28ED0DBE304140C2340C1F11835DC0AA2A3410CB3041406A85E97B0D835DC0D8463CD9CD3041406BD3D85E0B835DC0B9F94674CF304140DE94F25A09835DC0BFB67EFACF304140D234289A07835DC08BDD3EABCC30414092AD2EA704835DC0AB75E272BC3041405EA0A4C002835DC07768588CBA3041406A6803B001835DC0425BCEA5B83041408F8CD5E6FF825DC0CC5EB69DB63041405A7F4B00FE825DC08BA37213B5304140846055BDFC825DC04BE82E89B3304140029CDEC5FB825DC0284696CCB1304140AA9ECC3FFA825DC05645B8C9A830414016A3AEB5F7825DC09A046F48A3304140B8020AF5F4825DC0253CA1D79F30414032E9EFA5F0825DC08B69A67B9D304140DFDC5F3DEE825DC03352EFA99C304140CA367007EA825DC0C8CF46AE9B30414060CE6C57E8825DC08DD13AAA9A304140A91611C5E4825DC0F3FE3F4E98304140DA0242EBE1825DC06CCB80B39430414010ACAA97DF825DC0EB54F99E9130414048A30227DB825DC0FAD2DB9F8B304140344B02D4D4825DC0E57ADB4C85304140B8AB5791D1825DC07B2C7DE8823041404E4354E1CF825DC02FC37FBA8130414096236420CF825DC0F4F8BD4D7F304140E4C0ABE5CE825DC0D847A7AE7C3041401EBFB7E9CF825DC07B0F971C77304140F9669B1BD3825DC02DEDD45C6E3041409A5E622CD3825DC09B73F04C68304140F4C308E1D1825DC021567F8461304140A75A0BB3D0825DC07780272D5C30414031444E5FCF825DC0BEDBBC7152304140682101A3CB825DC06B64575A463041406077BAF3C4825DC0C49272F7393041406247E350BF825DC0656D533C2E3041404696CCB1BC825DC00D8AE6012C3041402FA2ED98BA825DC0D84812842B3041408FDE701FB9825DC0C5A9D6C22C304140847EA65EB7825DC0B89388F02F304140340EF5BBB0825DC010C8258E3C304140BF45274BAD825DC0EB89AE0B3F30414037DE1D19AB825DC0C1C2499A3F304140E5D18DB0A8825DC098FBE4284030414034F10EF0A4825DC0660FB402433041405A2F8672A2825DC076DEC6664730414020B3B3E89D825DC0F31C91EF52304140984BAAB69B825DC0C821E2E654304140DB8827BB99825DC0873254C55430414060E97C7896825DC0285E656D533041405CC823B891825DC0662C9ACE4E304140DB519CA38E825DC0815836734830414027840EBA84825DC0C32ADEC83C304140EF552B137E825DC0AED2DD753630414044183F8D7B825DC04450357A3530414056B77A4E7A825DC03D5FB35C363041406956B60F79825DC05453927538304140C2A1B77878825DC0C77F8120403041405262D7F676825DC051A04FE4493041408EC8772975825DC026C286A7573041401FBDE13E72825DC040F4A44C6A3041403719558671825DC057E883656C30414044FB58C16F825DC05C7171546E304140100874266D825DC0C136E2C96E304140930035B56C825DC032AA0CE36E304140B82407EC6A825DC0DF4F8D976E304140062AE3DF67825DC0876C205D6C30414051C0763062825DC08FF980406730414094313ECC5E825DC0DF32A7CB623041408A05BEA25B825DC04C512E8D5F304140AE2990D959825DC023BE13B35E304140338AE59656825DC0832EE1D05B30414082751C3F54825DC0D958897956304140B247A81952825DC02BFA43334F3041406021736550825DC0928FDD054A3041402384471B47825DC00E2C47C840304140A1D9756F45825DC0CE70033E3F3041405A2DB0C744825DC093A641D13C30414000FC53AA44825DC05F99B7EA3A304140533C2EAA45825DC0F81A82E33230414083C0CAA145825DC095F1EF332E3041405A2DB0C744825DC01F2922C32A304140A35BAFE941825DC08201840F25304140996379573D825DC040F50F22193041404E965AEF37825DC0BE1072DEFF2F41409207228B34825DC06B65C22FF52F4140CE531D7233825DC0BC3AC780EC2F414063D1747632825DC08995D1C8E72F4140DC8310902F825DC0B1A371A8DF2F414053E8BCC62E825DC0D158FB3BDB2F4140F4DF83D72E825DC0DFA293A5D62F414071E7C2482F825DC012F758FAD02F41403160C9552C825DC08A7269FCC22F414004AC55BB26825DC0B0C7444AB32F41408201840F25825DC00726378AAC2F41405ABC581822825DC062D9CC21A92F4140EACA67791E825DC0998235CEA62F4140A6BA809719825DC0D61C2098A32F414089EFC4AC17825DC03C4A253CA12F41401FA1664815825DC07427D87F9D2F41404AD05FE811825DC09B012EC8962F41405EBD8A8C0E825DC04A438D42922F41409A3DD00A0C825DC0812040868E2F41402441B8020A825DC02BD9B111882F4140F624B03907825DC0EC8502B6832F4140B6696CAF05825DC0DC82A5BA802F4140C7D45DD905825DC0317903CC7C2F41405BD07B6308825DC0C3D50110772F414073124A5F08825DC0F4C13236742F41405BEA20AF07825DC00795B88E712F4140C231CB9E04825DC0B6D617096D2F4140A5660FB402825DC040DAFF006B2F4140B24813EF00825DC0EBC6BB23632F4140E1B20A9B01825DC03BE3FBE2522F414071732A1900825DC00551F701482F4140D7868A71FE815DC06E4E2503402F4140E4688EACFC815DC0DF878384282F41405610035DFB815DC0215A2BDA1C2F4140C1AC50A4FB815DC01057CEDE192F4140DE91B1DAFC815DC0B87361A4172F4140C51B9947FE815DC0B3EA73B5152F41402288F37002825DC0DF196D55122F414008AA46AF06825DC0E7A6CD380D2F4140E485747808825DC0C0AF9124082F41405AB6D61709825DC0AC5791D1012F41405BD07B6308825DC0A99ECC3FFA2E4140F04DD36707825DC05323F433F52E414003ED0E2906825DC0772D211FF42E414006BD378600825DC0C5FEB27BF22E41401ADEACC1FB815DC0F12DAC1BEF2E41401B2C9CA4F9815DC027D714C8EC2E41408DEDB5A0F7815DC08F386403E92E4140AC545051F5815DC03D4679E6E52E4140CCEF3499F1815DC0206118B0E42E41404CE141B3EB815DC0B5DE6FB4E32E4140FA08FCE1E7815DC0992D5915E12E41400953944BE3815DC08EE733A0DE2E4140ECBB22F8DF815DC0A643A7E7DD2E4140CA4DD4D2DC815DC076BF0AF0DD2E414087A5811FD5815DC0ECBB22F8DF2E414084B872F6CE815DC0A4A7C821E22E4140E542E55FCB815DC0137F1475E62E41407C0E2C47C8815DC0098A1F63EE2E4140A032FE7DC6815DC01F166A4DF32E41402B508BC1C3815DC06A4B1DE4F52E4140C23577F4BF815DC00A0F9A5DF72E4140B24CBF44BC815DC056444DF4F92E41403C6A4C88B9815DC0C4E74EB0FF2E4140D940BAD8B4815DC0890629780A2F41400CAF2479AE815DC046CCECF3182F4140BB0A293FA9815DC08BC56F0A2B2F4140450E1137A7815DC06DFDF49F352F41407B832F4CA6815DC0A65F22DE3A2F4140406B7EFCA5815DC0CBBA7F2C442F4140A6643909A5815DC09ACE4E06472F41407E6DFDF49F815DC06055BDFC4E2F414061889CBE9E815DC0FFB0A547532F41400ABFD4CF9B815DC05C1D0071572F41406A49473998815DC031EE06D15A2F4140C5C8923996815DC0DD9387855A2F41407F6ABC7493815DC0AE433525592F4140B5F97FD591815DC0912A8A57592F4140ABB35A608F815DC00D18247D5A2F414004FF5BC98E815DC03D9CC0745A2F41400533A6608D815DC0CC28965B5A2F4140E867EA758B815DC0DEC7D11C592F4140A4A5F27684815DC072C0AE264F2F41407689EAAD81815DC097FE25A94C2F4140BA1457957D815DC0E59B6D6E4C2F41409E7DE5417A815DC0B517D1764C2F4140CAC6832D76815DC0F015DD7A4D2F4140F4DBD78173815DC05BCCCF0D4D2F4140734BAB2171815DC0505260014C2F41404DBC033C69815DC02C4833164D2F41405072874D64815DC0DD76A1B94E2F41405D6E30D461815DC0A1100187502F4140EC2E505260815DC05EB9DE36532F414030A017EE5C815DC0CD902A8A572F414090F63FC05A815DC05BB56B425A2F4140BC3FDEAB56815DC083143C855C2F4140EE93A30051815DC00914B188612F414044A4A65D4C815DC09CC1DF2F662F4140C8EA56CF49815DC00744882B672F4140280D350A49815DC00744882B672F4140043752B648815DC0C554FA09672F41403AAC70CB47815DC0A27E17B6662F4140DCD7817346815DC0B5519D0E642F41408997A77345815DC0C403CAA65C2F4140A48FF98040815DC017D34CF73A2F4140A94C310741815DC011A8FE41242F41409D84D21742815DC0C4211B48172F4140F5673F5244815DC058E6ADBA0E2F41408AB14CBF44815DC0DEC83CF2072F41403080F0A144815DC0520C9068022F41400DDE57E542815DC0DD43C2F7FE2E4140CD22145B41815DC013ED2AA4FC2E4140068200193A815DC075914259F82E41402046088F36815DC0D044D8F0F42E41407B13437232815DC0B393C151F22E414042B115342D815DC055BFD2F9F02E41405B272EC72B815DC0266F8099EF2E4140CDE847C329815DC09E077767ED2E4140683D7C9928815DC0B1DAFCBFEA2E4140BCB1A03028815DC0E42EC214E52E414062669FC728815DC0F0BF95ECD82E414098C1189128815DC0ED9E3C2CD42E41405CA9674128815DC02FF65E7CD12E4140EC832C0B26815DC0DE37BEF6CC2E414028B682A625815DC0BCC96FD1C92E4140C9AD49B725815DC00055DCB8C52E41405DDDB1D826815DC09294F430B42E4140751F80D426815DC09FAA4203B12E414040DEAB5626815DC08FA7E507AE2E4140E8FA3E1C24815DC0E605D847A72E414030F5F3A622815DC04D672783A32E41401EA4A7C821815DC0D76A0F7BA12E4140C0CFB87020815DC0D89E5912A02E414067D2A6EA1E815DC043554CA59F2E414029B3412619815DC082A8FB00A42E41408EACFC3218815DC0A67EDE54A42E414096D1C8E715815DC088653387A42E414085B4C6A013815DC0E1B034F0A32E4140F9F719170E815DC04ECFBBB1A02E4140D064FF3C0D815DC0FB743C66A02E4140E8DA17D00B815DC04221020EA12E4140483140A209815DC0E1B034F0A32E4140FE497CEE04815DC06614CB2DAD2E414041BB438A01815DC0E622BE13B32E4140B262B83A00815DC0A4FFE55AB42E4140E9F17B9BFE805DC0C7D5C8AEB42E41404EEB36A8FD805DC062105839B42E414026A60BB1FA805DC099B9C0E5B12E4140B8CEBF5DF6805DC07FA4880CAB2E414006A051BAF4805DC0A4E2FF8EA82E4140ADA23F34F3805DC0C8EC2C7AA72E41400AD80E46EC805DC01ADF1797AA2E4140F4311F10E8805DC0A6CF0EB8AE2E4140A2258FA7E5805DC09A215514AF2E41405019FF3EE3805DC036902E36AD2E4140A4C16D6DE1805DC0A4E2FF8EA82E4140F98381E7DE805DC0FA40F2CEA12E4140CB67791EDC805DC0EB71DF6A9D2E4140FED5E3BED5805DC02383DC45982E414067B96C74CE805DC0C8CF46AE9B2E4140D9942BBCCB805DC08B69A67B9D2E41403462669FC7805DC051BCCADAA62E41408B8C0E48C2805DC0B3B112F3AC2E4140C85A43A9BD805DC03B191C25AF2E414079043752B6805DC00B613596B02E4140BC75FEEDB2805DC07CD45FAFB02E4140D906EE409D805DC0A5677A89B12E4140A67B9DD497805DC0F068E388B52E4140C87E164B91805DC0D3A0681EC02E4140063065E080805DC068244223D82E41404B3D0B4279805DC06ADD06B5DF2E4140C0CE4D9B71805DC03FE257ACE12E41402995F0845E805DC0C075C58CF02E4140E63A8DB454805DC0787E5182FE2E4140A94F72874D805DC0DBDB2DC9012F41409088299144805DC07D3B8908FF2E41405DFDD8243F805DC082C476F7002F41401AA3755435805DC050C1E105112F41402A1E17D522805DC0AA46AF06282F414043E21E4B1F805DC0B915C26A2C2F414095B7239C16805DC01B28F04E3E2F4140BB29E5B512805DC09DBB5D2F4D2F4140286211C30E805DC0742843554C2F41402441B8020A805DC0C7B60C384B2F414044C2F7FE06805DC0F73AA92F4B2F41404510E7E104805DC0FDF7E0B54B2F4140B1E07EC003805DC03239B5334C2F41400B60CAC001805DC0D8B969334E2F414024F0879FFF7F5DC048F949B54F2F414038DDB243FC7F5DC027DC2BF3562F4140575EF23FF97F5DC031EE06D15A2F414058ACE122F77F5DC09B3C65355D2F4140A7CB6262F37F5DC0340F60915F2F4140E44BA8E0F07F5DC098A0866F612F4140280B5F5FEB7F5DC095D05D12672F41404D49D6E1E87F5DC02FA3586E692F4140DD09F65FE77F5DC0356090F4692F4140AEB9A3FFE57F5DC01D041DAD6A2F4140AF0793E2E37F5DC0764F1E166A2F4140755776C1E07F5DC09B8D9598672F4140E8667FA0DC7F5DC08CBE8234632F414087A5811FD57F5DC0240C03965C2F414035B39602D27F5DC0494A7A185A2F414084D21742CE7F5DC0497EC4AF582F41405DC136E2C97F5DC0915ED4EE572F4140FF209221C77F5DC01B2E724F572F414060915F3FC47F5DC02DCDAD10562F4140567F8461C07F5DC000193A76502F41404B1FBAA0BE7F5DC0FB5B02F04F2F4140A69E05A1BC7F5DC048F949B54F2F414048FE60E0B97F5DC013B875374F2F4140D7BE805EB87F5DC08AE8D7D64F2F41402B4D4A41B77F5DC0F46A80D2502F414044DD0720B57F5DC0E2CB4411522F4140043C69E1B27F5DC0A0DCB6EF512F41403ACB2C42B17F5DC019A9F7544E2F41402F6B6281AF7F5DC0677A89B14C2F4140503A9160AA7F5DC04BC972124A2F41402829B000A67F5DC02F185C73472F4140A69883A0A37F5DC05456D3F5442F41401096B1A19B7F5DC0CD565EF23F2F41404C16F71F997F5DC046239F573C2F4140EE75525F967F5DC0EF737CB4382F4140D2C43BC0937F5DC00113B875372F41401BF33AE2907F5DC049F3C7B4362F41401684F23E8E7F5DC008043A93362F4140E8818FC18A7F5DC01AA37554352F414014B18861877F5DC0C8B08A37322F414092205C01857F5DC0EDEE01BA2F2F4140E97E4E417E7F5DC01F0F7D772B2F41409E7DE5417A7F5DC0EB01F390292F4140D09D60FF757F5DC057207A52262F4140CC7C073F717F5DC059BC5818222F4140931ADA006C7F5DC04AED45B41D2F4140003961C2687F5DC0342DB1321A2F4140C267EBE0607F5DC01A187959132F41405055A181587F5DC00A4966F50E2F41408CD5E6FF557F5DC0A6B73F170D2F414094145800537F5DC0CBF5B6990A2F41405A643BDF4F7F5DC061A75835082F414021020EA14A7F5DC0BB26A435062F4140BC1FB75F3E7F5DC05D86FF74032F414049BF7D1D387F5DC0E7559DD5022F4140629D2ADF337F5DC07616BD53012F414025CCB4FD2B7F5DC012859675FF2E4140261AA4E0297F5DC012859675FF2E4140E67805A2277F5DC0F337A110012F4140DB183BE1257F5DC0E7559DD5022F414059880E81237F5DC0DD94F25A092F414043C879FF1F7F5DC068E90AB6112F414009185DDE1C7F5DC0E23AC615172F414006F7031E187F5DC0FC4FFEEE1D2F4140FCE42840147F5DC08940F50F222F41409432A9A10D7F5DC0D40D1478272F41400E33349E087F5DC0A8DE1AD82A2F41407B8505F7037F5DC0E9995E622C2F414090C01F7EFE7E5DC07DAF21382E2F4140D8EE1EA0FB7E5DC05E622CD32F2F41409E3E027FF87E5DC080D07AF8322F4140952C27A1F47E5DC04FE449D2352F4140616D8C9DF07E5DC09BE5B2D1392F41403ECBF3E0EE7E5DC07B6473D53C2F4140CE8B135FED7E5DC03E963E74412F4140166C239EEC7E5DC051BAF42F492F4140828AAA5FE97E5DC09AEB34D2522F41408AC91B60E67E5DC0912A8A57592F4140FDD8243FE27E5DC0DA8F1491612F4140A777F17EDC7E5DC0BE2F2E55692F4140363811FDDA7E5DC0930035B56C2F41406DC7D45DD97E5DC0D8101C97712F41401A87FA5DD87E5DC093516518772F41403E7782FDD77E5DC01A8524B37A2F41409D6516A1D87E5DC0FF243E77822F4140F0A5F0A0D97E5DC05708ABB1842F41409C1727BEDA7E5DC0CD04C3B9862F4140363811FDDA7E5DC09C189293892F4140C007AF5DDA7E5DC07E1CCD91952F41402635B401D87E5DC02ADF3312A12F4140DAE55B1FD67E5DC0565F5D15A82F41401EA5129ED07E5DC00D349F73B72F41401FF30181CE7E5DC02158552FBF2F414091B41B7DCC7E5DC09BA9108FC42F414099F38C7DC97E5DC07DAD4B8DD02F41407C4276DEC67E5DC0588CBAD6DE2F4140F4C0C760C57E5DC02BC1E270E62F4140CC61F71DC37E5DC0C780ECF5EE2F4140C1012D5DC17E5DC09C51F355F22F41405C70067FBF7E5DC016A3AEB5F72F4140272F3201BF7E5DC0AF75A911FA2F41405C70067FBF7E5DC0B39602D2FE2F4140F790F0BDBF7E5DC05F0839EFFF2F4140F790F0BDBF7E5DC0F60A0BEE0730414093FFC9DFBD7E5DC05968E7340B304140ED7E15E0BB7E5DC05968E7340B304140D1CDFE40B97E5DC0A148F7730A304140A86E2EFEB67E5DC08FA9BBB20B304140CDACA580B47E5DC02E39EE940E3041409E5C5320B37E5DC0B56CAD2F12304140C93D5DDDB17E5DC064CBF275193041402E1D739EB17E5DC042AED4B320304140FFCC203EB07E5DC004E09F5225304140126C5CFFAE7E5DC0E55E605628304140B4CBB73EAC7E5DC049F086342A304140B0AA5E7EA77E5DC0BA2F67B62B304140CD58349D9D7E5DC066A19DD32C304140CEA623809B7E5DC0BD50C07630304140E736E15E997E5DC0AED2DD75363041409AE7887C977E5DC0BFD53A71393041400806103E947E5DC08DB5BFB33D3041407B15191D907E5DC0A696ADF5453041407C6308008E7E5DC021E868554B30414071033E3F8C7E5DC0029B73F04C30414066A3737E8A7E5DC0029B73F04C30414030116F9D7F7E5DC02D9622F94A304140D09D60FF757E5DC0170AD80E46304140C85BAE7E6C7E5DC0E5982CEE3F304140E2395B40687E5DC09F54FB743C30414096EA025E667E5DC0742502D53F3041403259DC7F647E5DC055D80C70413041408CD82780627E5DC084285FD0423041401C9947FE607E5DC0B935E9B6443041401C9947FE607E5DC069C878944A30414092C9A99D617E5DC0BABA63B14D30414092C9A99D617E5DC0D07AF83251304140F8A8BF5E617E5DC0350C1F1153304140FFE7305F5E7E5DC0D49B51F35530414038471D1D577E5DC0B83B6BB75D304140A665A4DE537E5DC0AAF1D24D623041402AC6F99B507E5DC001A1F5F065304140155454FD4A7E5DC012A452EC68304140EE42739D467E5DC05950189469304140C45E28603B7E5DC040F4A44C6A304140376E313F377E5DC0AA4203B16C30414050FEEE1D357E5DC0AE635C717130414098DEFE5C347E5DC03B5453927530414098DEFE5C347E5DC09203763579304140EA1ED95C357E5DC0F4F8BD4D7F3041405B5EB9DE367E5DC0B03907CF843041408AAE0B3F387E5DC0A7785C548B3041408AAE0B3F387E5DC0AC1E300F99304140909F8D5C377E5DC090BE49D3A0304140A33EC91D367E5DC039605793A7304140164ED2FC317E5DC06FF25B74B2304140FE25A94C317E5DC044F7AC6BB43041404CDD955D307E5DC031242713B73041408ECC237F307E5DC057E71890BD3041408D7E349C327E5DC09CF7FF71C230414098DEFE5C347E5DC036CAFACDC4304140376E313F377E5DC0A0185932C7304140BFEFDFBC387E5DC004AA7F10C930414042CEFBFF387E5DC0DF6B088ECB304140A33EC91D367E5DC0F94CF6CFD3304140E0BE0E9C337E5DC0095053CBD6304140C30DF8FC307E5DC0FC6D4F90D83041409CFC169D2C7E5DC0EF8B4B55DA3041407C2AA73D257E5DC09BFD8172DB3041408369183E227E5DC0054CE0D6DD304140C0E95DBC1F7E5DC028EE7893DF3041403E59315C1D7E5DC06150A6D1E43041405C5837DE1D7E5DC03C122F4FE730414043C879FF1F7E5DC093C151F2EA304140FA997ADD227E5DC06E83DA6FED3041408D7BF31B267E5DC0A4C4AEEDED304140624CFA7B297E5DC05CE49EAEEE304140CB4C69FD2D7E5DC0C632FD12F130414094BDA59C2F7E5DC06CB3B112F33041409F1D705D317E5DC00B43E4F4F5304140753C66A0327E5DC085949F54FB3041408D7E349C327E5DC03F390A1005314140E10CFE7E317E5DC0535DC0CB0C31414070CD1DFD2F7E5DC0E50AEF72113141401E8D43FD2E7E5DC02A1BD65416314140E84B6F7F2E7E5DC0B14E95EF193141407C7BD7A02F7E5DC0F65E7CD11E3141404CDD955D307E5DC07D923B6C22314140992CEE3F327E5DC01C226E4E25314140B5DD04DF347E5DC0990F0874263141408AAE0B3F387E5DC04B72C0AE2631414041800C1D3B7E5DC028D027F2243141408ECF64FF3C7E5DC00662D9CC21314140AA807B9E3F7E5DC057CF49EF1B314140D9D0CDFE407E5DC0B73F170D19314140ADA1D45E447E5DC053AEF02E173141402F3201BF467E5DC0A73CBA1116314140B7B3AF3C487E5DC0B41EBE4C14314140C2137AFD497E5DC0622CD32F1131414032535A7F4B7E5DC0A41B6151113141408693347F4C7E5DC01A4CC3F011314140D8D30E7F4D7E5DC0849A2155143141401AC39CA04D7E5DC0C4EDD0B018314140FCC3961E4D7E5DC0CB2F83312231414068942EFD4B7E5DC0DE5339ED29314140983270404B7E5DC04606B98B30314140CEC133A1497E5DC04FE449D235314140CBA0DAE0447E5DC0B796C9703C314140BBD1C77C407E5DC0DE59BBED42314140CFBEF2203D7E5DC0F73AA92F4B314140C45E28603B7E5DC0DBDAC2F3523141405E7F129F3B7E5DC0116DC7D45D314140D5AF743E3C7E5DC0EC2E50526031414046EF54C03D7E5DC0F04FA9126531414097E13FDD407E5DC0AB90F2936A3141401381EA1F447E5DC033C4B12E6E314140E751F17F477E5DC05B238271703141406C0377A04E7E5DC0CB6262F37131414000E5EFDE517E5DC0CB6262F371314140859675FF587E5DC00BB6114F763141400D18247D5A7E5DC0A4880CAB78314140EE96E4805D7E5DC08C497F2F853141400A48FB1F607E5DC0B2D826158D3141405649641F647E5DC08AFED0CC933141400D1B65FD667E5DC06B7D91D096314140D09A1F7F697E5DC09ACDE330983141403F8C101E6D7E5DC059DE550F9831414092CCEA1D6E7E5DC0239D819197314140384D9F1D707E5DC0239D819197314140315C1D00717E5DC011FE45D09831414025AE635C717E5DC034A0DE8C9A31414025AE635C717E5DC068AD68739C314140E65AB4006D7E5DC04D81CCCEA23141401CEA77616B7E5DC009C21550A8314140E2395B40687E5DC099D36531B13141400D1B65FD667E5DC04696CCB1BC3141403259DC7F647E5DC04E5DF92CCF314140C219FCFD627E5DC0B06F2711E131414027F911BF627E5DC021E9D32AFA3141405C3AE63C637E5DC043572250FD314140145AD6FD637E5DC0CF471971013241401FBAA0BE657E5DC0577BD80B0532414096EA025E667E5DC04A99D4D006324140118AADA0697E5DC0764D486B0C324140761BD47E6B7E5DC0DBDE6E490E324140B0CBF09F6E7E5DC07D8FFAEB15324140145D177E707E5DC08D5E0D501A324140669DF17D717E5DC01A4F04711E324140315C1D00717E5DC0C4245CC823324140384D9F1D707E5DC0B742588D253241401B9C887E6D7E5DC056D28A6F28324140605B3FFD677E5DC0A8C4758C2B324140F8A8BF5E617E5DC04754A86E2E324140BF4692205C7E5DC05857056A31324140F1660DDE577E5DC0E447FC8A35324140647616BD537E5DC09A97C3EE3B324140E2E5E95C517E5DC08B19E1ED413241401975ADBD4F7E5DC0F2CB608C48324140D8D30E7F4D7E5DC0C1ABE5CE4C3241409DD5027B4C7E5DC090F3FE3F4E3241405E82531F487E5DC0635C717154324140CA52EBFD467E5DC0F771344756324140CBA0DAE0447E5DC09CBE9EAF59324140F581E49D437E5DC0DC114E0B5E324140C631923D427E5DC07EC2D9AD65324140C631923D427E5DC00917F2086E3241403D62F4DC427E5DC04E27D9EA72324140548A1D8D437E5DC0DB4B1AA37532414066C1C41F457E5DC02028B7ED7B324140BFF2203D457E5DC0AC18AE0E80324140ADA1D45E447E5DC07BF8325184324140A2410A9E427E5DC007E9297288324140C77F8120407E5DC018EC866D8B324140C45E28603B7E5DC0C45DBD8A8C3241406EFDF49F357E5DC0404B57B08D324140583D601E327E5DC02EAC1BEF8E324140FA9CBB5D2F7E5DC08C4CC0AF91324140DDEBA4BE2C7E5DC0CB9F6F0B96324140556AF6402B7E5DC05D4D9EB29A324140C13A8E1F2A7E5DC04ECFBBB1A03241405CA96741287E5DC062F3716DA8324140639AE95E277E5DC0CAA5F10BAF324140BD19355F257E5DC03E062B4EB53241407218CC5F217E5DC09FC728CFBC3241406397A8DE1A7E5DC05417F032C33241401E87C1FC157E5DC040DCD5ABC8324140CC94D6DF127E5DC0CDCCCCCCCC32414080457EFD107E5DC059BDC3EDD032414080457EFD107E5DC0F38FBE49D332414038656EBE117E5DC0D40E7F4DD632414020D5B0DF137E5DC0191F662FDB32414020D5B0DF137E5DC0A05225CADE324140AF95D05D127E5DC0CCD24ECDE53241404ED4D2DC0A7E5DC0CCD24ECDE5324140FCE1E7BF077E5DC04203B16CE63241408881AE7D017E5DC0B34291EEE7324140DFDFA0BDFA7D5DC052D2C3D0EA324140D47FD6FCF87D5DC06E83DA6FED324140BC3D0801F97D5DC04D66BCADF432414003D0285DFA7D5DC00F98874CF9324140E44EE960FD7D5DC089E942ACFE324140368FC360FE7D5DC06A6803B001334140129F3BC1FE7D5DC0552DE928073341405A7F4B00FE7D5DC07E8CB96B093341400A0F9A5DF77D5DC025AFCE3120334140B8CEBF5DF67D5DC09943520B253341401DAED51EF67D5DC0DE5339ED293341400A0F9A5DF77D5DC0D0D556EC2F334140F27EDC7EF97D5DC07F68E6C935334140FB90B75CFD7D5DC0B1D991EA3B334140C231CB9E047E5DC04E999B6F44334140A9A10DC0067E5DC0D5CC5A0A48334140551344DD077E5DC06E6B0BCF4B334140CC43A67C087E5DC03D7FDAA84E3341403123BC3D087E5DC0874CF9105433414020D26F5F077E5DC0D93EE42D573341403AB01C21037E5DC0E08096AE603341402F505260017E5DC0E4D53906643341405A7F4B00FE7D5DC0D8F335CB65334140156F641EF97D5DC0E8F692C668334140B8CEBF5DF67D5DC0C97553CA6B334140E44BA8E0F07D5DC05987A3AB74334140B08C0DDDEC7D5DC0376A85E97B334140041BD7BFEB7D5DC0C45A7C0A80334140041BD7BFEB7D5DC0514B732B84334140DFDC5F3DEE7D5DC0AC1BEF8E8C334140C89A9141EE7D5DC00E1137A7923341400F7BA180ED7D5DC0C03FA54A943341409F3BC1FEEB7D5DC0DCF0BBE996334140E869C020E97D5DC07C80EECB9933414090BA9D7DE57D5DC03EB2B96A9E334140E4486760E47D5DC00C923EADA2334140E4486760E47D5DC03F373465A73341401399B9C0E57D5DC061A5828AAA334140782AE09EE77D5DC07765170CAE334140EF5A423EE87D5DC0C9570229B1334140EF5A423EE87D5DC0793BC269C1334140CA6ABA9EE87D5DC018CBF44BC4334140280B5F5FEB7D5DC0E82FF488D1334140336B2920ED7D5DC07520EBA9D5334140B5FB5580EF7D5DC0C612D6C6D8334140083C3080F07D5DC0BA30D28BDA334140083C3080F07D5DC095F25A09DD334140336B2920ED7D5DC0572426A8E1334140828AAA5FE97D5DC0BBB54C86E3334140782AE09EE77D5DC06DE4BA29E5334140CCB8A981E67D5DC0AC376A85E9334140C00AF0DDE67D5DC0C61858C7F1334140CCB8A981E67D5DC074779D0DF9334140C74961DEE37D5DC06A9F8EC70C3441403E7AC37DE47D5DC0E5F0492712344140F699B33EE57D5DC0075F984C153441409529E620E87D5DC0D672672618344140336B2920ED7D5DC0F8E0B54B1B3441407E6C921FF17D5DC05C72DC291D344140BF0D315EF37D5DC0E962D34A21344140363E93FDF37D5DC0C4245CC823344140E3FDB8FDF27D5DC001F9122A38344140DC0C37E0F37D5DC0882CD2C43B344140C47C7901F67D5DC0151DC9E53F344140041E1840F87D5DC08B19E1ED41344140DFDFA0BDFA7D5DC0378B170B433441405A7F4B00FE7D5DC09B1C3EE94434414059315C1D007E5DC0ED0E2906483441408881AE7D017E5DC044BE4BA94B3441408881AE7D017E5DC0E44D7E8B4E34414024F0879FFF7D5DC0F450DB8651344140AA9ECC3FFA7D5DC05E9F39EB53344140D5CDC5DFF67D5DC04B00FE2955344140198D7C5EF17D5DC00320EEEA5534414003CDE7DCED7D5DC0970167295934414045BC75FEED7D5DC023F25D4A5D344140EC8A19E1ED7D5DC0B72407EC6A3441400E2DB29DEF7D5DC0E4D87A86703441402BDEC83CF27D5DC0E7F9D34675344140F9BD4D7FF67D5DC02C0ABB287A34414003D0285DFA7D5DC0F52C08E57D34414006F1811DFF7D5DC00BED9C668134414011514CDE007E5DC05DDF878384344140A680B4FF017E5DC0B48EAA2688344140A680B4FF017E5DC0417FA1478C3441401EFF0582007E5DC0C18D942D92344140ADBF2500FF7D5DC09AB33EE5983441401ADEACC1FB7D5DC00B444FCAA4344140AA9ECC3FFA7D5DC0505436ACA93441400F7EE200FA7D5DC0EA263108AC344140EB8D5A61FA7D5DC083F92B64AE344140083F7100FD7D5DC0B706B64AB034414000000000007E5DC00FB6D8EDB33441400A12DBDD037E5DC07768588CBA3441402811E15F047E5DC0FE9B1727BE3441401572A59E057E5DC0DC7EF964C53441408CA2073E067E5DC0F65FE7A6CD3441402B323A20097E5DC0095053CBD63441407633A31F0D7E5DC07EE4D6A4DB344140CC94D6DF127E5DC06F66F4A3E13441404E250340157E5DC00705A568E534414052465C001A7E5DC094F59B89E9344140F0879FFF1E7E5DC0C1A90F24EF344140A759A0DD217E5DC006BAF605F43441407D789620237E5DC0C8EBC1A4F83441407D789620237E5DC0D8BAD408FD3441405F79909E227E5DC0FE7DC685033541403CD7F7E1207E5DC0272EC72B103541405419C6DD207E5DC0C4211B48173541404E2844C0217E5DC0511212691B354140D6A9F23D237E5DC09622F94A20354140105A0F5F267E5DC0F817416326354140795A7EE02A7E5DC03046240A2D354140836C59BE2E7E5DC082380F27303541400AA01859327E5DC022FC8BA031354140E0BE0E9C337E5DC032CB9E0436354140685A6265347E5DC0C5AC174339354140F0DB10E3357E5DC069C537143E354140E413B2F3367E5DC008556AF6403541402046088F367E5DC024D236FE44354140C6FA0626377E5DC062F19BC24A35414019558671377E5DC067463F1A4E354140376E313F377E5DC0956247E3503541403E5FB35C367E5DC0CEF8BEB85435414038BC2022357E5DC0790261A758354140809C3061347E5DC0F5BBB0355B354140514CDE00337E5DC023D8B8FE5D354140164ED2FC317E5DC0F8A8BF5E6135414034677DCA317E5DC0496760E4653541407099D365317E5DC0FF1EBC76693541403A58FFE7307E5DC0774F1E166A354140BE50C076307E5DC0705E9CF86A354140643909A52F7E5DC0A59F70766B354140FB04508C2C7E5DC0A46B26DF6C3541407840D9942B7E5DC0A437DC476E354140CCB4FD2B2B7E5DC085EAE6E26F354140CCB4FD2B2B7E5DC01900AAB87135414084EE92382B7E5DC01FBDE13E72354140D27135B22B7E5DC0DB3175577635414002F6D1A92B7E5DC0A1B8E34D7E354140B4588AE42B7E5DC08237A45181354140724F57772C7E5DC0BC0166BE833541403CDA38622D7E5DC00F289B7285354140064B75012F7E5DC06DC83F33883541400531D0B52F7E5DC0B340BB438A35414076A4FACE2F7E5DC028D53E1D8F354140880FECF82F7E5DC085419946933541407D613255307E5DC05A46EA3D95354140DB4FC6F8307E5DC0295AB917983541408EB27E33317E5DC0BC3B32569B3541405E143DF0317E5DC0B937BF61A23541403A3E5A9C317E5DC0F30181CEA4354140E126A3CA307E5DC06FBBD05CA7354140D5928E72307E5DC0F622DA8EA9354140BE50C076307E5DC0D8D5E429AB354140529ACDE3307E5DC0B988EFC4AC354140BD1C76DF317E5DC0CA8B4CC0AF354140C8B08A37327E5DC040BCAE5FB0354140E695EB6D337E5DC0DA8EA9BBB2354140F800DD97337E5DC0C7EF6DFAB33541402D5C5661337E5DC020D3DA34B635414081D07AF8327E5DC0B3E89D0AB835414046EC1340317E5DC04DBB9866BA3541402FDE8FDB2F7E5DC0D522A298BC354140416326512F7E5DC0E068C70DBF354140246420CF2E7E5DC0412AC58EC6354140CB4C69FD2D7E5DC06F46CD57C9354140079964E42C7E5DC02CEFAA07CC3541401938A0A52B7E5DC07233DC80CF354140CC9A58E02B7E5DC006499F56D1354140DDD1FF722D7E5DC0B2BAD573D2354140292158552F7E5DC06B0E10CCD135414087C1FC15327E5DC07EE19524CF354140F7CC9200357E5DC098A59D9ACB35414049F3C7B4367E5DC051F9D7F2CA354140F564FED1377E5DC098A59D9ACB354140BFEFDFBC387E5DC0DE1D19ABCD354140D15AD1E6387E5DC071FF91E9D0354140906B43C5387E5DC0EDB8E177D335414060014C19387E5DC098F6CDFDD53541405587DC0C377E5DC098C28366D7354140682618CE357E5DC0978E39CFD83541404B75012F337E5DC03061342BDB35414070B378B1307E5DC0F98381E7DE354140F4DF83D72E7E5DC08B31B08EE33541406DACC43C2B7E5DC029594E42E93541405706D506277E5DC0BA9EE8BAF03541402EA704C4247E5DC0A69718CBF43541402EA704C4247E5DC00B293FA9F63541405854C4E9247E5DC046274BADF7354140F831E6AE257E5DC00FB22C98F8354140DAE4F049277E5DC0CEC29E76F8354140FC6CE4BA297E5DC057923CD7F7354140F54718062C7E5DC093C49272F7354140429770E82D7E5DC0B79A75C6F73541408EE6C8CA2F7E5DC06E861BF0F93541404CA94BC6317E5DC096B1A19BFD35414081EA1F44327E5DC0DC291DACFF354140FE0B0401327E5DC07BB94F8E0236414004E3E0D2317E5DC003ED0E2906364140F834272F327E5DC049658A3908364140EC6CC83F337E5DC05968E7340B364140CD052E8F357E5DC0DBDE6E490E364140B48F15FC367E5DC0747D1F0E1236414084D72E6D387E5DC019CA897615364140068200193A7E5DC071ADF6B017364140292499D53B7E5DC04CA3C9C518364140F3AE7AC03C7E5DC0162EABB0193641401C42959A3D7E5DC0B6F1272A1B3641406F9C14E63D7E5DC0F1BBE9961D3641407573F1B73D7E5DC0BF9B6ED92136414087F8872D3D7E5DC0EDB776A2243641408255F5F23B7E5DC0511553E92736414017B9A7AB3B7E5DC049F086342A3641405E656D533C7E5DC02A6F47382D3641405E3123BC3D7E5DC09F3715A930364140BC1FB75F3E7E5DC0E6AF90B9323641406F826F9A3E7E5DC0F6B2EDB4353641405740A19E3E7E5DC01955867137364140C2F693313E7E5DC0899466F338364140FE428F183D7E5DC0E2AB1DC53936414084D72E6D387E5DC0068200193A364140CCEB8843367E5DC0463D44A33B36414014E63DCE347E5DC02367614F3B36414033333333337E5DC083A3E4D53936414052802898317E5DC0D0402C9B39364140A60EF27A307E5DC06B47718E3A36414018B6662B2F7E5DC03F1878EE3D364140D12346CF2D7E5DC05A61FA5E43364140D714C8EC2C7E5DC0056B9C4D473641405436ACA92C7E5DC010E50B5A483641407383A10E2B7E5DC09F3D97A9493641400ED8D5E4297E5DC026A5A0DB4B3641408C135FED287E5DC08A027D224F3641405CA96741287E5DC0DCF4673F52364140A46FD234287E5DC057AEB7CD543641406E14596B287E5DC044DB317557364140624CFA7B297E5DC0618C48145A364140DE5339ED297E5DC08FA850DD5C3641400801F9122A7E5DC004711E4E6036414043FF04172B7E5DC0006DAB596736414049D6E1E82A7E5DC099D711876C3641409C3061342B7E5DC0BB79AA436E364140906802452C7E5DC0917EFB3A70364140302C7FBE2D7E5DC06C4084B872364140247EC51A2E7E5DC08FE21C7574364140AD33BE2F2E7E5DC07B0F971C7736414000A8E2C62D7E5DC0683C11C479364140079964E42C7E5DC049BBD1C77C36414024B20FB22C7E5DC00664AF777F364140C0EC9E3C2C7E5DC0D30FEA22853641409BE271512D7E5DC0E867EA758B3641400D7041B62C7E5DC00B0A83328D364140556AF6402B7E5DC022FE614B8F364140C6F7C5A52A7E5DC01AA54BFF92364140D84812842B7E5DC0124C35B3963641403737A6272C7E5DC0224F92AE99364140F54718062C7E5DC0F853E3A59B364140C6F7C5A52A7E5DC09DD497A59D3641406EFAB31F297E5DC0662B2FF99F36414015E3FC4D287E5DC0A1F5F065A23641405CA96741287E5DC08174B169A53641405C751DAA297E5DC0DF14562AA83641402600FF942A7E5DC0D8EF8975AA3641406DC669882A7E5DC0D0967329AE364140DE5339ED297E5DC0EC134031B2364140035E66D8287E5DC0EF004F5AB8364140D4F36E2C287E5DC057E71890BD3641408C47A984277E5DC0EF1D3526C4364140FED478E9267E5DC09927D714C8364140459BE3DC267E5DC0A9F6E978CC364140E0D57267267E5DC0AD4B8DD0CF364140526342CC257E5DC09944BDE0D3364140F831E6AE257E5DC0C03BF9F4D836414040F850A2257E5DC006802A6EDC36414052499D80267E5DC09EEA909BE1364140C2BCC799267E5DC07F69519FE4364140FE08C380257E5DC0F4FDD478E936414046E9D2BF247E5DC0D47C957CEC364140EDB776A2247E5DC0C075C58CF036414088BEBB95257E5DC0C91F0C3CF73641408D7BF31B267E5DC09B5434D6FE3641409FE6E445267E5DC0465ED6C4023741408E959867257E5DC0C66CC9AA08374140D55B035B257E5DC023D923D40C374140E6AC4F39267E5DC073637AC212374140DAE4F049277E5DC0300C5872153741407AA86DC3287E5DC0B87361A4173741402600FF942A7E5DC0A6D425E3183741409C16BCE82B7E5DC0E1067C7E18374140E97FB9162D7E5DC0242A54371737414018D00B772E7E5DC019E42EC214374140E81725E82F7E5DC015C3D50110374140FEF15EB5327E5DC0F758FAD005374140A92F4B3B357E5DC0BAA1293BFD36414049D92269377E5DC09546CCECF3364140AE9E93DE377E5DC079C9FFE4EF3641403CF71E2E397E5DC03385CE6BEC3641400C3F389F3A7E5DC076DCF0BBE936414070D05E7D3C7E5DC02AA73D25E73641401C42959A3D7E5DC0BA675DA3E536414080ED60C43E7E5DC032005471E33641401ADA006C407E5DC027BA2EFCE03641409D84D217427E5DC0F3ACA415DF364140771211FE457E5DC02231410DDF3641402F185C73477E5DC023658BA4DD364140BD70E7C2487E5DC07EE4D6A4DB3641400AF4893C497E5DC038A0A52BD8364140E603029D497E5DC0C30B2252D33641404BAFCDC64A7E5DC0D812F241CF36414002B5183C4C7E5DC0B5A4A31CCC36414014ECBFCE4D7E5DC02E71E481C8364140EA245B5D4E7E5DC00BCF4BC5C6364140014D840D4F7E5DC0232BBF0CC6364140787DE6AC4F7E5DC07C4276DEC63641400CAD4ECE507E5DC028806264C93641406A6798DA527E5DC0F793313ECC364140E0490B97557E5DC000A60C1CD03641402C6519E2587E5DC0347F4C6BD3364140A2478C9E5B7E5DC004C765DCD436414058198D7C5E7E5DC0BBB20B06D7364140702711E15F7E5DC00ED940BAD8364140CE15A584607E5DC07E18213CDA3641409F91088D607E5DC0C9E53FA4DF3641402E1EDE73607E5DC007D15AD1E636414075CAA31B617E5DC0D5B0DF13EB3641403F558506627E5DC0D905836BEE3641401B4B581B637E5DC0DD5A26C3F13641400E9D9E77637E5DC0D6355A0EF4364140FD31AD4D637E5DC0DEAB5626FC3641400E9D9E77637E5DC0EE7A698A00374140D8278062647E5DC0E7559DD50237414078EBFCDB657E5DC0452A8C2D043741407D5A457F687E5DC0DA73999A04374140C97553CA6B7E5DC050A4FB3905374140EBE3A1EF6E7E5DC00890A163073741400E863AAC707E5DC02B6684B707374140247A19C5727E5DC02575029A08374140B9A981E6737E5DC006280D350A374140EEEA5564747E5DC035785F950B374140ADFBC742747E5DC022A5D93C0E374140483657CD737E5DC097395D1613374140B9A981E6737E5DC0596B28B51737414095B9F946747E5DC022C2BF081A3741402A0307B4747E5DC01CD13DEB1A374140707B82C4767E5DC05C5837DE1D374140C2A1B778787E5DC03D0B42791F374140274D83A2797E5DC0BAF8DB9E20374140BC96900F7A7E5DC08940F50F2237414056B77A4E7A7E5DC0B8904770233741408CF84ECC7A7E5DC0F7AFAC342937414074B680D07A7E5DC066BB421F2C374140BB7CEBC37A7E5DC018EAB0C22D374140FD851E317A7E5DC08EE6C8CA2F37414033FB3C46797E5DC0BD361B2B3137414022AAF067787E5DC010919A76313741406AA4A5F2767E5DC0E10CFE7E313741406669A7E6727E5DC0473A03232F374140020CCB9F6F7E5DC0CB80B3942C374140AAF413CE6E7E5DC0782634492C37414098A3C7EF6D7E5DC0E3A8DC442D374140B7F0BC546C7E5DC017821C9430374140469737876B7E5DC021C8410933374140DB148F8B6A7E5DC0D3F6AFAC3437414083177D05697E5DC0F7CC92003537414018AF7955677E5DC04FE449D23537414037FC6EBA657E5DC06DFDF49F35374140B5519D0E647E5DC03E7958A8353741409E4319AA627E5DC032CB9E043637414009FA0B3D627E5DC0EFA7C64B373741407B87DBA1617E5DC0124A5F0839374140043DD4B6617E5DC070EA03C93B37414014747B49637E5DC086AA984A3F3741403EEDF0D7647E5DC06038D730433741409CDB847B657E5DC0F44D9A0645374140C68844A1657E5DC0BEA4315A473741406D718DCF647E5DC022365838493741404ACFF412637E5DC0EB8CEF8B4B3741407BA180ED607E5DC037C2A2224E3741400002D6AA5D7E5DC0DC0E0D8B513741404EED0C535B7E5DC034F279C553374140A26131EA5A7E5DC009F7CABC55374140423F53AF5B7E5DC0506F46CD573741406BB8C83D5D7E5DC0C66B5ED55937414058E542E55F7E5DC0CBF44BC45B37414085B35BCB647E5DC03ACC971760374140EEE714E4677E5DC02CB6494563374140C4060B27697E5DC0732EC555653741404DA25EF0697E5DC0FF1EBC766937414088BA0F406A7E5DC00FEECEDA6D374140707841446A7E5DC06C5A290472374140E20511A9697E5DC0A624EB70743741403694DA8B687E5DC0BD18CA89763741402577D844667E5DC0863B17467A37414008C6C1A5637E5DC02B8881AE7D3741407CD5CA845F7E5DC0B5DC990986374140B821C66B5E7E5DC0CB9C2E8B893741400B7C45B75E7E5DC0B8C9A8328C374140C972124A5F7E5DC070B54E5C8E374140D4D2DC0A617E5DC01BF33AE2903741408010C990637E5DC0B491EBA694374140FC170802647E5DC01232906797374140D94125AE637E5DC02101A3CB9B374140B56B425A637E5DC0F6D1A92B9F374140E62329E9617E5DC01840F850A2374140C267EBE0607E5DC051D66F26A6374140FE99417C607E5DC0143C855CA937414052F4C0C7607E5DC04F0647C9AB374140E63DCE34617E5DC07E569929AD37414086014BAE627E5DC05F09A4C4AE374140DECA129D657E5DC0649291B3B03741400053060E687E5DC034DAAA24B23741400A7F86376B7E5DC0B6847CD0B33741400FD4298F6E7E5DC08CBD175FB4374140315C1D00717E5DC05B0531D0B5374140904AB1A3717E5DC07EA7C98CB7374140AE49B725727E5DC08330B77BB93741406C5A2904727E5DC0B14CBF44BC374140315C1D00717E5DC06EF59CF4BE374140D95E0B7A6F7E5DC0A9BF5E61C13741408E91EC116A7E5DC09A75C6F7C537414083177D05697E5DC08E93C2BCC73741405F419AB1687E5DC0639813B4C9374140BE49D3A0687E5DC091B41B7DCC3741408FC536A9687E5DC0AD31E884D0374140E2395B40687E5DC029EB3713D33741401E865627677E5DC0E6C75F5AD43741400892770E657E5DC0AB9509BFD4374140B7ED7BD45F7E5DC0F37519FED3374140D2FF722D5A7E5DC0583B8A73D43741400306499F567E5DC0ABC95356D3374140F8A57EDE547E5DC09A92ACC3D1374140D61D8B6D527E5DC0EE2076A6D0374140C6681D554D7E5DC08F183DB7D03741403944DC9C4A7E5DC0EE2076A6D0374140ABEB504D497E5DC0ACFD9DEDD1374140BD8A8C0E487E5DC004E10A28D43741407007EA94477E5DC0F10D85CFD6374140ED0E2906487E5DC02BD8463CD9374140B7990AF1487E5DC07EFE7BF0DA37414062F19BC24A7E5DC006668522DD374140CD599F724C7E5DC070B4E386DF37414080BC57AD4C7E5DC05CE15D2EE2374140E5B512BA4B7E5DC0C5C72764E73741404BAFCDC64A7E5DC05184D4EDEC37414027D9EA724A7E5DC00F2DB29DEF3741405C1ABFF04A7E5DC0C61858C7F1374140B05A99F04B7E5DC0F4346090F4374140501E166A4D7E5DC0056C0723F6374140C634D3BD4E7E5DC06A317898F6374140A1100187507E5DC099B51490F63741404D689258527E5DC04BE48233F8374140E17D552E547E5DC074435376FA374140D4B5F63E557E5DC06170CD1DFD3741400AF7CABC557E5DC0E8D7D64FFF37414010CEA78E557E5DC0B7B75B92033841405D6BEF53557E5DC0B3B3E89D0A384140A54BFF92547E5DC023BF7E880D384140F9D9C875537E5DC0D4EDEC2B0F384140AC70CB47527E5DC0EC1516DC0F384140E9D66B7A507E5DC04B1E4FCB0F384140C634D3BD4E7E5DC0D4EDEC2B0F38414055DB4DF04D7E5DC040A4DFBE0E3841401B118C834B7E5DC0E78C28ED0D3841403387A4164A7E5DC0342A70B20D38414010CB660E497E5DC07BD6355A0E384140C36169E0477E5DC0E52494BE103841400C906802457E5DC009185DDE1C38414084DA6FED447E5DC0D82B2CB81F384140771211FE457E5DC0C4245CC82338414016BCE82B487E5DC0205D6C5A29384140BC564277497E5DC024B20FB22C384140F27D71A94A7E5DC0E126A3CA303841400F7D772B4B7E5DC098DEFE5C34384140155454FD4A7E5DC0E9D0E97937384140DB899290487E5DC058A835CD3B38414006B98B30457E5DC0855CA967413841407F6B274A427E5DC0BFF2203D45384140EA211ADD417E5DC0A696ADF5453841409D9E7763417E5DC070218FE0463841408690F3FE3F7E5DC0FF791A3048384140CEA44DD53D7E5DC08E06F01648384140C32ADEC83C7E5DC0897D022846384140DB6CACC43C7E5DC0B378B13044384140C32ADEC83C7E5DC0969350FA42384140E700C11C3D7E5DC0C18EFF0241384140E029E44A3D7E5DC03FE42D573F384140B1A547533D7E5DC063EE5A423E38414010C8258E3C7E5DC08E1D54E23A384140CA3505323B7E5DC0F57EA31D3738414089601C5C3A7E5DC0BD1C76DF313841408F37F92D3A7E5DC0293BFDA02E384140BEBB95253A7E5DC0247EC51A2E3841401EC4CE143A7E5DC06118B0E42A3841403CDD79E2397E5DC0261AA4E0293841409C19FD68387E5DC09D7E501729384140C0232A54377E5DC0E42A16BF293841406E179AEB347E5DC0E9B303AE2B38414044847F11347E5DC00D8AE6012C384140B05417F0327E5DC0906802452C38414028D36872317E5DC0021077F52A384140CFBBB1A0307E5DC08099EFE027384140E2404816307E5DC0A60BB1FA23384140FA9CBB5D2F7E5DC0BF9B6ED921384140A75CE15D2E7E5DC018E76F422138414001C287122D7E5DC0A2B60DA3203841408A9125732C7E5DC0D82B2CB81F384140A2ED98BA2B7E5DC03E59315C1D3841409C3061342B7E5DC0276552431B384140AEB5F7A92A7E5DC09FC9FE791A3841408522DDCF297E5DC07636E49F19384140C26ED8B6287E5DC07079AC19193841406E2EFEB6277E5DC0E7DD5850183841406971C630277E5DC0A6EECA2E18384140F25A09DD257E5DC0CAC4AD821838414046CF2D74257E5DC0B1683A3B193841404CA60A46257E5DC0B134F0A31A38414094861A85247E5DC0164B917C253841407C5EF1D4237E5DC0FDBAD39D273841409B9141EE227E5DC05C8FC2F528384140B9DE3653217E5DC08522DDCF293841406C753925207E5DC0FC523F6F2A384140A9DBD9571E7E5DC02BA391CF2B384140F7AC6BB41C7E5DC05FB01BB62D3841408196AE601B7E5DC094BDA59C2F384140AB77B81D1A7E5DC0402FDCB9303841400B9A9658197E5DC07570B037313841400BB43BA4187E5DC07570B037313841408FC6A17E177E5DC0BD50C07630384140CB129D65167E5DC07D957CEC2E38414054E23AC6157E5DC0A7902BF52C38414001A260C6147E5DC01FF5D72B2C3841405B07077B137E5DC0CC9A58E02B3841406EC0E787117E5DC06118B0E42A3841408179C8940F7E5DC0D3BF2495293841408D2782380F7E5DC0DF6DDE382938414058E6ADBA0E7E5DC0A92C0ABB2838414022A5D93C0E7E5DC0A4A31CCC263841401DE8A1B60D7E5DC0A5D76663253841409A232BBF0C7E5DC02FDB4E5B23384140842F4CA60A7E5DC0A182C30B2238414078CF81E5087E5DC0132A38BC20384140902BF52C087E5DC0D26EF4311F384140CC5D4BC8077E5DC0D993C0E61C38414037FA980F087E5DC0B134F0A31A384140A2629CBF097E5DC02CD15966113841400CE544BB0A7E5DC0342A70B20D3841404ED4D2DC0A7E5DC05F251FBB0B384140959A3DD00A7E5DC0242713B70A3841408A0629780A7E5DC08A20CEC3093841403C8386FE097E5DC0D100DE02093841400D198F52097E5DC0C095ECD80838414073124A5F087E5DC08463963D093841404A99D4D0067E5DC0B3B3E89D0A384140E5ED08A7057E5DC047C9AB730C384140282B86AB037E5DC0EC4960730E384140FFCBB568017E5DC02157EA5910384140EFC8586DFE7D5DC0D94290831238414079CC4065FC7D5DC07EC34483143841402D978DCEF97D5DC0A6EECA2E18384140929048DBF87D5DC05DDA70581A3841401C60E63BF87D5DC091B3B0A71D384140041E1840F87D5DC05B0A48FB1F384140C3482F6AF77D5DC0CB49287D21384140AC3AAB05F67D5DC0008BFCFA21384140F44E05DCF37D5DC08F17D2E12138414072A43330F27D5DC08369183E22384140AF0AD462F07D5DC053B131AF233841403FE5982CEE7D5DC01C08C90226384140E6E786A6EC7D5DC0459BE3DC2638414011E335AFEA7D5DC0B151D66F263841405A1135D1E77D5DC0ACC8E88024384140E4141DC9E57D5DC00057B2632338414002486DE2E47D5DC0177FDB1324384140C74961DEE37D5DC0459BE3DC26384140A48D23D6E27D5DC049BC3C9D2B384140698F17D2E17D5DC0FAB660A92E384140BC1DE1B4E07D5DC0B89388F02F384140E7FEEA71DF7D5DC0B89388F02F384140A629029CDE7D5DC059BF99982E384140E8323509DE7D5DC0556AF6402B38414035D07CCEDD7D5DC0274EEE7728384140B8C83D5DDD7D5DC064E8D8412538414084BBB376DB7D5DC0C558A65F22384140AFB6627FD97D5DC02CBAF59A1E384140388600E0D87D5DC0739A05DA1D384140F0D93A38D87D5DC0EBFEB1101D384140DAE55B1FD67D5DC09D616A4B1D384140C2BD326FD57D5DC0FC3559A31E38414059897956D27D5DC08EE3874A2338414096236420CF7D5DC08C135FED2838414001DA56B3CE7D5DC08522DDCF2938414071581AF8517D5DC060E4654D2C38414059DDEA39E97C5DC0556AF6402B384140D926158DB57C5DC0894336902E384140344C6DA9837C5DC0ABB184B531384140147B681F2B7C5DC0FDD7B96933384140B0CC5B751D7C5DC080B6D5AC33384140F1D58EE21C7C5DC057E9EE3A1B384140A46C91B41B7C5DC029EB3713D3374140D53E1D8F197C5DC083DA6FED4437414096D1C8E7157C5DC0126745D4443741400EDC813AE57B5DC0367172BF43374140D6C4025FD17B5DC0139B8F6B43374140E3DF675C387B5DC056F2B1BB40374140CF6740BD197B5DC080B9162D4037414019E42EC2147B5DC00F46EC13403741404A9C1551137B5DC0DBA0F65B3B37414044132862117B5DC032FFE89B3437414074B169A5107B5DC03924B55032374140047289230F7B5DC0486E4DBA2D374140B7EEE6A90E7B5DC007B309302C37414041F2CEA10C7B5DC02D25CB4928374140A2629CBF097B5DC0A6F10BAF243741406A4E5E64027B5DC0D288997D1E374140DD5D6743FE7A5DC03AEAE8B81A3741400268942EFD7A5DC01BD99596913641407E6FD39FFD7A5DC0EE586C938A364140A837A3E6AB7A5DC0DBA2CC0699364140D4669C86A87A5DC035EECD6F983641400EFAD2DB9F7A5DC07DCEDDAE9736414004E8F7FD9B7A5DC03CDF4F8D973641407DCEDDAE977A5DC0DCD6169E973641406F9BA9108F7A5DC04D4A41B797364140AD4F39268B7A5DC0DCD6169E973641403FC6DCB5847A5DC00C5BB3959736414060AFB0E07E7A5DC0EE4108C897364140F8E28BF6787A5DC0B800344A9736414040118B18767A5DC0897C975297364140CE328B506C7A5DC0E884D041973641404242942F687A5DC018096D39973641404C512E8D5F7A5DC065A6B4FE963641404F2157EA597A5DC0D619DF17973641408CD5E6FF557A5DC0C4AEEDED96364140C5008926507A5DC0A795422097364140A5F78DAF3D7A5DC06B63EC84973641400EC17119377A5DC0E884D041973641405B785E2A367A5DC0478D0931973641400EA48B4D2B7A5DC059F8FA5A97364140EC832C0B267A5DC03CDF4F8D973641408235CEA6237A5DC0AC527AA697364140508D976E127A5DC0DCD6169E97364140DD5D6743FE795DC00C5BB39597364140A25C1ABFF0795DC03CDF4F8D97364140541D7233DC795DC06B63EC84973641406C76A4FACE795DC0B800344A97364140761A69A9BC795DC0952A51F696364140B857E6ADBA795DC0952A51F696364140855E7F129F795DC0AC527AA6973641405E4D9EB29A795DC0897C9752973641408F368E588B795DC01DC6A4BF97364140A8FA95CE87795DC06B63EC8497364140F7E5CC7685795DC01DC6A4BF973641407B12D89C83795DC0EE4108C897364140CF86FC3383795DC02F3196E997364140F88E1A1362795DC049F59D5F943641403C69E1B20A795DC0ED26F8A6E935414042CF66D5E7785DC0BA9C12109336414033349E08E2785DC00C8FFD2C96364140245F09A4C4785DC071546EA29636414004E8F7FD9B785DC0EA20AF079336414058198D7C5E785DC02EE065868D364140EE93A30051785DC04B917C25903641407D03931B45785DC0D3F88557923641405018946934785DC0C5E2378595364140626A4B1DE4775DC0FE4465C39A3641402EC55565DF775DC04CE2AC889A3641408AC6DADFD9775DC093C2BCC799364140CEE0EF17B3775DC01F2E39EE94364140C266800BB2775DC06C06B8205B36414042B62C5F97775DC019AC38D55A364140732B84D558775DC0060DFD135C36414079B130444E775DC0E8F351465C364140ACC5A70018775DC047C8409E5D36414080D591239D765DC03C4ED1915C3641409A2842EA76765DC03C4ED1915C364140FA4674CFBA755DC06BD26D895C364140B83A00E2AE755DC0B96FB54E5C364140E7E104A6D3745DC08FA850DD5C3641401A321EA512745DC0C4E9245B5D36414083C2A04CA3735DC047C8409E5D364140D2E1218C9F735DC047C8409E5D364140D042024697735DC01744A4A65D3641405C5A0D897B735DC0774CDD955D3641400EDB166536735DC0C4E9245B5D3641406F7F2E1A32735DC0F46DC1525D36414008E753C72A725DC09B560A815C364140F3716DA818725DC0FA5E43705C3641408A3DB48F15715DC0A1478C9E5B3641404982700514715DC0ED2B0FD2533641407A6EA12B11715DC01AC39CA04D3641403F70952710715DC06919A9F7543641402D05A4FD0F715DC0E606431D56364140B6BA9C1210715DC0D1CB28965B36414017D4B7CCE9705DC012BBB6B75B3641409B00C3F2E7705DC0B8E34D7E8B36414060066344A2705DC04E61A5828A364140285FD04202705DC0F67D384888364140946A9F8EC76F5DC0E412471E88364140B5183C4CFB6E5DC06DE2E47E8736414023F77475C76D5DC0A357039486364140410DDFC2BA6D5DC0D3DB9F8B86364140999F1B9AB26D5DC002603C8386364140F31E679AB06D5DC03E92921E863641407B832F4CA66D5DC09D66817687364140ECA529029C6D5DC02BBF0CC68836414035EECD6F986D5DC0BA4BE2AC88364140C26A2C616D6D5DC00DA661F8883641409CC58B85216D5DC084D6C39789364140FBAE08FEB76C5DC02502D53F8836414062F3716DA86C5DC0DD21C50089364140CEDE196D556C5DC0E3DEFC868936414056815A0C1E6C5DC0D73043E3893641400227DBC01D6C5DC0B35A608F8936414081B053AC1A6C5DC02502D53F88364140765089EB186C5DC0DE550F9887364140C40776FC176C5DC0F67D3848883641403C6C2233176C5DC04E61A5828A364140E99D0AB8E76B5DC066BD18CA893641403DB9A640666B5DC0AE9D280989364140C8242367616B5DC0DD21C50089364140F44D9A06456B5DC00DA661F88836414070218FE0466B5DC0DA3521AD31364140ED28CE51476B5DC0683D7C992836414070218FE0466B5DC0030473F4F83541404910AE80426B5DC01342075DC2334140EA1ED95C356B5DC0DE0033DFC1334140EB8EC536A96A5DC0FD4D2844C03341408CD5E6FF556A5DC06247E350BF3341400BB77C24256A5DC08C0E48C2BE334140751F80D4266A5DC077F35487DC324140FED478E9266A5DC088D9CBB6D3324140740CC85EEF695DC038A0A52BD832414080BA8102EF695DC048861C5BCF324140BC3AC780EC695DC0DFA63FFB91324140601C5C3AE6695DC027DA5548F931414068757286E2695DC0D2FBC6D79E314140C9E53FA4DF695DC0497EC4AF583141407DB08C0DDD695DC0F23D23111A31414048A30227DB695DC0DB6D179AEB304140388600E0D8695DC0DF313CF6B33041401766A19DD3695DC0D31055F833304140BE823463D1695DC0662D05A4FD2F41401EBFB7E9CF695DC0B4739A05DA2F41401FD95C35CF695DC087A2409FC82F4140F6798CF2CC695DC080B8AB57912F41407BC03C64CA695DC0ED45B41D532F41401CEC4D0CC9695DC0AA97DF69322F4140A0FEB3E6C7695DC0E92B4833162F4140BE654E97C5695DC04CF8A57EDE2E41403C873254C5695DC014CAC2D7D72E414078B988EFC4695DC019028063CF2E41402A36E675C4695DC05B087250C22E414096ECD808C4695DC00D1AFA27B82E414043ACFE08C3695DC0F5B704E09F2E4140C0CDE2C5C2695DC010E4A084992E4140E4D70FB1C1695DC05401F73C7F2E41401A33897AC1695DC0274D83A2792E4140802C4487C0695DC09E4319AA622E4140D97745F0BF695DC01002F225542E414033DDEBA4BE695DC06E179AEB342E414098BC0166BE695DC01D8D43FD2E2E41407600C45DBD695DC03CA06CCA152E4140AB5B3D27BD695DC0F1D24D62102E41406A865451BC695DC0438B6CE7FB2D4140116F9D7FBB695DC02A8D98D9E72D4140B83D4162BB695DC01F477364E52D4140A7069ACFB9695DC0B0E42A16BF2D4140F5D72B2CB8695DC07DE882FA962D4140A3E5400FB5695DC0C7B60C384B2D4140C93D5DDDB1695DC0492EFF21FD2C41408F8D40BCAE695DC09FAA4203B12C414079CDAB3AAB695DC090DC9A745B2C41405D363AE7A7695DC0A148F7730A2C41403AAE4676A5695DC0CB7EDDE9CE2B4140E1968FA4A4695DC0E204A6D3BA2B414007EFAB72A1695DC0637C98BD6C2B4140E318C91EA1695DC061C3D32B652B41405A63D009A1695DC0EBC6BB23632B41407FA1478C9E695DC0289CDD5A262B4140DA54DD239B695DC0C30B2252D32A41402F3196E997695DC0DA006C40842A4140D74D29AF95695DC04F04711E4E2A4140967840D994695DC0249BABE6392A4140139A249694695DC05DE0F258332A4140DE58501894695DC06E2EFEB6272A414073D6A71C93695DC0B6D4415E0F2A41408EE89E758D695DC02D41464085294140D2A755F487695DC02AE109BDFE284140D5777E5182695DC0D68EE21C75284140EAB298D87C695DC06D35EB8CEF2741402D3E05C078695DC0B20C71AC8B2741409CDEC5FB71695DC0E3FA777DE626414002F2255470695DC02D20B41EBE26414057CEDE196D695DC0E50CC51D6F264140774F1E166A695DC07653CA6B252641404128EFE368695DC0BAD8B45208264140D7BFEB3367695DC01C5A643BDF254140E1B4E0455F695DC0D9791B9B1D25414005BF0D315E695DC0FE7DC685032541401D3BA8C475695DC069FCC22B49244140F7AE415F7A695DC0EDB776A224244140766F456282695DC0C03E3A75E5234140BD38F1D58E695DC063EAAEEC82234140AA7F10C990695DC09BAA7B647323414073BC02D193695DC0E90DF7915B2341408109DCBA9B695DC06249B9FB1C234140D04543C6A3695DC011FA997ADD224140B5334C6DA9695DC03AE5D18DB0224140CC0D863AAC695DC07B6649809A2241403E20D099B4695DC09DF2E84658224140FFCF61BEBC695DC02310AFEB172241409888B7CEBF695DC06BB6F292FF21414081B1BE81C9695DC0FD648C0FB3214140FE9E58A7CA695DC0D9092FC1A92141401615713AC9695DC0506EDBF7A82141401407D0EFFB695DC08CF678211D20414037A968ACFD695DC06A6B44300E204140E8D7D64FFF695DC0126BF1290020414089B5F814006A5DC0BC57AD4CF81F4140170E8464016A5DC0211D1EC2F81F4140384888F2056A5DC0BD00FBE8D41F414047E350BF0B6A5DC0DA71C3EFA61F4140CDC82077116A5DC03F8F519E791F4140DF196D55126A5DC0B306EFAB721F4140E6417A8A1C6A5DC08940F50F221F41400F0C207C286A5DC078EDD286C31E4140DE054A0A2C6A5DC0E605D847A71E41400C2252D32E6A5DC033A31F0DA71E41404E2B85402E6A5DC0A7E67283A11E414046EC1340316A5DC0488787307E1E41401ABD1AA0346A5DC0A5A2B1F6771E414081D07AF8326A5DC0CAE02879751E414092ED7C3F356A5DC02713B70A621E41402A58E36C3A6A5DC0D865F84F371E414077DB85E63A6A5DC0CE531D72331E4140B03DB324406A5DC02B4CDF6B081E4140B5FAEAAA406A5DC05D6C5A29041E41409D84D217426A5DC0630CACE3F81D41401C5F7B66496A5DC0E068C70DBF1D4140A6B393C1516A5DC0B4571F0F7D1D4140226DE34F546A5DC0E8F692C6681D414030A017EE5C6A5DC0D575A8A6241D41405AD2510E666A5DC0541D7233DC1C41401E520C90686A5DC05EF58079C81C414072FDBB3E736A5DC059A148F7731C414091B586527B6A5DC033198EE7331C4140A18499B67F6A5DC0397F130A111C41401D588E90816A5DC0DBC1887D021C41409FE8BAF0836A5DC06D35EB8CEF1B41409EB47059856A5DC0B5C4CA68E41B4140D0420246976A5DC045F5D6C0561B4140B1DB6795996A5DC00CAA0D4E441B4140C05FCC96AC6A5DC0EEAF1EF7AD1A41408CBD175FB46A5DC0917EFB3A701A41409E5C5320B36A5DC0D95E0B7A6F1A4140B3CEF8BEB86A5DC0A0A52BD8461A4140F511F8C3CF6A5DC0AEF199EC9F194140191C25AFCE6A5DC0F6D1A92B9F1941408A75AA7CCF6A5DC08DEBDFF5991941406AC020E9D36A5DC07C293C687619414050C8CEDBD86A5DC0423C122F4F194140363811FDDA6A5DC07B30293E3E1941404A0ED8D5E46A5DC0226B0DA5F6184140A182C30B226B5DC08FC360FE0A17414015C95702296B5DC0B75D68AED31641407AF99D26336B5DC040FA264D831641409C8713984E6B5DC0D9092FC1A91541405225CADE526B5DC0A8FA95CE871541405E9F39EB536B5DC0CCD07822881541406649809A5A6B5DC03D62F4DC421541405A8121AB5B6B5DC00DDE57E5421541402426A8E15B6B5DC0266E15C4401541407E5704FF5B6B5DC09E060C923E154140D1B1834A5C6B5DC035ECF7C43A154140185E49F25C6B5DC0C5E061DA371541400C96EA025E6B5DC0C87C40A03315414058FFE7305F6B5DC00C3CF71E2E154140F33977BB5E6B5DC05C751DAA291541406493FC885F6B5DC052978C63241541407769C361696B5DC0E123624A241541406ABB09BE696B5DC0E123624A24154140149161156F6B5DC0412C9B392415414082035ABA826B5DC0821B295B241541405CC823B8916B5DC0C30AB77C24154140014C1938A06B5DC0357EE1952415414076FA415DA46B5DC005FA449E241541403E03EACDA86B5DC005FA449E24154140C8091346B36B5DC0766D6FB72415414094DA8B683B6C5DC040F850A225154140A071E140486C5DC0E1EF17B3251541406A166877486C5DC09352D0ED251541409700FC53AA6C5DC09ECC3FFA2615414088F37002D36C5DC0A8C1340C1F15414092054CE0D66C5DC0BA2C26361F15414093AAED26F86C5DC08A743FA7201541406EC2BD326F6D5DC0BE4D7FF6231541407EAD4B8DD06D5DC09C3061342B154140C2FA3F87F96D5DC0317A6EA12B1541400CC7F319506E5DC0D27135B22B154140761893FE5E6E5DC0D27135B22B154140E82D1EDE736E5DC050FBAD9D28154140DE0033DFC16F5DC0526342CC25154140847D3B8908705DC0ABAE433525154140508A56EE05705DC03927F6D03E144140FCC3961E4D705DC0BD395CAB3D144140209A79724D705DC07956D28A6F144140D8D30E7F4D705DC056629E95B4144140D8D30E7F4D705DC067EF8CB62A15414091442FA358705DC0E41071732A1541403A234A7B83705DC0798EC87729154140250516C094705DC0E544BB0A29154140F58079C894705DC0F8C08EFF0215414007EC6AF294705DC0C002983270144140D867CEFA94705DC0FF5C34643C1441401B2AC6F99B705DC0BD6DA6423C144140884B8E3BA5705DC07C7E18213C14414039639813B4705DC03A8F8AFF3B144140130B7C45B7705DC0E7340BB43B1441407E737FF5B8705DC09A97C3EE3B1441407077D66EBB705DC09A97C3EE3B1441404869368FC3705DC0292499D53B14414032923D42CD705DC0E7340BB43B1441406688635DDC705DC0A6457D923B144140C4CDA96400715DC08E1D54E23A1441406B0DA5F622715DC035069D103A1441406B0DA5F622715DC04E5C8E57201441402904728923715DC0B262B83A001441404DF4F92823715DC04F401361C3134140834F73F222715DC00533A6608D134140007157AF22715DC03E213B6F63134140BF81C98D22715DC07D06D49B51134140DC9A745B22715DC0D2FC31AD4D134140EF737CB438715DC0FCC3961E4D13414018EDF1423A715DC02C4833164D134140348463963D715DC08B506C054D1341405F24B4E55C715DC014200A664C134140D07D39B35D715DC044A4A65D4C134140328D261763715DC03239B5334C134140580229B16B715DC0DFDE35E84B1341402A8BC22E8A715DC0A4E029E44A134140F86A47718E715DC062F19BC24A1341403201BF4692715DC05643E21E4B134140F0DDE68D93715DC03A92CB7F48134140AEBA0ED594715DC0840EBA8443134140166D8E739B715DC0A2276552431341405039268BFB715DC02C2B4D4A41134140FCDEA63FFB715DC0705CC64D0D14414044A51133FB715DC0179CC1DF2F144140A3AD4A22FB715DC0EEB089CC5C144140BBEF181EFB715DC02460747973144140323A2009FB715DC07D3CF4DDAD144140D908C4EBFA715DC031AF230ED91441403811FDDAFA715DC005FA449E241541400CB1FA230C725DC0F38E537424154140865968E734725DC0FF3C0D182415414027A25F5B3F725DC052978C632415414078245E9ECE725DC0CAFB389A2315414008B13385CE725DC04F3BFC35591541403D0CAD4ECE725DC03A234A7B8315414049A0C1A6CE725DC0CCED5EEE93154140D7F84CF6CF725DC0CA1649BBD11541405AD76839D0725DC04621C9ACDE154140301004C8D0725DC02DCBD765F8154140EE06D15AD1725DC06C58535914164140B8AB5791D1725DC026FDBD141E1641409A92ACC3D1725DC0B01D8CD8271641401E71C806D2725DC02D5C566133164140F4A96395D2725DC0B4C9E1934E1641408202EFE4D3725DC035D1E7A38C1641401CEF8E8CD5725DC060CB2BD7DB164140D40E7F4DD6725DC0BF2A172AFF1641400D535BEA20735DC089E942ACFE164140DAFE959526735DC0B96DDFA3FE164140AE4676A565735DC0F59F353FFE164140E4326E6AA0735DC054A86E2EFE164140E5620CACE3735DC0842C0B26FE16414094128255F5735DC0842C0B26FE1641401C45D61A4A745DC013B9E00CFE1641407ADE8D0585745DC0423D7D04FE1641407A4FE5B4A7745DC02B155454FD16414007793D9814755DC01421753BFB1641403FA9F6E978755DC00F98874CF9164140FB230C0396755DC0395FECBDF8164140648F5033A4755DC0E6046D72F816414070EB6E9EEA755DC06917D34CF71641405D8940F50F765DC0226B0DA5F61641408D0DDDEC0F765DC0F4143944DC164140EC1516DC0F765DC08E90813CBB1641409C3061342B765DC0DC2DC901BB1641407B13437232765DC0E8DB82A5BA164140CB32C4B12E765DC089EC832C0B16414089EFC4AC17765DC09B5775560B1641401C9B1DA9BE755DC0D09849D40B1641405F0CE544BB755DC0D09849D40B1641407213B534B7755DC0719010E50B16414072C284D1AC755DC0E2033BFE0B16414090F2936A9F755DC0537765170C164140098B8A389D755DC0014C1938A01541401AF67B629D755DC0E12879758E1541401AC231CB9E755DC0D5AE09698D1541405D363AE7A7755DC0488AC8B08A1541405C02F04FA9755DC09FCBD42478154140731074B4AA755DC01D3867446915414014083BC5AA755DC062F71DC363154140A8514832AB755DC073620FED631541403C81B053AC755DC008AC1C5A64154140717495EEAE755DC07F10C99063154140E78A5242B0755DC098A0866F61154140B115342DB1755DC0481630815B15414082919735B1755DC0AE0FEB8D5A154140E65608ABB1755DC0DD76A1B94E154140B6B8C667B2755DC02EE411DC48154140452BF702B3755DC02AC3B81B44154140F7730AF2B3755DC01BF4A5B73F15414050711C78B5755DC03C11C4793815414055FA0967B7755DC05709168733154140CF656A12BC755DC0AA46AF06281541401CB5C2F4BD755DC0DC9A745B22154140D53E1D8F19765DC012DC48D922154140C43E011423765DC0AD16D86322154140FC6CE4BA29765DC0E3BF401020154140F052EA9271765DC04F7633A31F1541406C5A290472765DC00264E8D841154140EF1EA0FB72765DC01EC3633F8B15414071C971A774765DC0605969520A164140F48DE89E75765DC02E1B9DF353164140164A26A776765DC0E9D500A5A1164140581F0F7D77765DC0D72FD80DDB164140DAFD2AC077765DC000C974E8F4164140EE0390DAC4765DC0A1F48590F316414054E23AC615775DC04ECE50DCF1164140C9073D9B55775DC0F0F96184F0164140170D198F52775DC04F5B2382711641402AC6F99B50775DC056815A0C1E164140DD42572250775DC00D33349E08164140CA89761552775DC00D33349E08164140100533A660775DC09CBF098508164140280989B48D775DC0A86DC328081641405FB532E197775DC00876FC1708164140D0D6C1C1DE775DC08597E0D40716414049DA8D3EE6775DC0B41B7DCC071641405D8940F50F785DC0A3B08BA20716414084656CE866785DC002B9C491071641409013268C66785DC0A92F4B3B351541404E24986A66785DC0793D98141F154140213CDA3862785DC067D2A6EA1E15414099D4D00660785DC067D2A6EA1E154140096D3997E2775DC067D2A6EA1E15414015AA9B8BBF775DC054FF2092211541400EB9196EC0775DC02B6C06B8201541405B087250C2775DC07F2E1A321E154140FCE59315C3775DC0B6D782DE1B1541404278B471C4775DC05F28603B1815414072E2AB1DC5775DC0D0CFD4EB16154140B2B794F3C5775DC0A73CBA11161541405E29CB10C7775DC0A73CBA111615414081B1BE81C9775DC0BADBF5D21415414027327381CB775DC001BC0512141541402CD505BCCC775DC0F6419605131541406116DA39CD775DC0BB438A0112154140CCB22781CD775DC003249A4011154140919A7631CD775DC029965B5A0D154140C138B874CC775DC0DD60A8C30A1541402041F163CC775DC0AE105663091541402041F163CC775DC00E4DD9E90715414008E57D1CCD775DC08BA2073E0615414061FC34EECD775DC080289831051541401FD95C35CF775DC03AB01C21031541408484285FD0775DC05FEE93A30015414032E36DA5D7775DC0840F255AF2144140D272A087DA775DC0F71E2E39EE1441406A11514CDE775DC0A52C431CEB1441408D9944BDE0775DC0306475ABE71441408C7F9F71E1775DC04FB16A10E61441409813B4C9E1775DC00EF62686E41441401BF2CF0CE2775DC01B0C7558E1144140C89750C1E1775DC04CF8A57EDE1441406F66F4A3E1775DC0191F662FDB14414021AF0793E2775DC0F1272A1BD61441404A0ED8D5E4775DC08350DEC7D114414052EC681CEA775DC0B874CC79C61441409964E42CEC775DC07F129F3BC1144140F12DAC1BEF775DC057B3CEF8BE144140EA08E066F1775DC0DAC534D3BD144140D6355A0EF4775DC0F8DEDFA0BD1441407CB60E0EF6775DC039CE6DC2BD1441403E027FF8F9775DC022A64412BD1441402AADBF2500785DC0A0FB7266BB14414092AD2EA704785DC00629780AB9144140BAF2599E07785DC00D1AFA27B81441402441B8020A785DC0834A5CC7B81441401288D7F50B785DC0E8DB82A5BA144140B1170AD80E785DC0F1B913ECBF14414092B06F2711785DC05417F032C3144140CC94D6DF12785DC053AF5B04C6144140F5F3A62215785DC09C14E63DCE144140EF02250516785DC09487855AD31441401E87C1FC15785DC0444E5FCFD714414018B0E42A16785DC0317BD976DA14414083328D2617785DC0F4143944DC144140ACAB02B518785DC0D6C743DFDD1441402D228AC91B785DC0768BC058DF1441401A69A9BC1D785DC07B14AE47E114414079573D601E785DC091088D60E31441400EA14ACD1E785DC0FAEE5696E8144140C6C03A8E1F785DC01268B0A9F31441403CD7F7E120785DC07A4E7ADFF81441401E705D3123785DC0CC0C1B65FD1441406AA510C825785DC03AE466B801154140FDA02E5228785DC05070B1A206154140261AA4E029785DC0438EAD67081541405B41D3122B785DC073124A5F08154140E9995E622C785DC03DD175E107154140B9FB1C1F2D785DC0325706D50615414053CE177B2F785DC08FA67A32FF1441407B2DE8BD31785DC0268C6665FB144140A48CB80034785DC05D35CF11F914414050E449D235785DC011001C7BF6144140137EA99F37785DC03672DD94F2144140826F9A3E3B785DC0DB6D179AEB144140996379573D785DC077103B53E8144140346ABE4A3E785DC025EA059FE6144140E6CC76853E785DC0D2C3D0EAE414414075594C6C3E785DC0C328081EDF14414086C43D963E785DC08F1B7E37DD144140BCEB6CC83F785DC007B47405DB14414008556AF640785DC02CF2EB87D81441402654707841785DC03FC571E0D514414014CFD90242785DC012DDB3AED1144140F69B89E942785DC01936CAFACD1441407E5182FE42785DC01615713AC914414049F6083543785DC0EDB5A0F7C6144140601E32E543785DC00055DCB8C5144140D05D126745785DC06C3F19E3C31441408E06F01648785DC0A3E8818FC114414045F295404A785DC0F2ED5D83BE1441404A95287B4B785DC029CB10C7BA1441409DD5027B4C785DC0971DE21FB61441402B14E97E4E785DC0ADC090D5AD14414048DFA46950785DC0B090B932A8144140888043A852785DC0E8A1B60DA31441403F389F3A56785DC0B5300BED9C144140CC28965B5A785DC0CB9F6F0B961441408E7406465E785DC0A4A833F7901441404B1DE4F560785DC0F86A47718E144140DA8F149161785DC02232ACE28D144140CC79C6BE64785DC02F14B01D8C144140ED7F80B56A785DC0A9143B1A8714414026E2ADF36F785DC09F02603C831441400D384BC972785DC03BA583F57F144140D6A8876874785DC0D28A6F287C14414011A7936C75785DC07BDB4C8578144140C3D5011077785DC0949F54FB74144140BC96900F7A785DC0145D177E70144140AE80423D7D785DC0BCADF4DA6C1441404162BB7B80785DC02F89B3226A144140F94D61A582785DC0F947DFA4691441409ECE15A584785DC0D671FC5069144140D9CC21A985785DC0F48AA71E69144140FC54151A88785DC0B9C0E5B166144140656F29E78B785DC09E4319AA621441404031B2648E785DC0F33977BB5E14414080B8AB5791785DC0677DCA3159144140377007EA94785DC004543882541441402F3196E997785DC0772FF7C951144140224F92AE99785DC09C6D6E4C4F1441400AF31E679A785DC0C1DF2F664B144140575C1C959B785DC03AAC70CB471441406893C3279D785DC07D03931B451441402C616D8C9D785DC077465B9544144140713D0AD7A3785DC058A835CD3B14414068CA4E3FA8785DC019558671371441405C02F04FA9785DC00EDB1665361441409C6F44F7AC785DC0BD1C76DF31144140B954A52DAE785DC01D59F9653014414041D653ABAF785DC0894336902E14414016A75A0BB3785DC03885950A2A1441406D7022FAB5785DC07687140324144140CBF6216FB9785DC0F1BBE9961D144140D522A298BC785DC0E1ECD632191441400E9F7422C1785DC014419C8713144140B9C2BB5CC4785DC07BD6355A0E144140DC4AAFCDC6785DC0F46E2C280C144140162F1686C8785DC0B27F9E060C14414036CD3B4ED1785DC047C9AB730C1441401D3D7E6FD3785DC0AB5AD2510E1441409EB30584D6785DC0E658DE550F1441406133C005D9785DC016DD7A4D0F14414030478FDFDB785DC0BDC5C37B0E14414046ED7E15E0785DC065E256410C1441407F4FAC53E5785DC0310917F2081441400C74ED0BE8785DC00E677E3507144140E59997C3EE785DC0ED2C7AA702144140083C3080F0785DC0522635B401144140A1F48590F3785DC0000000000014414058C6866EF6785DC0240A2DEBFE13414052EFA99CF6785DC01F2C6343371341408E2441B802795DC01F10E84CDA1241405A4B0169FF785DC055682096CD124140FE976BD102795DC0EAB12D03CE124140AABBB20B06795DC09FE40E9BC8124140BCAE5FB01B795DC0624A24D1CB1241400A698D4127795DC0F65FE7A6CD12414059C2DA183B795DC077D66EBBD01241403A419B1C3E795DC0105839B4C81241408C81751C3F795DC0E36F7B82C4124140A48FF98040795DC03411363CBD124140446D1B4641795DC0D7D825AAB7124140B5E0455F41795DC0E9094B3CA01241409D9E776341795DC0E9B81AD9951241404A44F81741795DC049D8B7938812414056F2B1BB40795DC06117450F7C12414056F2B1BB40795DC0A1815836731241406E4E250340795DC0350C1F1153124140C2DCEEE53E795DC0C5C6BC8E381241404A7842AF3F795DC0261AA4E0291241402C2B4D4A41795DC0A60BB1FA23124140263ACB2C42795DC0D106600322124140CFF57D3848795DC03126FDBD14124140B8382A3751795DC05BD07B63081241406ABB09BE69795DC080B74082E211414064963D096C795DC0909DB7B1D911414034F8FBC56C795DC09FE74F1BD51141404C546F0D6C795DC036E49F19C4114140048E041A6C795DC09B3BFA5FAE114140EC4B361E6C795DC0EFFD0DDAAB1141405EBF60376C795DC07E6DFDF49F114140102219726C795DC070067FBF981141405EBF60376C795DC08B321B6492114140B7F0BC546C795DC034B742588D114140E3361AC05B795DC0E40F069E7B114140C51D6FF25B795DC092CCEA1D6E11414048FC8A355C795DC0240C03965C1141404225AE635C795DC0124A5F0839114140BF4692205C795DC054E23AC6151141407E5704FF5B795DC02E36AD14021141409599D2FA5B795DC0FA28232E00114140F5A10BEA5B795DC08E554ACFF41041400727A25F5B795DC0E0F60489ED10414036C8242367795DC0B69DB64604114140E674594C6C795DC07633A31F0D114140637C98BD6C795DC02E5393E00D114140B454DE8E70795DC0C7F143A511114140949F54FB74795DC0FCFECD8B13114140931D1B8178795DC061C43E0114114140AA2B9FE579795DC0722F302B14114140302B14E97E795DC0E4A25A441411414046D1031F83795DC0849A215514114140624ED02687795DC02592E86514114140C87E164B91795DC09605137F14114140DB8827BB99795DC007793D98141141401B47ACC5A7795DC09605137F1411414086AFAF75A9795DC0C689AF761411414080290307B4795DC007793D9814114140C539EAE8B8795DC0A87004A914114140F085C954C1795DC0E95F92CA14114140919A7631CD795DC02B4F20EC14114140C87A6AF5D5795DC06C3EAE0D151141402F1686C8E9795DC0EF1CCA5015114140B8B1D991EA795DC0EF1CCA5015114140BD6E1118EB795DC0EF1CCA501511414059FAD005F5795DC04E25034015114140841266DAFE795DC0AE2D3C2F1511414024F0879FFF795DC0AE2D3C2F1511414047ACC5A7007A5DC0AE2D3C2F151141400B7A6F0C017A5DC0DDB1D82615114140D1CC936B0A7A5DC09014916115114140BA0F406A137A5DC08466D7BD151141405AD3BCE3147A5DC054E23AC6151141407F4B00FE297A5DC08466D7BD15114140CD1FD3DA347A5DC0664D2CF0151141408C81751C3F7A5DC0D7C05609161141406A4DF38E537A5DC03C86C77E1611414012BEF737687A5DC030D80DDB161141401B9FC9FE797A5DC04143FF0417114140895C70067F7A5DC012BF620D17114140A3570394867A5DC0B2B6291E17114140A80018CFA07A5DC0359545611711414030682101A37A5DC03595456117114140D0967329AE7A5DC07784D38217114140CADC7C23BA7A5DC089EFC4AC17114140569929ADBF7A5DC0FA62EFC517114140ACC612D6C67A5DC0DC4944F817114140AA471ADCD67A5DC05F28603B18114140F0A5F0A0D97A5DC0161406651A1141406688635DDC7A5DC0E68F696D1A11414094DBF63DEA7A5DC0161406651A114140FE2955A2EC7A5DC0161406651A114140D1AFAD9FFE7A5DC04698A25C1A1141405070B1A2067B5DC04698A25C1A114140AE105663097B5DC0FF1F274C18114140D845D1031F7B5DC0B282DF86181141404015376E317B5DC0C4EDD0B018114140713B342C467B5DC0E1067C7E18114140506F46CD577B5DC0E1067C7E18114140F1D7648D7A7B5DC05837DE1D19114140"
6;"0103000020E610000001000000EC0200007C259012BB8C5DC02C4833164DF7404050711C78B58C5DC09EEFA7C64BF74040C4B46FEEAF8C5DC0B64B1B0E4BF74040C0ADBB79AA8C5DC069E21DE049F740400F99F221A88C5DC06325E65949F74040D5E8D500A58C5DC06FD39FFD48F740401B47ACC5A78C5DC059F624B039F740407FA4880CAB8C5DC0081B9E5E29F740400035B56CAD8C5DC03291D26C1EF74040944A7842AF8C5DC054E23AC615F740407BA01518B28C5DC0D21A834E08F7404092AE997CB38C5DC0C4B3041901F74040D235936FB68C5DC048DDCEBEF2F6404018AE0E80B88C5DC018080264E8F6404088D349B6BA8C5DC03B8DB454DEF6404098BC0166BE8C5DC0D97A8670CCF6404033DDEBA4BE8C5DC0D9AED007CBF640401A4D2EC6C08C5DC0C1012D5DC1F64040EA7AA2EBC28C5DC078D0ECBAB7F64040425E0F26C58C5DC0605793A7ACF6404053AF5B04C68C5DC050888043A8F64040AB5E7EA7C98C5DC0124C35B396F640408C118942CB8C5DC0CEA3E2FF8EF6404044317903CC8C5DC077F4BF5C8BF6404084B872F6CE8C5DC0780B24287EF640409BC6F65AD08C5DC07095271076F640407D93A641D18C5DC08A592F8672F64040DB334B02D48C5DC0A4349BC761F64040AB9509BFD48C5DC0E1CE85915EF640401A87FA5DD88C5DC04356B77A4EF64040430070ECD98C5DC0771211FE45F6404096404AECDA8C5DC06877483140F64040711C78B5DC8C5DC0C72E51BD35F640407C629D2ADF8C5DC049BC3C9D2BF640408C7F9F71E18C5DC07DACE0B721F640409813B4C9E18C5DC0AE64C74620F6404038D73043E38C5DC07C2766BD18F64040B5C4CA68E48C5DC07349D57613F6404090BA9D7DE58C5DC04B1E4FCB0FF64040FB3C4679E68C5DC0BE2D58AA0BF6404060E811A3E78C5DC0D8F15F2008F640404D49D6E1E88C5DC0213A048E04F64040825660C8EA8C5DC0EFC8586DFEF540407C7F83F6EA8C5DC01990BDDEFDF5404062D520CCED8C5DC08D075BECF6F54040A8397991098D5DC04B1E4FCB0FF6404020D5B0DF138D5DC07C2766BD18F64040AFE94141298D5DC0556AF6402BF640407840D9942B8D5DC09BE271512DF640407A8A1C226E8D5DC04DD6A88768F640406EF607CA6D8D5DC0D94125AE63F640401B9C887E6D8D5DC099EE75525FF640403F8C101E6D8D5DC0C09481035AF64040F2086EA46C8D5DC0350C1F1153F6404064963D096C8D5DC069C878944AF64040E0B721C66B8D5DC0A0A52BD846F64040761BD47E6B8D5DC03CF71E2E39F64040A59F70766B8D5DC0E413B2F336F6404094347F4C6B8D5DC06B2A8BC22EF640400A7F86376B8D5DC0A2D3F36E2CF64040B14D2A1A6B8D5DC06EFAB31F29F640403446EBA86A8D5DC0AA0F24EF1CF64040D0807A336A8D5DC0102043C70EF640403B511212698D5DC0B77D8FFAEBF54040F4A44C6A688D5DC0D9B11188D7F54040BF6378EC678D5DC0B1355B79C9F540408A3C49BA668D5DC0B69BE09BA6F54040AE2CD159668D5DC0F27C06D49BF540403DD34B8C658D5DC09FE8BAF083F540406BEF5355688D5DC04B8E3BA583F54040BCADF4DA6C8D5DC0E6C8CA2F83F5404019E6046D728D5DC0573CF54883F540401FF46C567D8D5DC0B9313D6189F540406EFC89CA868D5DC03483F8C08EF540404CC5C6BC8E8D5DC0AC38D55A98F540408675E3DD918D5DC009A52F849CF540407E3672DD948D5DC0D2FBC6D79EF54040ED0DBE30998D5DC072BF4351A0F54040AA8251499D8D5DC0D19332A9A1F54040CBD6FA22A18D5DC000E48409A3F54040F41B261AA48D5DC0815A0C1EA6F5404079E75086AA8D5DC0B3976DA7ADF540401F82AAD1AB8D5DC0A1F831E6AEF54040ADDA3521AD8D5DC0BDDD921CB0F54040774B72C0AE8D5DC0F9DB9E20B1F54040C2189128B48D5DC06A4FC939B1F540402B4D4A41B78D5DC08D25AC8DB1F54040B3B45373B98D5DC04B02D4D4B2F540407C259012BB8D5DC04ACE893DB4F54040C98E8D40BC8D5DC04A9A3FA6B5F54040E0B9F770C98D5DC053C90050C5F54040430070ECD98D5DC066D65240DAF54040882AFC19DE8D5DC0D5AD9E93DEF54040E00D6954E08D5DC0EDB8E177D3F540407AE063B0E28D5DC0F37519FED3F540404FB16A10E68D5DC08EB0A888D3F540406B65C22FF58D5DC01EA5129ED0F540408864C8B1F58D5DC0895B0531D0F5404088307E1AF78D5DC0668522DDCFF54040F855B950F98D5DC0E6012CF2EBF5404068C9E369F98D5DC0B6494563EDF54040AAB8718BF98D5DC06878B306EFF540406747AAEFFC8D5DC0F468AA27F3F5404043572250FD8D5DC02385B2F0F5F540407898F6CDFD8D5DC0D93C0E83F9F5404031D28BDAFD8D5DC00F7EE200FAF5404054A86E2EFE8D5DC037DDB243FCF5404030B8E68EFE8D5DC0EFFCA204FDF54040B262B83A008E5DC0535A7F4B00F6404006BD3786008E5DC0F90E7EE200F64040DBC1887D028E5DC0632992AF04F6404034D93F4F038E5DC044DC9C4A06F64040DF162CD5058E5DC089EC832C0BF64040A296E656088E5DC0FE80070610F6404090DD054A0A8E5DC0961FB8CA13F64040E8DA17D00B8E5DC0A72215C616F640407349D576138E5DC0C9AD49B725F640407349D576138E5DC0C00303081FF640405B07077B138E5DC074CE4F711CF6404043C5387F138E5DC0B7088CF50DF64040DF3653211E8E5DC01611C5E40DF6404033164D67278E5DC0469561DC0DF640402D42B115348E5DC01611C5E40DF64040C0232A54378E5DC0469561DC0DF640403BA92F4B3B8E5DC0469561DC0DF64040CE70033E3F8E5DC0469561DC0DF640406038D730438E5DC0469561DC0DF640400116F9F5438E5DC0469561DC0DF64040828FC18A538E5DC0469561DC0DF6404016BF29AC548E5DC0469561DC0DF64040632827DA558E5DC0469561DC0DF6404068B114C9578E5DC01611C5E40DF640405BB56B425A8E5DC0B7088CF50DF6404083FA96395D8E5DC0E78C28ED0DF6404065E1EB6B5D8E5DC051DB865110F64040AB59677C5F8E5DC00EF27A3029F6404074965984628E5DC09D7E501729F6404001A43671728E5DC087BEBB9525F64040DAE38574788E5DC0F965304624F6404060E63BF8898E5DC0EF53556820F64040520ABABDA48E5DC040C1C58A1AF640403BE2900DA48E5DC0130D52F014F640406CB41CE8A18E5DC052F2EA1C03F64040967B8159A18E5DC0EFC8586DFEF54040153944DC9C8E5DC019390B7BDAF540401118EB1B988E5DC03AE8120EBDF540401557957D578E5DC05EF23FF9BBF540405D6BEF53558E5DC055DAE21A9FF54040D603E621538E5DC0359A5C8C81F540404E9CDCEF508E5DC0145AD6FD63F54040E44D7E8B4E8E5DC0B22AC24D46F54040F14927124C8E5DC0B003E78C28F54040FE45D098498E5DC06BED7DAA0AF54040643F8BA5488E5DC00CC85EEFFEF4404046408523488E5DC09ACFB9DBF5F440406473D53C478E5DC0ECA4BE2CEDF44040FA2477D8448E5DC0FBE8D495CFF4404061527C7C428E5DC0605793A7ACF440405CC98E8D408E5DC06CCB80B394F4404050357A35408E5DC0CE6F986890F440409F20B1DD3D8E5DC04E27D9EA72F440400B2593533B8E5DC093E00D6954F440405740A19E3E8E5DC0A67F492A53F44040F71DC3633F8E5DC011363CBD52F44040D9EA724A408E5DC0889AE8F351F44040685DA3E5408E5DC0BF0F070951F44040548A1D8D438E5DC04643C6A354F44040CDAD1056638E5DC0255AF2785AF44040075E2D77668E5DC08B53AD8559F440400D1B65FD668E5DC079E8BB5B59F44040F94A2025768E5DC023D5777E51F44040C57421567F8E5DC0912749D74CF440409675FF58888E5DC09F71E14048F44040FF756EDA8C8E5DC01C93C5FD47F44040C87E164B918E5DC04D4BAC8C46F44040F25F2008908E5DC01AA6B6D441F4404090BB0853948E5DC080D3BB783FF440402383DC45988E5DC0996379573DF44040B2F50CE1988E5DC0758D96033DF44040813D26529A8E5DC031CEDF8442F440401B2AC6F99B8E5DC079AEEFC341F4404053245F09A48E5DC021FFCC203EF4404006D50627A28E5DC096766A2E37F440406E8786C5A88E5DC0B03A72A433F44040ACA92C0ABB8E5DC02CD7DB662AF440405801BEDBBC8E5DC073B7EBA529F4404028637C98BD8E5DC096253ACB2CF4404098BC0166BE8E5DC01BF1643733F440406EC1525DC08E5DC022E2E65432F44040FCE59315C38E5DC07570B03731F440405AA0DD21C58E5DC01D59F96530F440400E6B2A8BC28E5DC0B151D66F26F440402E573F36C98E5DC0300F99F221F44040E7FBA9F1D28E5DC0F1BBE9961DF440409813B4C9E18E5DC0A29927D714F44040A8FFACF9F18E5DC0410C74ED0BF44040E198654F028F5DC0B1FA230C03F44040527AA697188F5DC0E7525C55F6F34040E0B88C9B1A8F5DC017D7F84CF6F340401B9DF3531C8F5DC076DF313CF6F340402B6C06B8208F5DC0056C0723F6F34040724C16F71F8F5DC0C2DA183BE1F34040F71DC3633F8F5DC015359886E1F34040F02F82C64C8F5DC049BDA772DAF34040BC900E0F618F5DC0541A31B3CFF3404050C6F8307B8F5DC0F06B2409C2F34040BA48A12C7C8F5DC07A6F0C01C0F34040CB65A3737E8F5DC02CD2C43BC0F3404095D6DF12808F5DC03E3DB665C0F34040F4C473B6808F5DC0C28366D7BDF34040A0504F1F818F5DC01155F833BCF340400AB952CF828F5DC075E61E12BEF340404E61A5828A8F5DC0D68A36C7B9F340401C0A9FAD838F5DC0D8B8FE5D9FF34040A83462669F8F5DC014EB54F99EF34040F165A208A98F5DC0E466B8019FF34040BE11DDB3AE8F5DC07FA1478C9EF3404052F355F2B18F5DC0EA573A1F9EF34040A988D349B68F5DC09240834D9DF34040E9297288B88F5DC02D7B12D89CF34040D40B3ECDC98F5DC09999999999F34040569C6A2DCC8F5DC0B7B2446799F340406B28B517D18F5DC02A8E03AF96F34040E84CDA54DD8F5DC0B94E232D95F3404028EE7893DF8F5DC007EC6AF294F34040C4B0C398F48F5DC02639605793F340403A933655F78F5DC073D6A71C93F34040A1F7C61000905DC02C2AE27492F3404093C7D3F203905DC07AC7293A92F34040A296E65608905DC00397C79A91F34040E5F0492712905DC08C6665FB90F34040D87F9D9B36905DC08811C2A38DF34040BA32A83638905DC0462234828DF3404083A3E4D539905DC0C343183F8DF34040657094BC3A905DC082548A1D8DF34040A088450C3B905DC0C8CC052E8FF34040ECBDF8A23D905DC0E6E5B0FB8EF340401E15FF7744905DC0529CA38E8EF340401C45D61A4A905DC0DB6B41EF8DF340404791B58652905DC04165FCFB8CF34040B4E6C75F5A905DC0DC9F8B868CF34040185E49F25C905DC0CA349A5C8CF34040A86F99D365905DC07DCB9C2E8BF34040D53DB2B96A905DC0B9FDF2C98AF34040D99596917A905DC0FB20CB8289F34040BFB7E9CF7E905DC0F56393FC88F34040A2D5C9198A905DC02BD9B11188F34040EE0A7DB08C905DC049F25CDF87F34040C03FA54A94905DC050E3DEFC86F340403AAB05F698905DC04A26A77686F34040F6EB4E779E905DC015E5D2F885F34040C1E10511A9905DC01BD6541685F34040A6811FD5B0905DC0D4298F6E84F3404033C005D9B2905DC0F2423A3C84F34040D8D825AAB7905DC0BC0166BE83F3404025ADF886C2905DC0E10B93A982F34040B3D1393FC5905DC0527FBDC282F340400A67B796C9905DC0BD35B05582F340402E5A80B6D5905DC011C4793881F34040683EE76ED7905DC0FF58880E81F34040363811FDDA905DC0ACFE08C380F34040F392FFC9DF905DC035CEA62380F34040E00D6954E0905DC095D6DF1280F34040CCB8A981E6905DC0950A2AAA7EF340404E637B2DE8905DC0D13C80457EF34040F838D384ED905DC043E4F4F57CF34040AAD216D7F8905DC0BCB0355B79F340405C1B2AC6F9905DC0F7E28BF678F3404056444DF4F9905DC0E964A9F57EF3404056444DF4F9905DC0A38E8EAB91F34040A4C7EF6DFA905DC0E88711C2A3F340402C7DE882FA905DC07CEE04FBAFF34040E5B67D8FFA905DC0BB0D6ABFB5F34040BB09BE69FA905DC040A54A94BDF34040925CFE43FA905DC025CADE52CEF3404074435376FA905DC0E2AC889AE8F3404074435376FA905DC0BC2363B5F9F340405C01857AFA905DC0800EF3E505F4404003D0285DFA905DC0EFE53E390AF440407A1A3048FA905DC0CA15DEE522F4404074435376FA905DC0BB97FBE428F44040EB8D5A61FA905DC076A4FACE2FF440408C852172FA905DC0F7031E1840F44040CD74AF93FA905DC0A54BFF9254F44040B532E197FA905DC0F2052D2460F440406EA0C03BF9905DC0101FD8F15FF44040492BBEA1F0905DC0F2052D2460F4404056276728EE905DC0C381902C60F44040BA8102EFE4905DC0A568E55E60F44040D158FB3BDB905DC0874F3A9160F440403E912749D7905DC0284701A260F440409D2E8B89CD905DC00A2E56D460F4404039B4C876BE905DC08D0C721761F440406344A2D0B2905DC00A2E56D460F44040DA8EA9BBB2905DC0217365506DF44040DA8EA9BBB2905DC0AFCBF09F6EF44040C24CDBBFB2905DC083F92B64AEF44040452BF702B3905DC0F8E461A1D6F440401F680586AC905DC098DC28B2D6F4404012DE1E8480905DC0EB36A8FDD6F44040F02F82C64C905DC0C16F438CD7F440405891D10149905DC0C16F438CD7F440405891D10149905DC066BCADF4DAF44040FE5F75E448905DC0F701486DE2F44040043752B648905DC0575BB1BFECF440408258367348905DC096CB46E7FCF4404070ED444948905DC0ACE28DCC23F5404076C4211B48905DC08C84B69C4BF54040A648BE1248905DC06021736550F540400B42791F47905DC0D102B4AD66F540400B42791F47905DC08E7747C66AF540409088299144905DC0FFEA71DF6AF540401DE8A1B60D905DC0FFEA71DF6AF54040889B53C900905DC06AA164726AF54040774A07EBFF8F5DC09A25016A6AF54040AED9CA4BFE8F5DC03A1DC87A6AF54040C18F6AD8EF8F5DC082C98D226BF540403E096CCEC18F5DC01D041DAD6AF540403E096CCEC18F5DC0F37002D369F54040B5503239B58F5DC09468C9E369F54040308507CDAE8F5DC0356090F469F54040E8BE9CD9AE8F5DC02025766D6FF54040308507CDAE8F5DC050C6F8307BF54040CE8C7E349C8F5DC0F0BDBF417BF54040ECA2E8818F8F5DC0A911FA997AF5404061342BDB878F5DC0C139234A7BF54040BCCD1B27858F5DC0C139234A7BF5404016670C73828F5DC0C139234A7BF540407100FDBE7F8F5DC091B586527BF5404084B9DDCB7D8F5DC091B586527BF540402619390B7B8F5DC091B586527BF5404032C7F2AE7A8F5DC091B586527BF54040C878944A788F5DC091B586527BF540406A8A00A7778F5DC091B586527BF540406AD8EF89758F5DC091B586527BF54040C423F1F2748F5DC091B586527BF5404054FEB5BC728F5DC06131EA5A7BF540401FBDE13E728F5DC06131EA5A7BF5404074B33F506E8F5DC06131EA5A7BF54040AB5CA8FC6B8F5DC06131EA5A7BF540401747E5266A8F5DC06131EA5A7BF5404072E0D572678F5DC06131EA5A7BF54040CC79C6BE648F5DC06131EA5A7BF540402713B70A628F5DC032AD4D637BF540407CEF6FD05E8F5DC032AD4D637BF54040C503CAA65C8F5DC032AD4D637BF540401F9DBAF2598F5DC032AD4D637BF540407A36AB3E578F5DC032AD4D637BF5404055DB4DF04D8F5DC0A320787C7BF540401B118C834B8F5DC0C139234A7BF5404003CFBD874B8F5DC01C3EE94482F54040D34A21904B8F5DC08C6665FB90F54040BC0853944B8F5DC0C78157CB9DF54040D34A21904B8F5DC09B6F44F7ACF5404080D6FCF84B8F5DC0DBF63DEAAFF54040029B73F04C8F5DC0AAD6C22CB4F5404079E57ADB4C8F5DC093FFC9DFBDF540400A3197546D8F5DC0FEB5BC72BDF540403B6EF8DD748F5DC02E3A596ABDF5404022C495B3778F5DC05DBEF561BDF54040E2900DA48B8F5DC08D429259BDF54040FFAF3A72A48F5DC04C530438BDF54040621399B9C08F5DC099F04BFDBCF540406D8D08C6C18F5DC0F8F884ECBCF54040145CACA8C18F5DC06C76A4FACEF54040145CACA8C18F5DC09A92ACC3D1F540405C22179CC18F5DC0EDD5C743DFF5404008AEF204C28F5DC031CF4A5AF1F540406D73637AC28F5DC09B5775560BF6404061C5A9D6C28F5DC0373465A71FF64040780778D2C28F5DC0274EEE7728F64040679C86A8C28F5DC08AC8B08A37F6404061C5A9D6C28F5DC069DFDC5F3DF64040ACAC6D8AC78F5DC0041A6CEA3CF640400C06D7DCD18F5DC0D595CFF23CF64040F8FE06EDD58F5DC0F3AE7AC03CF640405B79C9FFE48F5DC0B77C24253DF64040F4346090F48F5DC0041A6CEA3CF64040957D5704FF8F5DC069DFDC5F3DF6404047C9AB730C905DC04BC631923DF64040F06AB93313905DC069DFDC5F3DF64040B2683A3B19905DC05874EB353DF64040467EFD101B905DC05874EB353DF6404062635E471C905DC028F04E3E3DF64040B6A338471D905DC028F04E3E3DF64040D862B7CF2A905DC0C9E7154F3DF64040F4FC69A33A905DC0996379573DF640402481069B3A905DC0B8019F1F46F64040CA4FAA7D3A905DC03F0114234BF64040C478CDAB3A905DC0603B18B14FF64040DCBA9BA73A905DC0ED2B0FD253F640405305A3923A905DC06D8B321B64F64040B8E4B8533A905DC0265305A392F64040A779C7293A905DC058CA32C4B1F640401651137D3E905DC058CA32C4B1F6404075594C6C3E905DC09E93DE37BEF64040D461855B3E905DC09927D714C8F6404004E621533E905DC0D255BABBCEF64040C8CD70033E905DC0C43F6CE9D1F640402EAD86C43D905DC05E126745D4F6404083A3E4D539905DC0317BD976DAF64040069CA56439905DC030478FDFDBF64040B91803EB38905DC07102D369DDF64040F6E978CC40905DC010AFEB17ECF6404090D6187442905DC09125732CEFF64040BED87BF145905DC0AC3AAB05F6F64040D61A4AED45905DC0F86F5E9CF8F6404097900F7A36905DC0C8EBC1A4F8F64040C45BE7DF2E905DC0986725ADF8F64040F965304624905DC069E388B5F8F6404052094FE8F58F5DC0AAD216D7F8F6404048A98427F48F5DC0AAD216D7F8F6404038A3E6ABE48F5DC07B4E7ADFF8F64040F241CF66D58F5DC04BCADDE7F8F640404F5AB8ACC28F5DC0800BB265F9F640404F5AB8ACC28F5DC007793D9814F740403718EAB0C28F5DC059A5F44C2FF7404061C5A9D6C28F5DC037C2A2224EF7404072309B00C38F5DC0AA285E656DF7404043ACFE08C38F5DC04293C49272F740402593533BC38F5DC0A4FCA4DAA7F74040E4A3C519C38F5DC0442E3883BFF740402B6A300DC38F5DC07BF486FBC8F740404983DBDAC28F5DC082700514EAF74040679C86A8C28F5DC05968E7340BF84040DEE68D93C28F5DC0B1683A3B19F8404085B53176C28F5DC060E4654D2CF8404085B53176C28F5DC017D68D7747F840409CF7FF71C28F5DC0E4BB94BA64F840409CF7FF71C28F5DC0E370E65773F840409CF7FF71C28F5DC0F84D61A582F84040B439CE6DC28F5DC00B7E1B62BCF84040FF06EDD5C78F5DC09FC728CFBCF84040EF3A1BF2CF8F5DC09FC728CFBCF8404096404AECDA8F5DC0F221A81ABDF840400B26FE28EA8F5DC0C39D0B23BDF84040378C82E0F18F5DC093196F2BBDF8404055A52DAEF18F5DC0F4E0EEACDDF8404072BED87BF18F5DC09563B2B8FFF84040D2C6116BF18F5DC05A828C800AF94040EA08E066F18F5DC0D52478431AF94040024BAE62F18F5DC0B6F468AA27F9404031CF4A5AF18F5DC0AFEC82C135F9404049111956F18F5DC06A4AB20E47F940406D1B4641F08F5DC03F89CF9D60F94040685E0EBBEF8F5DC0C139234A7BF94040266F8099EF8F5DC0EDB94C4D82F940403EB14E95EF8F5DC022FB20CB82F940400ABE69FAEC8F5DC0A3B08BA207FA4040DD239BABE68F5DC0B41B7DCC07FA40402CF2EB87D88F5DC0732CEFAA07FA4040095053CBD68F5DC0A3B08BA207FA4040219221C7D68F5DC0CC43A67C08FA40404B598638D68F5DC0527DE71725FA4040C6A70018CF8F5DC0F374AE2825FA40402CEFAA07CC8F5DC0F374AE2825FA40404E81CCCEA28F5DC0E7C6F48425FA4040CBD6FA22A18F5DC0E7C6F48425FA40406CCEC133A18F5DC08A3DB48F15FA4040F583BA48A18F5DC0E04A766C04FA4040F0FACC599F8F5DC00FCF126404FA4040378AAC35948F5DC09E5BE84A04FA40407F8461C0928F5DC0E04A766C04FA4040266DAAEE918F5DC080423D7D04FA4040AA656B7D918F5DC051BEA08504FA4040AA656B7D918F5DC0F1811DFF05FA4040E597C118918F5DC0533C2EAA45FA4040E597C118918F5DC0707841446AFA4040E597C118918F5DC0A75B76887FFA40400F45813E918F5DC01A4D2EC6C0FA4040DFC0E446918F5DC0020EA14ACDFA4040B03C484F918F5DC039F1D58EE2FA4040C87E164B918F5DC09C4EB2D5E5FA404050340F60918F5DC00C772E8CF4FA40404A5D328E918F5DC083F8C08EFFFA404098FA7953918F5DC0508D976E12FB4040B03C484F918F5DC00BEBC6BB23FB404027874F3A918F5DC05709168733FB40408ECEF9298E8F5DC05C92037635FB40404CF910548D8F5DC0614F3BFC35FB40408BFB8F4C878F5DC0C05774EB35FB40401781B1BE818F5DC02060ADDA35FB40401346B3B27D8F5DC0C05774EB35FB40402D246074798F5DC032CB9E0436FB4040B3EC4960738F5DC03E7958A835FB40408D2958E36C8F5DC09D81919735FB4040213CDA38628F5DC02C0E677E35FB4040342905DD5E8F5DC02C0E677E35FB4040E90DF7915B8F5DC05C92037635FB404030D461855B8F5DC06114048F6FFB40403F1BB96E4A8F5DC06114048F6FFB40409E23F25D4A8F5DC0A1A17F828BFB4040E6E95C514A8F5DC07A185A9D9CFB40402DB0C7444A8F5DC04679E6E5B0FB4040D47E6B274A8F5DC02A53CC41D0FB40403A5E81E8498F5DC0B1868BDCD3FB40406A4DF38E538F5DC0936DE00ED4FB4040FB78E8BB5B8F5DC0A5D8D138D4FB404014268C66658F5DC046D09849D4FB40408D2958E36C8F5DC0164CFC51D4FB40405E10919A768F5DC0B743C362D4FB40408A7615527E8F5DC0583B8A73D4FB404050E3DEFC868F5DC0F8325184D4FB4040A06D35EB8C8F5DC087BF266BD4FB4040EC884336908F5DC0B743C362D4FB4040E597C118918F5DC0B743C362D4FB40407AE1CE85918F5DC0B743C362D4FB404092239D81918F5DC0282504ABEAFB4040096EA46C918F5DC0878A71FE26FC4040EB54F99E918F5DC0129ED0EB4FFC40402C4487C0918F5DC00917F2086EFC4040C18D942D928F5DC0D4601A868FFC4040E4637781928F5DC0973446EBA8FC4040E4637781928F5DC0001B1021AEFC4040855B3E92928F5DC0A180ED60C4FC40400854FF20928F5DC072FC5069C4FC4040742497FF908F5DC0A180ED60C4FC4040FB20CB82898F5DC0B3EBDE8AC4FC404018B5FB55808F5DC072FC5069C4FC4040D844662E708F5DC0A180ED60C4FC4040747FF5B86F8F5DC0300DC347C4FC404009FD4CBD6E8F5DC0300DC347C4FC404061A92EE0658F5DC060915F3FC4FC40400A2B1554548F5DC060915F3FC4FC404009A69A594B8F5DC060915F3FC4FC4040A62BD8463C8F5DC060915F3FC4FC4040EA1ED95C358F5DC08F15FC36C4FC4040CA32C4B12E8F5DC08F15FC36C4FC4040CE3637A6278F5DC08F15FC36C4FC40407FDDE9CE138F5DC04278B471C4FC4040B0FD648C0F8F5DC012F4177AC4FC404027F73B14058F5DC0DDB243FCC3FC4040A680B4FF018F5DC0DDB243FCC3FC4040BF2A172AFF8E5DC0AD2EA704C4FC40405053CBD6FA8E5DC07EAA0A0DC4FC40406CB3B112F38E5DC07EAA0A0DC4FC4040A9674128EF8E5DC07EAA0A0DC4FC404028F1B913EC8E5DC07EAA0A0DC4FC404055A2EC2DE58E5DC00D37E0F3C3FC4040EC87D860E18E5DC06C3F19E3C3FC4040DD06B5DFDA8E5DC04E266E15C4FC40406094A0BFD08E5DC0D1048A58C4FC4040DC4AAFCDC68E5DC0C556D0B4C4FC404032755776C18E5DC0D7C1C1DEC4FC4040705D3123BC8E5DC04278B471C4FC4040A7069ACFB98E5DC060915F3FC4FC404002BA2F67B68E5DC078EDD286C3FC404076E3DD91B18E5DC09CF7FF71C2FC4040D653ABAFAE8E5DC043E048A0C1FC40407592AD2EA78E5DC05C70067FBFFC40401AF67B629D8E5DC0FECF61BEBCFC40407F8461C0928E5DC0E8DB82A5BAFC4040611A868F888E5DC012D731AEB8FC40406C5D6A847E8E5DC03DD2E0B6B6FC4040A624EB70748E5DC097512CB7B4FC4040EE9925016A8E5DC0215514AFB2FC40405F24B4E55C8E5DC0D51F6118B0FC40407CEC2E50528E5DC08FA7E507AEFC404060217365508E5DC09B559FABADFC4040236AA2CF478E5DC0D7BB3FDEABFC4040BE6DA6423C8E5DC09DF17D71A9FC4040F834272F328E5DC0B6813B50A7FC40406E2EFEB6278E5DC02E1A321EA5FC40405AF0A2AF208E5DC08E56B5A4A3FC4040C70E2A711D8E5DC0A6B228ECA2FC4040D2510E66138E5DC0EFC682C2A0FC4040A54C6A68038E5DC0D906EE409DFC4040529E7939EC8D5DC0F9BB77D498FC40407C65DEAAEB8D5DC02BDCF29194FC4040938D075BEC8D5DC07DB1F7E28BFC40405184D4EDEC8D5DC06F4A79AD84FC40400F7BA180ED8D5DC0D28A6F287CFC404045BC75FEED8D5DC053B0C6D974FC40406E35EB8CEF8D5DC0B0E2546B61FC4040BA9EE8BAF08D5DC0B2614D6551FC4040FC73D190F18D5DC01DC70F9546FC4040D1782288F38D5DC0780C8FFD2CFC40405A2E1B9DF38D5DC02BA391CF2BFC40401EE21FB6F48D5DC08C2AC3B81BFC40404D4C1762F58D5DC0397F130A11FC4040C47C7901F68D5DC0DEE2E13D07FC40400A0F9A5DF78D5DC0F30016F9F5FB404016A3AEB5F78D5DC0B4AD669DF1FB40408CB96B09F98D5DC0DA0242EBE1FB404009C1AA7AF98D5DC0A1D45E44DBFB40402C7DE882FA8D5DC0AFCDC64ACCFB4040DEC5FB71FB8D5DC09D45EF54C0FB40407FA31D37FC8D5DC085984BAAB6FB404054C2137AFD8D5DC06A32E36DA5FB4040C05E61C1FD8D5DC00018CFA0A1FB40405A4B0169FF8D5DC0588D25AC8DFB40400CAEB9A3FF8D5DC0770E65A88AFB4040FA28232E008E5DC087C0914083FB4040A6B4FE96008E5DC0191D90847DFB4040753E3C4B908D5DC0CC457C2766FB40402C4487C0918D5DC0E5B8533A58FB4040F0C000C2878D5DC0E02F664B56FB404015FF7744858D5DC04BE658DE55FB4040D7F9B7CB7E8D5DC0CEF8BEB854FB404071C971A7748D5DC00B5F5FEB52FB404016139B8F6B8D5DC077499C1551FB40405D88D51F618D5DC090D959F44EFB4040F609A018598D5DC03DB324404DFB4040492D944C4E8D5DC0155454FD4AFB4040A7CAF78C448D5DC0BD70E7C248FB404004AF963B338D5DC0716F7EC344FB4040F9821612308D5DC02AC3B81B44FB4040344A97FE258D5DC0E44A3D0B42FB40405ABC5818228D5DC05BAFE94141FB4040F8FA5A971A8D5DC08C67D0D03FFB4040BC77D498108D5DC0575A46EA3DFB4040E5D3635B068D5DC0E15D2EE23BFB404006F1811DFF8C5DC0419AB1683AFB4040CBA145B6F38C5DC0D74B530438FB40400ABB287AE08C5DC0BCCE86FC33FB40401805C1E3DB8C5DC0514CDE0033FB404073672618CE8C5DC0C3279D4830FB4040A0FB7266BB8C5DC08A9125732CFB4040789CA223B98C5DC025CCB4FD2BFB404026C11BD2A88C5DC08C2D043928FB40402252D32EA68C5DC0E67805A227FB40405A2C45F2958C5DC094861A8524FB4040713AC956978C5DC0D95C35CF11FB404094DC6113998C5DC009DB4FC6F8FA40404BC8073D9B8C5DC04D2CF015DDFA40408C834BC79C8C5DC028B4ACFBC7FA4040C1AA7AF99D8C5DC07FC16ED8B6FA4040AEF199EC9F8C5DC073D9E89C9FFA4040CBD6FA22A18C5DC052B648DA8DFA40403C16DBA4A28C5DC0BB96900F7AFA404018265305A38C5DC0A73E90BC73FA4040FA0CA837A38C5DC04A06802A6EFA4040E753C72AA58C5DC0282A1BD654FA4040CEDDAE97A68C5DC0A9328CBB41FA4040C2FBAA5CA88C5DC05B272EC72BFA40406D533C2EAA8C5DC0E388B5F814FA4040900F7A36AB8C5DC04F22C2BF08FA4040D1CABDC0AC8C5DC0BB40498105FA40402E03CE52B28C5DC00E4B033FAAF94040FE648C0FB38C5DC0368DEDB5A0F94040D59AE61DA78C5DC0BBD39D279EF940403C16DBA4A28C5DC020CD58349DF94040F9BB77D4988C5DC01C446B459BF94040868C47A9848C5DC0A1BE654E97F94040BE839F38808C5DC0A7AFE76B96F940400C040132748C5DC0EA060ABC93F94040C97553CA6B8C5DC08675E3DD91F94040DF32A7CB628C5DC09257E71890F94040D07AF832518C5DC0CA349A5C8CF9404086764EB3408C5DC04301DBC188F94040F834272F328C5DC021938C9C85F94040880FECF82F8C5DC0BCCD1B2785F9404067B8019F1F8C5DC01781B1BE81F94040410FB56D188C5DC0A641D13C80F94040D4EDEC2B0F8C5DC0E3A7716F7EF94040A12B11A8FE8B5DC020425C397BF940403811FDDAFA8B5DC0AC72A1F2AFF94040F2B22616F88B5DC0459C4EB2D5F9404034BC5983F78B5DC0B8C83D5DDDF940405E83BEF4F68B5DC0FC709010E5F9404076DF313CF68B5DC01A8A3BDEE4F94040CCB8A981E68B5DC0B62C5F97E1F94040AC1A84B9DD8B5DC004FEF0F3DFF94040BCB20B06D78B5DC035B6D782DEF940405130630AD68B5DC082531F48DEF9404095B88E71C58B5DC001DD9733DBF940407600C45DBD8B5DC00EBF9B6ED9F9404007431D56B88B5DC00EF3E505D8F940409D0E643DB58B5DC0ACE0B721C6F9404068E7340BB48B5DC092CB7F48BFF9404016C1FF56B28B5DC09146054EB6F94040A0F831E6AE8B5DC0DBD9571EA4F94040D0967329AE8B5DC061545227A0F94040C66AF3FFAA8B5DC0E6E5B0FB8EF940409291B3B0A78B5DC0554FE61F7DF940402252D32EA68B5DC01D554D1075F94040B22C98F8A38B5DC04DBC033C69F94040FB5A971AA18B5DC0D8D64FFF59F94040CCF09F6EA08B5DC080272D5C56F94040F853E3A59B8B5DC02C5F97E13FF94040601DC70F958B5DC0261763601DF94040DE585018948B5DC0C4211B4817F94040C74ACCB3928B5DC0D07EA4880CF94040C76471FF918B5DC05070B1A206F940401BD99596918B5DC0170E846401F9404098FA7953918B5DC01421753BFBF840403EC91D36918B5DC07DEA58A5F4F840403EC91D36918B5DC0BF0D315EF3F840403EC91D36918B5DC02D944C4EEDF840407AE1CE85918B5DC06CCA15DEE5F84040A374E95F928B5DC0A1BAB9F8DBF8404002637D03938B5DC081E84999D4F840401F48DE39948B5DC028806264C9F840403C2D3F70958B5DC03E23111AC1F84040FB230C03968B5DC0467C2766BDF8404000C79E3D978B5DC0902C6002B7F84040F4FE3F4E988B5DC0C3802557B1F840404CFC51D4998B5DC0BDA60705A5F840403A5D16139B8B5DC0CFF4126399F84040E0F76F5E9C8B5DC0DB85E63A8DF840407AFEB4519D8B5DC05131CEDF84F84040028063CF9E8B5DC02594BE1072F8404037A79201A08B5DC04EED0C535BF84040C619C39CA08B5DC0D503E62153F84040B81D1A16A38B5DC059BF99982EF84040887FD8D2A38B5DC0C879FF1F27F840406475ABE7A48B5DC0510FD1E80EF84040406B7EFCA58B5DC07764AC36FFF74040565F5D15A88B5DC08B14CAC2D7F740400283A44FAB8B5DC02101A3CB9BF7404083F92B64AE8B5DC063F030ED9BF740402CB5DE6FB48B5DC0336C94F59BF740404C530438BD8B5DC0F705F4C29DF740402BA1BB24CE8B5DC03C4A253CA1F7404064E94317D48B5DC0592F8672A2F740408ECD8E54DF8B5DC02F34D769A4F74040026553AEF08B5DC00FB3976DA7F740402E36AD14028C5DC0C0ADBB79AAF74040AF95D05D128C5DC089D00836AEF74040EE056685228C5DC0B1FB8EE1B1F74040AA97DF69328C5DC008ABB184B5F740405B7B9FAA428C5DC0ADF71BEDB8F7404029780AB9528C5DC0C3B7B06EBCF74040386403E9628C5DC01B67D311C0F74040C219FCFD628C5DC033F790F0BDF740406211C30E638C5DC07C0BEBC6BBF74040BB4560AC6F8C5DC03B1C5DA5BBF74040020CCB9F6F8C5DC093331477BCF740407D5D86FF748C5DC0E09C11A5BDF7404090334DD87E8C5DC015AA9B8BBFF74040598AE42B818C5DC04AEB6F09C0F74040E00ED4298F8C5DC05BEECC04C3F740405CAE7E6C928C5DC02479AEEFC3F74040FDF675E09C8C5DC0ACE0B721C6F7404030682101A38C5DC00BB5A679C7F74040986BD102B48C5DC0035C902DCBF74040BC41B456B48C5DC012DA722EC5F740403E20D099B48C5DC0C11BD2A8C0F74040A4FFE55AB48C5DC08EAA2688BAF740402121CA17B48C5DC00E68E90AB6F7404003081F4AB48C5DC0F1B6D26BB3F740403E20D099B48C5DC07765170CAEF74040847EA65EB78C5DC021C7D63384F74040BF7CB262B88C5DC0CAFACDC474F74040D0B359F5B98C5DC0DC2BF3565DF74040FA60191BBA8C5DC0481630815BF740407C259012BB8C5DC0C64E78094EF740407C259012BB8C5DC02C4833164DF74040"
7;"0103000020E6100000010000002A07000084F23E8EE6905DC0DECA129D65144140C0249529E6905DC0255AF2785A1441404FB16A10E6905DC0791C06F3571441409677D503E6905DC0AAD4EC8156144140F67F0EF3E5905DC0873254C554144140AEB9A3FFE5905DC0BD8A8C0E48144140F67F0EF3E5905DC00EF8FC3042144140E4141DC9E5905DC04BC631923D1441406CCA15DEE5905DC01F12BEF737144140C0249529E6905DC05E48878730144140E9D1544FE6905DC0261AA4E02914414007D15AD1E6905DC0164B917C251441408995D1C8E7905DC03E59315C1D144140CA501553E9905DC02B69C5371414414094DBF63DEA905DC0B6D4415E0F1441403A90F5D4EA905DC0EEB1F4A10B144140F886C267EB905DC0258FA7E507144140DA53724EEC905DC07CED992501144140810871E5EC905DC08A03E8F7FD134140FE0FB056ED905DC0EB73B515FB1341402424D236FE905DC058C6866EF61341400188BB7A15915DC045D61A4AED13414004C6FA0626915DC0558847E2E5134140BA15C26A2C915DC056F0DB10E3134140249BABE639915DC0E28FA2CEDC13414096ADF54542915DC0D87DC7F0D8134140A86C585359915DC0C6C1A563CE1341406C205D6C5A915DC0F0880AD5CD134140A83B4F3C67915DC022DDCF29C8134140035DFB027A915DC080608E1EBF1341403D47E4BB94915DC02DE92807B31341409F3C2CD49A915DC070404B57B01341401F65C405A0915DC065FA25E2AD134140ED2AA4FCA4915DC0CC272B86AB134140C5B12E6EA3915DC051D66F26A6134140A243E048A0915DC05D33F9669B1341404912842BA0915DC0F86D88F19A1341404E81CCCEA2915DC0F86D88F19A1341401570CFF3A7915DC028F224E99A134140B07614E7A8915DC079E40F069E134140A39410ACAA915DC079E40F069E13414029B16B7BBB915DC038F581E49D1341401CB5C2F4BD915DC027BEDA519C134140EEE9EA8EC5915DC0574277499C1341401211FE45D0915DC0B64AB0389C134140C4591135D1915DC0B64AB0389C134140A6F27684D3915DC0B64AB0389C1341404C8DD0CFD4915DC0B64AB0389C134140CDE9B298D8915DC0E5CE4C309C134140F54883DBDA915DC01553E9279C13414090696D1ADB915DC0436FF1F09E13414042CC2555DB915DC08FA4A487A1134140E98024ECDB915DC0AAB9DC60A8134140B9E2E2A8DC915DC0058A58C4B01341402A560DC2DC915DC0B1FB8EE1B11341400C3D62F4DC915DC0451152B7B31341409947FE60E0915DC0D158FB3BDB1341402AAA7EA5F3915DC08D2441B802144140ACDF4C4C17925DC07A6EA12B11144140DE5339ED29925DC0664AEB6F0914414032056B9C4D925DC044BFB67EFA134140496760E465925DC02655DB4DF0134140721AA20A7F925DC03EB14E95EF1341405708ABB184925DC0DEA815A6EF1341405017299485925DC0DEA815A6EF1341408388D4B48B925DC0AF2479AEEF13414056F146E691925DC0501C40BFEF1341402F34D769A4925DC019A721AAF0134140745E6397A8925DC0083C3080F0134140D787F546AD925DC046274BADF7134140691B7FA2B2925DC08F8CD5E6FF134140D1EAE40CC5925DC0F1EF332E1C144140F1BC546CCC925DC064E8D84125144140E38C614ED0925DC0C0EC9E3C2C144140B5DE6FB4E3925DC070ED44494814414076A8A624EB925DC0C9552C7E531441403EB14E95EF925DC0BDA772DA5314414094F8DC09F6925DC093E00D6954144140DE91B1DAFC925DC0999D45EF54144140F8C08EFF02935DC0CEDE196D551441405D6C5A2904935DC03F52448655144140C095ECD808935DC033A48AE25514414022A5D93C0E935DC04A7B832F4C1441407BA2EBC20F935DC0EB724A404C144140E63E390A10935DC087156EF948144140DF3312A111935DC0897D0228461441406D8C9DF012935DC0EFAA07CC43144140C55565DF15935DC0E6CC76853E1441408D5E0D501A935DC04FCAA48636144140F1D58EE21C935DC00986730D331441401344DD0720935DC04D11E0F42E144140300F99F221935DC053CE177B2F144140938FDD054A935DC0BBD1C77C401441403222516859935DC07C9BFEEC471441403C342C465D935DC09F3D97A949144140520E661360935DC021E868554B144140C824236761935DC0AF40F4A44C14414039984D8061935DC08124ECDB49144140CD0182397A935DC0F8A57EDE541441406AF5D55581935DC058FFE7305F144140DB34B6D782935DC0E066F1626114414098DD938785935DC0BAF42F4965144140F3CAF5B699935DC028D2FD9C82144140F9A1D28899935DC063D009A18314414034A31F0DA7935DC02AA8A8FA95144140BBF083F3A9935DC0280CCA349A144140CEC64ACCB3935DC0AED7F4A0A01441403DB83B6BB7935DC047AAEFFCA214414002D71533C2935DC044A67C08AA14414095D5743DD1935DC0C4978922A414414084BBB376DB935DC0BF2500FF94144140DDD26A48DC935DC0A2409FC893144140929048DBF8935DC0B058C345EE134140CE8E54DFF9935DC0304AD05FE8134140F14A92E7FA935DC06E4C4F58E2134140D908C4EBFA935DC06F8099EFE013414097FF907EFB935DC07C96E7C1DD1341404F05DCF3FC935DC01518B2BAD513414066136058FE935DC047382D78D11341404E9D47C5FF935DC05582C5E1CC1341404C4F58E201945DC0FA7DFFE6C513414075C8CD7003945DC0919735B1C0134140632992AF04945DC0342BDB87BC134140382EE3A606945DC00E68E90AB613414076FF58880E945DC08A213999B81341408D2782380F945DC06C088ECBB81341407A54FCDF11945DC065170CAEB913414037FDD98F14945DC08EAA2688BA1341400CE8853B17945DC0B83D4162BB134140E1D231E719945DC0E1D05B3CBC134140B6BDDD921C945DC0DBDFD91EBD1341408BA8893E1F945DC00473F4F8BD134140485167EE21945DC02D060FD3BE13414053CBD6FA22945DC02158552FBF1341409A779CA223945DC0033FAA61BF1341406283859334945DC02A36E675C41341403E5FB35C36945DC071E2AB1DC51341401364045438945DC01CEC4D0CC91341401EDE736039945DC0BB7B80EECB134140EE0BE8853B945DC0360186E5CF134140166BB8C83D945DC022FAB5F5D31341406F826F9A3E945DC0D4282499D51341403ECA880B40945DC0A33CF372D8134140B492567C43945DC0EDD5C743DF134140406CE9D154945DC046787B10021441409E7DE5417A945DC07B681F2BF8134140022F336C94945DC0C05B2041F1134140BBED42739D945DC0560DC2DCEE134140D8EF8975AA945DC095F25A09DD1341404B051555BF945DC0DF347D76C0134140B40584D6C3945DC00CCC0A45BA134140118C834BC7945DC0D826158DB5134140865451BCCA945DC0D505BCCCB0134140C0EAC891CE945DC06C1FF296AB13414011C30E63D2945DC034BDC458A6134140D55C6E30D4945DC059FB3BDBA3134140F7CABC55D7945DC0BA9F53909F134140B5A7E49CD8945DC0C78157CB9D1341406AF7AB00DF945DC056F146E691134140096D3997E2945DC0EE3EC7478B134140C0249529E6945DC0B610E4A08413414089B2B794F3945DC08786C5A86B134140286211C30E955DC083BD89213913414075E5B33C0F955DC0BFEFDFBC3813414054FCDF1115955DC07ADFF8DA331341400A4CA7751B955DC0A185048C2E134140499F56D11F955DC049D6E1E82A134140300F99F221955DC0357EE19524134140B01D8CD827955DC0C6BDF90D13134140D27135B22B955DC01AFB928D07134140DC8310902F955DC03DB48F15FC12414007B64AB038955DC0FF942A51F6124140BA9D7DE541955DC0F0F96184F01241404626E0D748955DC0E02A4F20EC124140A662635E47955DC0D74CBED9E612414041B7973446955DC0D9E89C9FE2124140A7CAF78C44955DC0895E46B1DC124140C631923D42955DC09F01F566D41241405740A19E3E955DC082FFAD64C71241400E4FAF9465955DC07D94111780124140D44334BA83955DC0151DC9E53F1241406E19709692955DC02B86AB0320124140C8CC052E8F955DC0C3995FCD01124140DB34B6D782955DC087DD770C8F11414082FDD7B969955DC09F3A56293D114140FA6184F068955DC01EA7E8482E114140E030D12005955DC0E140481630114140DA39CD02ED945DC0768A5583301141401C430070EC945DC06A4C88B9A4104140C8E88024EC945DC06F2711E15F10414010AFEB17EC945DC0B1F9B8365410414052D2C3D0EA945DC02992AF0452104140463EAF78EA945DC083DDB06D511041400669C6A2E9945DC0603B18B14F1041405320B3B3E8945DC037DC476E4D104140E2C62DE6E7945DC0CD8DE9094B1041400C8E9257E7945DC0280D350A49104140C00AF0DDE6945DC0E194B9F9461041405A457F68E6945DC0C5E3A25A44104140376F9C14E6945DC0083BC5AA411041403D4679E6E5945DC0AA9A20EA3E10414002486DE2E4945DC0FD69A33A1D10414091D442C9E4945DC0807C09151C104140DE718A8EE4945DC022A81ABD1A104140A359D93EE4945DC064CBF27519104140DF8B2FDAE3945DC01762F5471810414020956247E3945DC05985CD0017104140DAE89C9FE2945DC0AD1397E31510414021C9ACDEE1945DC0130D52F0141041403A252026E1945DC0FBE42840141041409947FE60E0945DC0F627F1B913104140B77A4E7ADF945DC0315A47551310414005323B8BDE945DC04F73F222131041406B2BF697DD945DC04F73F222131041409BC937DBDC945DC0315A475513104140B43F506EDB945DC019FED30D141041405451BCCADA945DC01FBB0B9414104140F2272A1BD6945DC08D5E0D501A104140BCE6559DD5945DC005C3B98619104140B7291E17D5945DC02F8A1EF818104140583B8A73D4945DC06ABC74931810414028D192C7D3945DC088D51F61181041405298F738D3945DC05951836918104140232E008DD2945DC0DB2F9FAC1810414060AE450BD0945DC0E0B88C9B1A104140669FC728CF945DC0048F6FEF1A1041403735D07CCE945DC0048F6FEF1A104140F0880AD5CD945DC081B053AC1A1041407958A835CD945DC01CEBE2361A1041405C59A2B3CC945DC0A5BA8097191041400ED6FF39CC945DC0DB2F9FAC181041400A67B796C9945DC09196CADB11104140F8FBC56CC9945DC07A6EA12B11104140B70C384BC9945DC0CEFC6A0E10104140B70C384BC9945DC0228B34F10E1041405DC136E2C9945DC07D3ECA880B104140FEB8FDF2C9945DC019ADA3AA09104140341477BCC9945DC049658A3908104140FED2A23EC9945DC01A1538D9061041403A05F9D9C8945DC003ED0E290610414028B4ACFBC7945DC009DE9046051041402FA52E19C7945DC0158C4AEA04104140062CB98AC5945DC0A41820D1041041400C1D3BA8C4945DC051BEA08504104140A857CA32C4945DC05D6C5A290410414019E59997C3945DC075C8CD700310414072309B00C3945DC0F9DA334B02104140AE62F19BC2945DC0B81FF0C00010414025ADF886C2945DC0000000000010414025ADF886C2945DC065F9BA0CFF0F41406682E15CC3945DC010E6762FF70F41405517F032C3945DC01DC87A6AF50F4140BAF605F4C2945DC0533D997FF40F41406D8D08C6C1945DC0787B1002F20F414008C89750C1945DC06744696FF00F4140C7D8092FC1945DC03EB14E95EF0F414026E1421EC1945DC0923F1878EE0F4140F65CA626C1945DC098309A95ED0F41404AB72572C1945DC01686C8E9EB0F414020F0C000C2945DC0A646E867EA0F41401442075DC2945DC02F1686C8E90F41404CA4349BC7945DC0A48D23D6E20F41401172DEFFC7945DC04B766C04E20F4140BDFDB968C8945DC00ABB287AE00F41402E71E481C8945DC0179D2CB5DE0F4140D53F8864C8945DC00B23BDA8DD0F4140DB166536C8945DC0E28FA2CEDC0F4140A0FEB3E6C7945DC0E98024ECDB0F41400BB5A679C7945DC060E5D022DB0F4140E23B31EBC5945DC0BA641C23D90F4140D7C1C1DEC4945DC0F7CABC55D70F41409015FC36C4945DC093399677D50F4140CC4752D2C3945DC02EA86F99D30F4140D21E2FA4C3945DC077BCC96FD10F41405AD427B9C3945DC0A2B77878CF0F414066683C11C4945DC08BC3995FCD0F4140E9465854C4945DC02041F163CC0F4140A73D25E7C4945DC0DF85ADD9CA0F4140779FE3A3C5945DC0512D228AC90F4140A032FE7DC6945DC0A5BBEB6CC80F414023F77475C7945DC07C28D192C70F4140E7C75F5AD4945DC085E97B0DC10F4140A5BE2CEDD4945DC0C11BD2A8C00F4140EC6AF294D5945DC009FCE1E7BF0F4140AA61BF27D6945DC08C0E48C2BE0F41409EB30584D6945DC0CE31207BBD0F4140C860C5A9D6945DC0A0E1CD1ABC0F414057ED9A90D6945DC02FA2ED98BA0F4140EC504D49D6945DC04241295AB90F4140B60F79CBD5945DC0C5538F34B80F4140B7291E17D5945DC02B4D4A41B70F4140E0F08288D4945DC096033DD4B60F4140527E52EDD3945DC013252191B60F4140FA9AE5B2D1945DC043A9BD88B60F41409BAC510FD1945DC061C26856B60F4140247CEF6FD0945DC09DF4BEF1B50F4140F511F8C3CF945DC085CC9541B50F41404E5DF92CCF945DC08CBD175FB40F4140724D81CCCE945DC0C2323674B30F4140FC1C1F2DCE945DC01CB28174B10F4140A8C29FE1CD945DC0340EF5BBB00F4140BA473657CD945DC0CA8B4CC0AF0F4140CDCCCCCCCC945DC0535BEA20AF0F4140E5284014CC945DC07D224F92AE0F41401B9E5E29CB945DC02AC8CF46AE0F4140D4F19881CA945DC0FA43334FAE0F4140289A07B0C8945DC05F09A4C4AE0F414028B4ACFBC7945DC0EE9579ABAE0F4140D09CF529C7945DC0FA43334FAE0F41400CE9F010C6945DC0EFC9C342AD0F41405F5D15A8C5945DC0A71DFE9AAC0F4140425E0F26C5945DC0FBABC77DAB0F41404E0CC9C9C4945DC03ECF9F36AA0F41406C257497C4945DC0CD8FBFB4A80F41406C257497C4945DC08CD47B2AA70F414036CAFACDC4945DC0EC10FFB0A50F414012DA722EC5945DC02F34D769A40F41405F5D15A8C5945DC0F435CB65A30F41407A8CF2CCCB945DC04082E2C7980F4140AFCDC64ACC945DC0B2295778970F4140F6798CF2CC945DC0840D4FAF940F414055682096CD945DC0D2DEE00B930F4140963D096CCE945DC0740AF2B3910F4140904C874ECF945DC0D903ADC0900F4140E38C614ED0945DC0C2DB8310900F4140BE688F17D2945DC0ABB35A608F0F4140051555BFD2945DC0A5F622DA8E0F4140C40B2252D3945DC0EDD632198E0F41401A87FA5DD8945DC0FDBCA948850F41400ED940BAD8945DC063B66455840F414091B75CFDD8945DC028B85851830F41408BE07F2BD9945DC07C462234820F41402CD8463CD9945DC05F61C1FD800F4140739EB12FD9945DC053E751F17F0F41407F4C6BD3D8945DC0DDEA39E97D0F414068244223D8945DC0BA48A12C7C0F4140BD1AA034D4945DC03B6EF8DD740F4140401361C3D3945DC0F4C13236740F41400BD28C45D3945DC0BF805EB8730F41400072C284D1945DC0E38A8BA3720F414018CE35CCD0945DC06C5A2904720F4140A874B0FECF945DC0C0E8F2E6700F414001C0B167CF945DC0D3872EA86F0F4140C6A70018CF945DC03881E9B46E0F4140D255BABBCE945DC08195438B6C0F4140BA13ECBFCE945DC09A25016A6A0F41402B8716D9CE945DC082FDD7B9690F4140E4C0ABE5CE945DC08EAB915D690F4140669FC728CF945DC0E2395B40680F41408A75AA7CCF945DC04833164D670F414054008C67D0945DC0C68844A1650F4140B8AB5791D1945DC0499BAA7B640F4140F10D85CFD6945DC00FD1E80E620F414092EBA694D7945DC02DEA93DC610F4140AFD007CBD8945DC06ED921FE610F414073840CE4D9945DC0E509849D620F414025CD1FD3DA945DC0C1FF56B2630F414048895DDBDB945DC0F50CE198650F4140E28FA2CEDC945DC072FA7ABE660F414094D8B5BDDD945DC078B7B244670F4140FA9D2633DE945DC0B9A64066670F41402331410DDF945DC018AF7955670F414064062AE3DF945DC0245D33F9660F4140ABB2EF8AE0945DC01FA0FB72660F4140D4450A65E1945DC013268C66650F414063B83A00E2945DC06D718DCF640F4140331AF9BCE2945DC03830B951640F4140446B459BE3945DC073620FED630F41403D601E32E5945DC0D36A48DC630F4140558847E2E5945DC0B5519D0E640F414048C0E8F2E6945DC0EA92718C640F414060E811A3E7945DC02C82FFAD640F414042B5C189E8945DC0BA0ED594640F414053060E68E9945DC0F6402B30640F41405E807D74EA945DC08CBE8234630F414016A06D35EB945DC09E5DBEF5610F41402234828DEB945DC045460724610F41409F3BC1FEEB945DC022A46E675F0F4140C8E88024EC945DC07D23BA675D0F414028F1B913EC945DC08FC2F5285C0F414076A8A624EB945DC01B2E724F570F41404CFBE6FEEA945DC09883A0A3550F41402385B2F0F5945DC0F6EFFACC590F414065C5707500955DC08F37F92D3A0F41408E588B4F01955DC0EFA7C64B370F4140285FD04202955DC0F243A511330F41409F8F32E202955DC0B2F0F5B52E0F41403AB01C2103955DC0EF8AE07F2B0F41406FF1F09E03955DC09CDF30D1200F41403A9677D503955DC043FCC3961E0F414080423D7D04955DC06F2BBD361B0F4140158C4AEA04955DC09FE3A3C5190F4140A4FE7A8505955DC0EDB43522180F414068B27F9E06955DC095D1C8E7150F4140E49F19C407955DC0722F302B140F4140A27C410B09955DC0D26BB3B1120F4140CBF5B6990A955DC0E50AEF72110F41406BB933130C955DC05C6F9BA9100F4140DC63E94317955DC0A0FA07910C0F41401762F54718955DC0CAC16C020C0F414040F50F2219955DC0B39943520B0F4140B70BCD751A955DC0A1629CBF090F4140F209D9791B955DC0DEC83CF2070F414098BED7101C955DC06E895C70060F4140C70E2A711D955DC09FA9D72D020F414071E7C2482F955DC00D881057CE0E4140349BC76130955DC09A5B21ACC60E41402EC4EA8F30955DC0EF1D3526C40E4140B2BCAB1E30955DC0048D9944BD0E41407C7BD7A02F955DC0CAC2D7D7BA0E4140AC1919E42E955DC0244223D8B80E41402A55A2EC2D955DC001A08A1BB70E41408522DDCF29955DC0FE7E315BB20E4140DF6DDE3829955DC075E3DD91B10E4140707CED9925955DC04F20EC14AB0E41406ABFB51325955DC06E6DE179A90E414088D860E124955DC01B47ACC5A70E4140F94B8BFA24955DC069183E22A60E4140BD19355F25955DC088653387A40E4140C3D66CE525955DC0AC6F6072A30E41407A8EC87729955DC0FD101B2C9C0E4140C7116BF129955DC07B6649809A0E41400801F9122A955DC00B2769FE980E4140569E40D829955DC0AEBA0ED5940E4140AFCF9CF529955DC0A93121E6920E4140E9995E622C955DC02C27A1F4850E414013471E882C955DC0C2A4F8F8840E41402B89EC832C955DC010768A55830E4140556AF6402B955DC005137F14750E414061FE0A992B955DC0D4D51D8B6D0E4140BFD2F9F02C955DC0E5400FB56D0E41403CDA38622D955DC092E68F696D0E41406B44300E2E955DC0E674594C6C0E4140529ACDE330955DC08A3C49BA660E41400F43AB9333955DC0C972124A5F0E4140AA49F08634955DC0355D4F745D0E41400261A75835955DC09B560A815C0E414073BA2C2636955DC0D788601C5C0E41404E62105839955DC0661536035C0E414042B456B439955DC0F4A10BEA5B0E4140B8E4B8533A955DC01E69705B5B0E414035ECF7C43A955DC0B4E6C75F5A0E4140A6457D923B955DC0C364AA60540E4140EE0BE8853B955DC0BFF2203D450E4140DB6CACC43C955DC00C906802450E414028D6A9F23D955DC0C5E3A25A440E4140A4C343183F955DC049F60835430E4140CA3846B247955DC06269E047350E4140043752B648955DC0022D5DC1360E414027D9EA724A955DC06B7BBB25390E4140D90759164C955DC01DAA29C93A0E4140FCA9F1D24D955DC0DB8651103C0E41402AE09EE74F955DC0D595CFF23C0E4140772FF7C951955DC0C9E7154F3D0E41402992AF0452955DC0C9E7154F3D0E41401D01DC2C5E955DC05D3123BC3D0E41404C512E8D5F955DC0B08BA2073E0E4140F2D1E28C61955DC009A359D93E0E41400FB743C362955DC021CB82893F0E4140944E24986A955DC0B2446799450E4140048E041A6C955DC0A0A52BD8460E4140988922A46E955DC0BC564277490E414056664AEB6F955DC080F0A1444B0E4140C6A52A6D71955DC07F880D164E0E41407217618A72955DC00CAD4ECE500E414054E4107173955DC07CB8E4B8530E4140CAE0287975955DC0EEB089CC5C0E414033E197FA79955DC07939ECBE630E4140AE669DF17D955DC0ACAA97DF690E4140C426327381955DC0BD4F55A1810E4140A357039486955DC00F99F221A80E41400F5F268A90955DC0E44BA8E0F00E41400E1137A792955DC0CAA48636000F4140431EC18D94955DC04DA088450C0F4140124C35B396955DC08EACFC32180F41406458C51B99955DC05E454607240F414069C70DBF9B955DC04DF73AA92F0F4140F01472A59E955DC0F9B9A1293B0F41404912842BA0955DC097E13FDD400F4140C5B12E6EA3955DC0C1C58A1A4C0F41404051D9B0A6955DC015713AC9560F4140C0ADBB79AA955DC0FD65F7E4610F41400CAF2479AE955DC0930035B56C0F41400A1346B3B2955DC046B41D53770F4140D21BEE23B7955DC0A60D87A5810F414064C91CCBBB955DC0530438BD8B0F4140D26C1E87C1955DC0A1BE654E970F4140CADFBDA3C6955DC0070951BEA00F41407C629D2ADF955DC00F0A4AD1CA0F41402786E464E2955DC0779FE3A3C50F41402BDB87BCE5955DC0FD4D2844C00F4140069D103AE8955DC0E1D05B3CBC0F4140AEB9A3FFE5955DC0427573F1B70F4140D2C3D0EAE4955DC026C45C52B50F41408083F6EAE3955DC093E2E313B20F4140809D9B36E3955DC01E1A16A3AE0F4140E57CB1F7E2955DC02AFC19DEAC0F4140F12A6B9BE2955DC09E0B23BDA80F4140A4A7C821E2955DC05793A7ACA60F41403FE257ACE1955DC03AAE4676A50F414069A9BC1DE1955DC02F34D769A40F4140C3F4BD86E0955DC0D61C2098A30F414070B4E386DF955DC0592F8672A20F41402331410DDF955DC0728BF9B9A10F414035B6D782DE955DC0969526A5A00F414059A65F22DE955DC08A1BB7989F0F41404D124BCADD955DC0BBD39D279E0F4140836DC493DD955DC009A52F849C0F41409AAF928FDD955DC00AD9791B9B0F4140DC9E20B1DD955DC0827170E9980F414053E9279CDD955DC05FCFD72C970F4140D00A0C59DD955DC07E1CCD91950F4140A1A014ADDC955DC0D2DEE00B930F4140A777F17EDC955DC0E57D1CCD910F414006802A6EDC955DC0F71C588E900F4140A777F17EDC955DC0B76114048F0F414012143FC6DC955DC0234C512E8D0F4140BE9F1A2FDD955DC023809BC58B0F41407C96E7C1DD955DC0C5ABAC6D8A0F4140179D2CB5DE955DC0C6DFF604890F41406ADD06B5DF955DC0FC54151A880F414063EC8497E0955DC0C613419C870F4140AA6400A8E2955DC0205F4205870F414032005471E3955DC01AA20A7F860F41408B170B43E4955DC0F10EF0A4850F4140DE57E542E5955DC0105CE509840F4140558847E2E5955DC0FF243E77820F414007EBFF1CE6955DC0D591239D810F4140A20BEA5BE6955DC095D6DF12800F4140137F1475E6955DC042B0AA5E7E0F41408AC91B60E6955DC0317903CC7C0F41401F2DCE18E6955DC07F4A95287B0F4140D2A92B9FE5955DC03F8F519E790F41405B79C9FFE4955DC0103FFF3D780F4140CE88D2DEE0955DC0B43A3943710F4140B189CC5CE0955DC0F65D11FC6F0F414076711B0DE0955DC009FD4CBD6E0F41404CC45BE7DF955DC08C0FB3976D0F41407C48F8DEDF955DC09FAEEE586C0F414004FEF0F3DF955DC0B14D2A1A6B0F4140FE261422E0955DC01747E5266A0F41403A3FC571E0955DC06BD5AE09690F4140B64604E3E0955DC05F5B3FFD670F414063D2DF4BE1955DC078B7B244670F4140F24410E7E1955DC0BF97C283660F41402C431CEBE2955DC037FC6EBA650F4140207BBDFBE3955DC0E4A1EF6E650F4140A23F34F3E4955DC055151A88650F41409677D503E6955DC02B4EB516660F4140E15E99B7EA955DC053793BC2690F41406FB72407EC955DC040DAFF006B0F4140220038F6EC955DC01CD0D2156C0F4140E6B33C0FEE955DC0BC934F8F6D0F414008707A17EF955DC09D465A2A6F0F4140CC237F30F0955DC0E4BED53A710F4140A8195245F1955DC0130F289B720F41402507EC6AF2955DC06B26DF6C730F41409C374E0AF3955DC0EE04FBAF730F41400C772E8CF4955DC05F7825C9730F414047753A90F5955DC03CA24275730F4140645A9BC6F6955DC04293C492720F414010CCD1E3F7955DC0A2CF4719710F4140ECDB4944F8955DC0BA2BBB60700F4140A4FB3905F9955DC0D3BB783F6E0F41409E245D33F9955DC0DAACFA5C6D0F4140800BB265F9955DC08786C5A86B0F4140800BB265F9955DC064E42CEC690F414086E28E37F9955DC053AD8559680F4140AAD216D7F8955DC072FA7ABE660F4140CCEF3499F1955DC02E01F8A7540F41401F645930F1955DC0CF2C0950530F41406D01A1F5F0955DC0BEF561BD510F414085436FF1F0955DC0CBD765F84F0F41401F645930F1955DC078B130444E0F41406CE7FBA9F1955DC038F6ECB94C0F41405A626534F2955DC05C001AA54B0F41405A48C0E8F2955DC0927538BA4A0F41402AAA7EA5F3955DC04BC972124A0F4140B245D26EF4955DC087FBC8AD490F4140D02A33A5F5955DC0E603029D490F41405C01857AFA955DC0927538BA4A0F4140FCAA5CA8FC955DC06E6B0BCF4B0F41405A65A6B4FE955DC07FA2B2614D0F4140C4CDA96400965DC072C0AE264F0F41402F50526001965DC060217365500F4140A0A9D72D02965DC077499C15510F4140AB23473A03965DC00C93A982510F4140B69DB64604965DC0DC0E0D8B510F4140E030D12005965DC0B8382A37510F41402006BAF605965DC04208C897500F4140C7BAB88D06965DC02AE09EE74F0F4140971C774A07965DC0CC0BB08F4E0F41401424B6BB07965DC03DB324404D0F41407FC0030308965DC06E6B0BCF4B0F41400876FC1708965DC0E012807F4A0F41409702D2FE07965DC05D68AED3480F414069006F8104965DC0D2C26515360F41408DF0F62004965DC09207228B340F4140B7B75B9203965DC0E0D8B3E7320F4140EE91CD55F3955DC023D923D40C0F4140A228D027F2955DC0ADDC0BCC0A0F4140F4FDD478E9955DC048FAB48AFE0E414000C63368E8955DC013ED2AA4FC0E414048A643A7E7955DC06E6C76A4FA0E414042E90B21E7955DC0B680D07AF80E41401F1329CDE6955DC03BC780ECF50E41403655F7C8E6955DC0A1F48590F30E4140D74CBED9E6955DC02407EC6AF20E41409C1A683EE7955DC079C9FFE4EF0E4140BFF04A92E7955DC0EB707495EE0E4140304AD05FE8955DC063096B63EC0E414094F59B89E9955DC04C158C4AEA0E4140D0F3A78DEA955DC05FB4C70BE90E4140A5129ED0EB955DC083BEF4F6E70E414057410C74ED955DC0FB22A12DE70E4140560DC2DCEE955DC0183C4CFBE60E41403E97A949F0955DC0FB22A12DE70E4140AED689CBF1955DC0124BCADDE70E41400DC51D6FF2955DC077103B53E80E4140B8E864A9F5955DC08713984EEB0E414076C58CF0F6955DC0F295404AEC0E414069E388B5F8955DC09E077767ED0E4140AE0D15E3FC955DC0F6EAE3A1EF0E414066F9BA0CFF955DC007228B34F10E4140AC71361D01965DC03C2F151BF30E4140E198654F02965DC02990D959F40E41400AF8359204965DC0F8A3A833F70E4140FD2FD7A205965DC009DB4FC6F80E4140EAAD81AD12965DC08E5BCCCF0D0F41400E6ABFB513965DC0BCAB1E300F0F4140A29927D714965DC03999B855100F4140C53BC09316965DC0567E198C110F4140766A2E3718965DC06EA6423C120F4140C99063EB19965DC02009FB76120F414057CF49EF1B965DC06EA6423C120F4140E527D53E1D965DC00E9E094D120F41406DA983BC1E965DC0A3E716BA120F41402B86AB0320965DC01A187959130F41403CD7F7E120965DC0C0CC77F0130F4140EE05668522965DC0D1031F83150F4140FF3C0D1824965DC0FA62EFC5170F4140F374AE2825965DC081CAF8F7190F414064CE33F625965DC0F7C610001C0F4140512FF83427965DC02026E1421E0F4140CE1C925A28965DC04F7633A31F0F4140E52A16BF29965DC0FBE769C0200F4140147B681F2B965DC07218CC5F210F414013471E882C965DC054FF2092210F4140E97FB9162D965DC054FF2092210F4140292158552F965DC0BFB51325210F4140ABCB290131965DC042942F68210F4140ECA012D731965DC0666A12BC210F4140753C66A032965DC09BABE639220F41402D5C566133965DC012DC48D9220F414086730D3334965DC03B6F63B3230F414067F2CD3637965DC0D845D1031F0F41403D2B69C537965DC0C11DA8531E0F4140B45BCB6438965DC08BDCD3D51D0F4140069CA56439965DC0978A8D791D0F414089601C5C3A965DC06806F1811D0F41403BA92F4B3B965DC0FC4FFEEE1D0F414034B8AD2D3C965DC0F65E7CD11E0F41404CE0D6DD3C965DC0A2D0B2EE1F0F414040321D3A3D965DC03CD7F7E1200F41404CC631923D965DC036E675C4210F414080ED60C43E965DC0ED9DD156250F4140A4A99ECC3F965DC0E544BB0A290F41409DB81CAF40965DC04E5FCFD72C0F41408B33863941965DC0BE6A65C22F0F4140C631923D42965DC09C4D4700370F4140F69B89E942965DC065A4DE53390F4140431F2C6343965DC0A0A2EA573A0F41400116F9F543965DC09AB1683A3B0F414078465B9544965DC052D158FB3B0F41408F6E844545965DC0C901BB9A3C0F4140771211FE45965DC05E4BC8073D0F41402F3201BF46965DC0E029E44A3D0F414029417FA147965DC0519D0E643D0F4140C91EA16648965DC0E029E44A3D0F4140813E912749965DC08DCF64FF3C0F414069E21DE049965DC0280AF4893C0F4140800A47904A965DC0B1D991EA3B0F414044BE4BA94B965DC0A0A2EA573A0F41409241EE224C965DC065A4DE53390F4140560F98874C965DC0B932A836380F4140A96917D34C965DC09C4D4700370F414085798F334D965DC02094F771340F41401AC39CA04D965DC0C9E4D4CE300F414090F3FE3F4E965DC0798EC877290F414013D21A834E965DC0EDD11BEE230F41408445459C4E965DC050DEC7D11C0F4140B4C9E1934E965DC061C43E01140F41405B9885764E965DC009E1D1C6110F4140616F62484E965DC0F7A92A34100F41403D997FF44D965DC0931804560E0F4140C09140834D965DC0A0FA07910C0F4140D216D7F84C965DC01E5036E50A0F414097FE25A94C965DC0C5387F130A0F4140BC0853944B965DC09DD9AED0070F41404BC972124A965DC0747ADE8D050F41404CFDBCA948965DC0DAA7E331030F414017D68D7747965DC01DFF0582000F41409411178046965DC0AEF36F97FD0E4140F433F5BA45965DC09833DB15FA0E414060EAE74D45965DC07008556AF60E41406C98A1F144965DC03FFF3D78ED0E4140726F7EC344965DC093C151F2EA0E414024ECDB4944965DC0306475ABE70E41406CCCEB8843965DC00EF62686E40E414031CEDF8442965DC0CE6E2D93E10E41403E963E7441965DC0349C3237DF0E4140AA807B9E3F965DC0B325AB22DC0E4140F86BB2463D965DC031AF230ED90E4140657094BC3A965DC0B6F5D37FD60E414084D72E6D38965DC0F25B74B2D40E41400AA0185932965DC0EE06D15AD10E41407235B22B2D965DC0C0EAC891CE0E41404A0A2C8029965DC0569C6A2DCC0E41406BF3FFAA23965DC064E60297C70E4140FBE769C020965DC0D0D03FC1C50E41400227DBC01D965DC001892650C40E4140DBFB54151A965DC05417F032C30E4140003ACC9717965DC061C5A9D6C20E41404AB6BA9C12965DC01FD61BB5C20E4140E62494BE10965DC01919E42EC20E41400A4966F50E965DC0DE1AD82AC10E41409432A9A10D965DC0C13577F4BF0E41404DA088450C965DC03F8BA548BE0E4140603FC4060B965DC0581B6327BC0E4140E90E62670A965DC0594FADBEBA0E4140A839799109965DC07E8D2441B80E414001857AFA08965DC09160AA99B50E41405BD07B6308965DC02E3718EAB00E41403ED175E107965DC009A87004A90E41406798DA5207965DC058E1968FA40E414026C3F17C06965DC0E9094B3CA00E4140620FED6305965DC08C9DF0129C0E4140406D54A703965DC0952A51F6960E4140B7D100DE02965DC073BC02D1930E41409AD2FA5B02965DC0DFDA8992900E4140FFB1101D02965DC00B0A83328D0E4140CF2D742502965DC0CB82893F8A0E41403ACAC16C02965DC0F6B182DF860E4140F8C08EFF02965DC063D009A1830E41403A9677D503965DC0E259828C800E4140158C4AEA04965DC01346B3B27D0E41408CA2073E06965DC0C710001C7B0E41401E6ADB300A965DC0D68EE21C750E41403B1BF2CF0C965DC008AF5DDA700E4140F9F719170E965DC0DF4F8D976E0E4140B0C91AF510965DC0B29B19FD680E41406D8C9DF012965DC0D250A390640E4140E3546B6116965DC054AA44D95B0E4140596B28B517965DC0677DCA31590E414064CBF27519965DC068E55E60560E4140FEB7921D1B965DC052F17F47540E41405C72DC291D965DC00B790437520E414012F6ED2422965DC072DA53724E0E4140F4A8F8BF23965DC07FBC57AD4C0E4140C9C7EE0225965DC0AAB706B64A0E41402E73BA2C26965DC0FF791A30480E41405706D50627965DC07155D977450E4140E67805A227965DC00EF8FC30420E414098DBBDDC27965DC03FE42D573F0E4140C85F5AD427965DC09F54FB743C0E4140D40D147827965DC04E621058390E4140CE6A813D26965DC0D31055F8330E4140ACAE433525965DC0293BFDA02E0E41401D3C139A24965DC03885950A2A0E4140D0B8702024965DC0651C23D9230E414094A0BFD023965DC0035B25581C0E41408235CEA623965DC05968E7340B0E41402FDB4E5B23965DC0C0C93670070E4140B8AAECBB22965DC0999EB0C4030E41400C39B69E21965DC089CF9D60FF0D4140F5108DEE20965DC032207BBDFB0D4140E97C789620965DC0FE463B6EF80D41401FD8F15F20965DC00DC51D6FF20D4140F62A323A20965DC086915ED4EE0D4140499F56D11F965DC09A982EC4EA0D41405C3E92921E965DC097DF6932E30D414008E412471E965DC03A3FC571E00D414050AA7D3A1E965DC0CFBC1C76DF0D414044FCC3961E965DC0E23E726BD20D41405C3E92921E965DC07F15E0BBCD0D4140802E1A321E965DC01CEC4D0CC90D4140D9791B9B1D965DC071E2AB1DC50D414098A432C51C965DC008C89750C10D4140C2853C821B965DC03AE8120EBD0D4140E675C4211B965DC0FFE9060ABC0D41401057CEDE19965DC09B8C2AC3B80D4140DC4944F817965DC0800F5EBBB40D41400C1CD0D215965DC058E4D70FB10D414037177FDB13965DC0FA43334FAE0D41406BD3D85E0B965DC0FFAF3A72A40D414072C45A7C0A965DC0533E0455A30D41408449F1F109965DC089B3226AA20D4140E46BCF2C09965DC0F59D5F94A00D41400E33349E08965DC0CD3E8F519E0D414008AA46AF06965DC0FB20CB82890D4140C4995FCD01965DC0C37E4FAC530D41406D3B6D8D08965DC0F302ECA3530D41409296CADB11965DC01E32E543500D4140B87361A417965DC037C2A2224E0D414040DB6AD619965DC04A61DEE34C0D4140F1D58EE21C965DC0C2F9D4B14A0D414071E481C822965DC00C76C3B6450D414050AA7D3A1E965DC0F7E3F6CB270D41408218E8DA17965DC0D51EF642010D4140B75F3E5931965DC02979758E010D414049F6083543965DC0DBDB2DC9010D414034BE2F2E55965DC0BDC282FB010D4140D4B5F63E55965DC088F02F82C60C414075ADBD4F55965DC0C59107228B0C414040BD19355F965DC0068195438B0C41403C9F01F566965DC0477023658B0C4140734BAB2171965DC0895FB1868B0C4140A0FF1EBC76965DC0295778978B0C41404CA8E0F082965DC03BC269C18B0C4140DE3EABCC94965DC0BEA085048C0C41405793A7ACA6965DC071033E3F8C0C414016A4198BA6965DC072A609DB4F0C4140BD72BD6DA6965DC09483D904180C4140BD72BD6DA6965DC0D7DAFB54150C41402BDCF29194965DC054FCDF11150C4140994528B682965DC0D11DC4CE140C4140C6BFCFB870965DC07EC34483140C41409B8D959867965DC03DD4B661140C41407CEF6FD05E965DC0FBE42840140C4140C7B94DB857965DC08A71FE26140C4140A4E029E44A965DC0A88AA9F4130C41404205871744965DC037177FDB130C4140DE2230D637965DC055302AA9130C4140D9B0A6B228965DC0A2CD716E130C4140ACDF4C4C17965DC020EF552B130C4140BC40498105965DC09D103AE8120C41403E027FF8F9955DC06D8C9DF0120C414056444DF4F9955DC02BD8463CD90B41406E861BF0F9955DC0D4635B069C0B41406E861BF0F9955DC0CA349A5C8C0B41407A1A3048FA955DC0E84D452A8C0B41407A1A3048FA955DC0C47762D68B0B41407A1A3048FA955DC07DCB9C2E8B0B414080F10C1AFA955DC0A79201A08A0B4140B075A911FA955DC06ED921FE610B4140382BA226FA955DC093E34EE9600B4140452A8C2D04965DC0C267EBE0600B41403F390A1005965DC0F2EB87D8600B41401CD47E6B27965DC0F8A8BF5E610B414038B9DFA128965DC0C8242367610B4140D1949D7E50965DC00FD1E80E620B414000FF942A51965DC00FD1E80E620B4140874F3A9160965DC092AF0452620B4140747CB43863965DC0622B685A620B4140200890A163965DC0622B685A620B41408C463EAF78965DC086014BAE620B4140541EDD088B965DC0D95BCAF9620B4140A8FDD64E94965DC01A4B581B630B4140A8FDD64E94965DC06072A3C85A0B4140D881734694965DC03FC4060B270B4140541EDD088B965DC02D5915E1260B4140D40CA9A278965DC0DAFE9595260B41401CD3139678965DC0DB6D179AEB0A4140C7D6338463965DC0B7973446EB0A41407863416150965DC093C151F2EA0A4140BF29AC5450965DC0B115342DB10A41401E32E54350965DC039B874CC790A414066F84F3750965DC0E2C80391450A41409E29745E63965DC0D05D1267450A41400A68226C78965DC0EE76BD34450A4140897956D28A965DC0DC0BCC0A450A4140DA54DD239B965DC09B1C3EE9440A41403A5D16139B965DC045443179030A414099654F029B965DC09E7939ECBE0941406FB88FDC9A965DC0B83EAC376A0941402EC901BB9A965DC0C4B30419010941401EFD2FD7A2965DC087191A4F04094140C4D155BABB965DC0412619390B094140DC1324B6BB965DC02E02637D03094140C39D0B23BD965DC07B9FAA420309414075CC79C6BE965DC0520C9068020941404AEB6F09C0965DC005A3923A010941400E9F7422C1965DC0F46BEBA7FF084140D829560DC2965DC0BF5E61C1FD084140D80FB1C1C2965DC0F607CA6DFB084140B41F2922C3965DC00F98874CF9084140F50EB743C3965DC0045262D7F6084140B41F2922C3965DC06B7F677BF408414008944DB9C2965DC072A43330F2084140D829560DC2965DC0BBB88D06F008414068D0D03FC1965DC09816F549EE08414044149337C0965DC027D714C8EC08414064E94317D4965DC06EF8DD74CB08414069723106D6965DC0DB166536C808414083BEF4F6E7965DC085950A2AAA08414012656F29E7965DC02DB29DEFA7084140C6E1CCAFE6965DC034D769A4A5084140FB3C4679E6965DC02F4E7CB5A3084140137F1475E6965DC05358A9A0A208414084F23E8EE6965DC0CBF09F6EA008414048C0E8F2E6965DC0321EA5129E084140A7AE7C96E7965DC07A32FFE89B0841409B00C3F2E7965DC0519FE40E9B084140527E52EDD3965DC04A2366F679084140D07F0F5EBB965DC0E2E5E95C51084140D07F0F5EBB965DC09CA1B8E34D08414046072461DF965DC08B36C7B94D08414072C119FCFD965DC079CBD58F4D084140FE9AAC510F975DC02B2E8ECA4D0841403126FDBD14975DC0CC2555DB4D084140259529E620975DC0DE9046054E0841400D535BEA20975DC0F73DEAAF57084140C68CF0F620975DC09A3FA6B5690841407EC6850321975DC04583143C850841406684B70721975DC02BBF0CC6880841401FBE4C1421975DC0CBF09F6EA0084140D7F7E12021975DC0B2666490BB0841409031772D21975DC00A849D62D508414078EFA83121975DC0095053CBD608414030293E3E21975DC0967A1684F2084140D120054F21975DC022A5D93C0E0941408A5A9A5B21975DC00392B06F27094140FBCDC47421975DC020EBA9D5570941408483BD8921975DC022FB20CB82094140DDB419A721975DC0B5503239B5094140C5724BAB21975DC0228C9FC6BD094140D7DD3CD521975DC0AF415F7AFB094140BF9B6ED921975DC0BDA8DDAF020A4140B9C4910722975DC07E37DDB2430A4140B742588D25975DC04FE78A52420A414026378AAC35975DC0AEEFC341420A41406473D53C47975DC03D7C9928420A4140790261A758975DC09C84D217420A4140F92D3A596A975DC02B11A8FE410A4140A320787C7B975DC08B19E1ED410A4140B58B69A67B975DC061FA5E43700A41407F30F0DC7B975DC0A85489B2B70A41403293A8177C975DC05BB05417F00A4140147AFD497C975DC081B3942C270B414011C7BAB88D975DC07BF65CA6260B4140265646239F975DC075392520260B414014EB54F99E975DC0CFA10C55310B41403E98141F9F975DC096E7C1DD590B4140207F69519F975DC01C5BCF108E0B4140D8B8FE5D9F975DC00F96B1A19B0B4140492C29779F975DC05CFFAECF9C0B4140F148BC3C9D975DC0C8B5A1629C0B41407B4CA4349B975DC01B1021AE9C0B414004029D499B975DC0B8205B96AF0B414004029D499B975DC0DAAB8F87BE0B41403F1A4E999B975DC002D6AA5D130C41407575C7629B975DC0F357C85C190C414087E0B88C9B975DC034812216310C4140F853E3A59B975DC013984EEB360C414004E8F7FD9B975DC0BE49D3A0680C41408C9DF0129C975DC0596DFE5F750C41407CB4386398975DC0852172FA7A0C414028D87F9D9B975DC0F390291F820C4140F71F990E9D975DC0629CBF09850C4140882EA86F99975DC03CF6B3588A0C414098141F9F90975DC0BFD4CF9B8A0C414045BA9F5390975DC0FDA204FD850C41409257E71890975DC064045438820C4140C2DB831090975DC0F2EEC8586D0C414046B75ED383975DC015C5ABAC6D0C4140A01C058882975DC0E5400FB56D0C4140B75ED38382975DC0A855F487660C414081B2295778975DC0FBAF73D3660C414069705B5B78975DC00917F2086E0C41408786C5A86B975DC0FD6838656E0C4140103CBEBD6B975DC0191A4F04710C4140103CBEBD6B975DC0B9DDCB7D720C4140761BD47E6B975DC04EF38E53740C414094347F4C6B975DC05E2A36E6750C4140DB148F8B6A975DC0627FD93D790C414012A452EC68975DC03CD9CD8C7E0C414012D89C8367975DC0B1A19BFD810C41409CC1DF2F66975DC0BCE7C072840C41405D6E30D461975DC0C59107228B0C4140EEB089CC5C975DC0D6FCF84B8B0C4140AA0B789961975DC023F77475C70C41408010C99063975DC0BE6BD097DE0C4140508C2C9963975DC08C7F9F71E10C4140AF94658863975DC0A23F34F3E40C4140E5EFDE5163975DC0E3175E49F20C4140F75AD07B63975DC01A12F758FA0C414044DE72F563975DC0EBDE8AC4040D414085B35BCB64975DC089230F44160D4140BAF42F4965975DC03AEAE8B81A0D4140F4A44C6A68975DC0CA181F662F0D41408786C5A86B975DC088635DDC460D41409E7AA4C16D975DC0D464C6DB4A0D41409198A0866F975DC00E80B8AB570D4140D844662E70975DC06072A3C85A0D4140D253E41071975DC0717500C45D0D4140CC6262F371975DC06950340F600D4140512E8D5F78975DC0583673486A0D41405B40683D7C975DC0D253E410710D4140BA2EFCE07C975DC0247A19C5720D41404F78094E7D975DC05987A3AB740D414060E3FA777D975DC0CF83BBB3760D414060E3FA777D975DC0990E9D9E770D414049BBD1C77C975DC066D7BD15890D4140BA2EFCE07C975DC023809BC58B0D4140D270CADC7C975DC0DB6B41EF8D0D4140D6DF12807F975DC006B8205B960D4140C440D7BE80975DC04CFC51D4990D4140F94D61A582975DC09DBAF2599E0D414063B6645584975DC042075DC2A10D414097A949F086975DC051D66F26A60D41405C77F35487975DC09E3F6D54A70D41403E5E488787975DC01B2D077AA80D4140CCB6D3D688975DC0DC476E4DBA0D414048BE124889975DC0DBDFD91EBD0D414060E63BF889975DC07A6F0C01C00D41401215AA9B8B975DC0BE4BA94BC60D4140D6E253008C975DC04C70EA03C90D414018D2E1218C975DC0A453573ECB0D41402F14B01D8C975DC02A53CC41D00D4140009013268C975DC0A92D7590D70D41409AB0FD648C975DC049F1F109D90D4140E833A0DE8C975DC019390B7BDA0D4140CA1AF5108D975DC0AE8218E8DA0D4140C32973F38D975DC09BE3DC26DC0D4140529CA38E8E975DC0A1A014ADDC0D4140070951BEA0975DC08995D1C8E70D4140E1968FA4A4975DC0882D3D9AEA0D4140AB07CC43A6975DC0758E01D9EB0D4140DA571EA4A7975DC09E211CB3EC0D4140EBA86A82A8975DC009A4C4AEED0D41400E4B033FAA975DC0F01307D0EF0D4140AE0E80B8AB975DC0E9EE3A1BF20D4140D1CABDC0AC975DC07156444DF40D414066FA25E2AD975DC0D4B32094F70D414094162EABB0975DC0649126DE010E414034F44F70B1975DC0282B86AB030E4140CEFA9463B2975DC039622D3E050E414010D07D39B3975DC0A3E4D539060E4140C2189128B4975DC09DF3531C070E4140D24F38BBB5975DC0C6866EF6070E4140CC441152B7975DC049658A39080E41406C088ECBB8975DC09602D2FE070E4140C405A051BA975DC020D26F5F070E4140DF4E22C2BF975DC0632992AF040E4140FC3383F8C0975DC0632992AF040E414020F0C000C2975DC039622D3E050E414061C5A9D6C2975DC0D3687231060E4140C0B33D7AC3975DC061C1FD80070E41408481E7DEC3975DC0310917F2080E4140B9C2BB5CC4975DC0ED7DAA0A0D0E4140664E97C5C4975DC0EC4960730E0E4140A723809BC5975DC051DB8651100E41405395B6B8C6975DC01475E61E120E4140CF8250DEC7975DC0A2CD716E130E41402E71E481C8975DC079060DFD130E4140750305DEC9975DC0A29927D7140E4140CE001764CB975DC0D7DAFB54150E4140149337C0CC975DC078D2C265150E414025B03907CF975DC060AA99B5140E414018CE35CCD0975DC079060DFD130E4140CA1649BBD1975DC05BED612F140E4140232E008DD2975DC04291EEE7140E4140CAE2FE23D3975DC0EF022505160E414040F9BB77D4975DC0B72572C1190E414081CEA44DD5975DC0876D8B321B0E41401BD5E940D6975DC092E7FA3E1C0E4140264F594DD7975DC0AA0F24EF1C0E41404434BA83D8975DC0CDE506431D0E414061191BBAD9975DC0BB7A15191D0E41408944A165DD975DC039D0436D1B0E4140F3C64961DE975DC00A4CA7751B0E41405E49F25CDF975DC06F1118EB1B0E4140CFA2772AE0975DC098A432C51C0E4140755776C1E0975DC0739A05DA1D0E4140B06F2711E1975DC0AF9811DE1E0E414098F90E7EE2975DC0BD33DAAA240E4140CD3AE3FBE2975DC0E0A128D0270E41407AC6BE64E3975DC05AF3E32F2D0E4140EA1F4432E4975DC0378B170B430E4140FC8A355CE4975DC0A662635E470E4140D8800871E5975DC0450F7C0C560E4140AC0320EEEA975DC0EA78CC40650E4140041BD7BFEB975DC03C6BB75D680E4140DA53724EEC975DC09FC893A46B0E41405D328E91EC975DC0A31D37FC6E0E41405D328E91EC975DC0486AA164720E41400AD80E46EC975DC04CBF44BC750E41404CE141B3EB975DC0E0A0BDFA780E4140D5B0DF13EB975DC0A9F7544E7B0E41403621AD31E8975DC0629CBF09850E41403655F7C8E6975DC036397CD2890E4140A8E2C62DE6975DC0E27668588C0E4140558847E2E5975DC0BD38F1D58E0E4140840CE4D9E5975DC06876DD5B910E4140376F9C14E6975DC013B4C9E1930E41406CB07092E6975DC04E7E8B4E960E4140C5C72764E7975DC088484DBB980E41405A48C0E8F2975DC05D876A4AB20E4140C80567F0F7975DC0B7EF517FBD0E4140A415DF50F8975DC0399A232BBF0E4140450DA661F8975DC0F7764B72C00E414034A2B437F8975DC0F7C77BD5CA0E41407A008BFCFA975DC01D5723BBD20E4140618A7269FC975DC01BBB44F5D60E414096CB46E7FC975DC0B48D3F51D90E4140492EFF21FD975DC030478FDFDB0E41409C6ED921FE975DC0B7973446EB0E4140E9F17B9BFE975DC0EB707495EE0E4140E8D7D64FFF975DC0DD5A26C3F10E41405EA0A4C002985DC06747AAEFFC0E4140A4E4D53906985DC0EFFFE384090F4140C66CC9AA08985DC0F0845E7F120F4140BABE0F0709985DC05AD3BCE3140F41408463963D09985DC07784D382170F4140E92807B309985DC0FFEBDCB4190F414090DD054A0A985DC0511212691B0F41407D3ECA880B985DC050AA7D3A1E0F4140355EBA490C985DC0CB63CDC8200F414082E15CC30C985DC0880CAB78230F41407C0A80F10C985DC0344A97FE250F4140DC12B9E00C985DC050FBAD9D280F4140E8C072840C985DC07E17B6662B0F414089D2DEE00B985DC09BC8CC052E0F414089EC832C0B985DC011C5E40D300F4140C51EDAC70A985DC0F277EFA8310F41409B711AA20A985DC057091687330F4140F4A276BF0A985DC0EA1ED95C350F4140D0B2EE1F0B985DC0DE3CD521370F41408FA9BBB20B985DC0E3C5C210390F4140FA4509FA0B985DC04757E9EE3A0F4140FA4509FA0B985DC09ACE4E06470F4140A6EB89AE0B985DC09F573CF5480F4140D0B2EE1F0B985DC0C2F9D4B14A0F41409DD9AED007985DC018416326510F414028452BF702985DC0CF49EF1B5F0F41408E3EE60302985DC075CAA31B610F4140715985CD00985DC0A9D72D02630F4140A7CEA3E2FF975DC05549641F640F4140BABBCE86FC975DC00C01C0B1670F41405053CBD6FA975DC029E620E8680F4140986725ADF8975DC0B28174B1690F4140055262D7F6975DC053793BC2690F414073D87DC7F0975DC0ACC43C2B690F41400F4757E9EE975DC0D09A1F7F690F414063EFC517ED975DC0583673486A0F41400AF2B391EB975DC004A8A9656B0F4140E883656CE8975DC0442FA3586E0F414076711B0DE0975DC0DB317557760F4140881057CEDE975DC0CE4F711C780F4140655419C6DD975DC0B5BFB33D7A0F4140656EBE11DD975DC06DAB59677C0F414018EB1B98DC975DC0A7751BD47E0F41404E469561DC975DC0C4263273810F4140EE3D5C72DC975DC09FE8BAF0830F4140CA4DD4D2DC975DC08B153598860F414059C0046EDD975DC0B47405DB880F4140234BE658DE975DC0DCD3D51D8B0F41405E49F25CDF975DC02FFA0AD28C0F41407B2E5393E0975DC0FE4124438E0F4140B06F2711E1975DC0630795B88E0F414098F90E7EE2975DC02D9276A38F0F414097C5C4E6E3975DC0334FAE29900F4140B49080D1E5975DC0334FAE29900F41401822A7AFE7975DC09E05A1BC8F0F41404872F90FE9975DC00F79CBD58F0F4140BE88B663EA975DC0743E3C4B900F41409F55664AEB975DC04B77D7D9900F4140FDF50A0BEE975DC032E719FB920F414097E2AAB2EF975DC0377007EA940F4140E3FDB8FDF2975DC093A8177C9A0F41401268B0A9F3975DC0B64AB0389C0F414048A98427F4975DC0AF25E4839E0F41407156444DF4975DC0197442E8A00F41401825E82FF4975DC06B9A779CA20F4140BF0D315EF3975DC0381268B0A90F41407847C66AF3975DC0EA40D653AB0F4140B35F77BAF3975DC03C670B08AD0F4140B81CAF40F4975DC06BB75D68AE0F414059FAD005F5975DC0591822A7AF0F41404641F0F8F6975DC0B1FB8EE1B10F41406326512FF8975DC0E50819C8B30F41407B4E7ADFF8975DC0E5D4CE30B50F414026A60BB1FA975DC030D63730B90F41401407D0EFFB975DC0A6D24F38BB0F4140FB90B75CFD975DC0287D21E4BC0F41401842CEFBFF975DC0033FAA61BF0F41403BFE0B0401985DC0328FFCC1C00F4140CF2D742502985DC08A7269FCC20F4140B7D100DE02985DC071E2AB1DC50F4140AB23473A03985DC05395B6B8C60F41409E4143FF04985DC018E8DA17D00F4140889B53C900985DC09F1B9AB2D30F414048E00F3FFF975DC0E0D6DD3CD50F4140A245B6F3FD975DC074ECA012D70F4140DE91B1DAFC975DC05B5CE333D90F4140730F09DFFB975DC01805C1E3DB0F4140FCDEA63FFB975DC035B6D782DE0F414020CF2EDFFA975DC063D2DF4BE10F4140C79DD2C1FA975DC0616A4B1DE40F41400873BB97FB975DC0ADBCE47FF20F4140A96A82A8FB975DC0CF2A33A5F50F4140DEC5FB71FB975DC045F30016F90F4140A98427F4FA975DC079CC4065FC0F4140F1643733FA975DC09B3A8F8AFF0F4140B6662B2FF9975DC0DBC1887D02104140E04735ECF7975DC0C8EE022505104140ED293927F6975DC0AE2AFBAE0810414006A051BAF4975DC0A6D1E4620C10414089B2B794F3975DC02157EA5910104140B950F9D7F2975DC0D80E46EC13104140139CFA40F2975DC0766A2E371810414085436FF1F0975DC0C4758C2B2E104140616D8C9DF0975DC07C613255301041401AC1C6F5EF975DC0C896E5EB3210414020B24813EF975DC00261A758351041401B0FB6D8ED975DC09C33A2B4371041408DB62A89EC975DC05FCD018239104140D5B0DF13EB975DC02F151BF33A104140D6E429ABE9975DC0F99FFCDD3B10414024B6BB07E8975DC010C8258E3C104140D28F8653E6975DC0F3AE7AC03C104140490ED8D5E4975DC0E14389963C104140C18C2958E3975DC0DB8651103C104140C89750C1E1975DC07004A9143B10414028D4D347E0975DC042B456B4391041404621C9ACDE975DC0BA4C4D8237104140836DC493DD975DC0D3DC0A61351041409BE3DC26DC975DC069C2F69331104140A2D45E44DB975DC0179CC1DF2F10414025E7C41EDA975DC0B8C7D2872E1041406133C005D9975DC0302C7FBE2D104140FD87F4DBD7975DC09BE271512D104140B01EF7ADD6975DC0FAEAAA402D104140EE2076A6D0975DC0EE08A7052F104140EC67B114C9975DC0B75F3E5931104140E1ED4108C8975DC0BD1C76DF31104140766B990CC7975DC045B8C9A8321041405F43705CC6975DC0CE531D72331041400055DCB8C5975DC098DEFE5C34104140425E0F26C5975DC0A3586E69351041400C1D3BA8C4975DC01F46088F36104140484F9143C4975DC00DA7CCCD371041400D37E0F3C3975DC09BFF571D39104140130EBDC5C3975DC0E868554B3A104140BADC60A8C3975DC017B9A7AB3B104140D21E2FA4C3975DC0F86BB2463D104140FBCBEEC9C3975DC0BC0512143F10414066683C11C4975DC0FCC0559E40104140CB2DAD86C4975DC0AEEFC3414210414030F31DFCC4975DC0FB58C16F4310414095B88E71C5975DC0C5E3A25A44104140B85A272EC7975DC0B2101D0247104140162F1686C8975DC09F3D97A949104140696FF085C9975DC05038BBB54C104140457F68E6C9975DC072DA53724E104140EA9788B7CE975DC0DC627E6E681041402B8716D9CE975DC0ED9925016A10414043C9E4D4CE975DC0CF4C309C6B104140315EF3AACE975DC092E68F696D1041406D904946CE975DC0C7F319506F104140F0880AD5CD975DC0C6BFCFB870104140D3A3A99ECC975DC00647C9AB73104140F793313ECC975DC0D68EE21C751041405C7347FFCB975DC046CEC29E761041401A84B9DDCB975DC069705B5B78104140EBFF1CE6CB975DC03E75AC527A1041406EDE3829CC975DC043FE99417C10414032ACE28DCC975DC0F52C08E57D1041406116DA39CD975DC08942CBBA7F104140CC988235CE975DC0DB68006F81104140B0389CF9D5975DC0BFD4CF9B8A10414004931B45D6975DC0B32616F88A10414098C28366D7975DC0054D4BAC8C1041401A87FA5DD8975DC03A5AD5928E104140A3224E27D9975DC021CA17B4901041401A53B0C6D9975DC0EA20AF0793104140BAFC87F4DB975DC01405FA449E10414000750305DE975DC026C11BD2A81041400B09185DDE975DC0C684984BAA10414029081EDFDE975DC0492F6AF7AB104140B77A4E7ADF975DC02AE27492AD104140A5DB12B9E0975DC0C4B46FEEAF104140CE6E2D93E1975DC0B115342DB11041406E4C4F58E2975DC07BA01518B2104140D9CEF753E3975DC015A75A0BB31041400262122EE4975DC05C5320B3B3104140DE57E542E5975DC0A4FFE55AB4104140137F1475E6975DC0C1E44691B51041407E01BD70E7975DC0130B7C45B71041403CF88903E8975DC0C539EAE8B8104140304AD05FE8975DC0B857E6ADBA10414071395E81E8975DC0DBF97E6ABC104140304AD05FE8975DC092E52494BE104140AD6BB41CE8975DC0F1B913ECBF1041408995D1C8E7975DC06DA7AD11C11041403C122F4FE7975DC0BA10AB3FC21041401F1329CDE6975DC0849B8C2AC3104140601C5C3AE6975DC00D37E0F3C310414090BA9D7DE5975DC0F4DA6CACC410414091D442C9E4975DC02A1C412AC5104140CD203EB0E3975DC0EEE9EA8EC5104140C860C5A9D6975DC0C3EE3B86C71041409ECDAACFD5975DC0527B116DC7104140F25B74B2D4975DC05E29CB10C7104140FF23D3A1D3975DC0E8F86871C6104140C425C79DD2975DC0BE654E97C5104140FA9AE5B2D1975DC0E36F7B82C4104140836A8313D1975DC019E59997C3104140522D228AC9975DC001A08A1BB710414030F31DFCC4975DC03411363CBD104140EF1D3526C4975DC0F7AA9509BF104140A29A92ACC3975DC008E23C9CC010414031410DDFC2975DC08F15FC36C4104140904946CEC2975DC0EEE9EA8EC51041408A7269FCC2975DC01D3A3DEFC61041404F401361C3975DC03A1F9E25C81041400D37E0F3C3975DC004AA7F10C9104140C556D0B4C4975DC0AA5E7EA7C9104140D6A71C93C5975DC0BCC96FD1C910414015E126A3CA975DC0F92F1004C8104140DF6B088ECB975DC06AA33A1DC8104140A9F6E978CC975DC040DCD5ABC8104140C11E1329CD975DC00A67B796C9104140BA2D910BCE975DC00FF0A485CB104140836A8313D1975DC06DE179A9D8104140416150A6D1975DC0EACE13CFD9104140B2BAD573D2975DC0D172A087DA1041409A5E622CD3975DC0B459F5B9DA1041403A3C84F1D3975DC0A2EE0390DA1041403A596ABDDF975DC0EDD286C3D210414046D3D9C9E0975DC03B70CE88D2104140923CD7F7E1975DC0BE4EEACBD2104140501C40BFEF975DC09BFD8172DB10414096AE601BF1975DC08F4FC8CEDB104140AEBCE47FF2975DC04E603AADDB10414003D0285DFA975DC0431A1538D9104140BBEF181EFB975DC0CDE9B298D8104140EA5910CAFB975DC0F1F3DF83D710414038DDB243FC975DC03FC571E0D5104140910E0F61FC975DC02E8ECA4DD41041406E52D158FB975DC0CF9CF529C7104140687BF486FB975DC05F5D15A8C5104140CC4065FCFB975DC0D1048A58C4104140FCAA5CA8FC975DC0C68A1A4CC3104140F5B9DA8AFD975DC07EDE54A4C2104140787E5182FE975DC03DEFC682C2104140E200FA7DFF975DC0D238D4EFC21041409A20EA3E00985DC0FBCBEEC9C310414029931ADA00985DC0E82CB308C51041409A0645F300985DC0DC7EF964C51041404D69FD2D01985DC0DC4AAFCDC610414005A3923A01985DC09F01F566D410414082C476F700985DC056ED9A90D61041405FEE93A300985DC0B5C189E8D71041401E4DF564FE975DC0E7FEEA71DF1041408446B071FD975DC09EEA909BE1104140209BE447FC975DC0027CB779E31041405610035DFB975DC0DE718A8EE41041408AE6012CF2975DC045BC75FEED104140F0F96184F0975DC0C1A90F24EF104140B615FBCBEE975DC0A94D9CDCEF10414063EFC517ED975DC0026553AEF0104140C9022670EB975DC031B5A50EF21041406571FF91E9975DC0C4CA68E4F3104140A1BDFA78E8975DC09B030473F410414024D06053E7975DC00C772E8CF41041405B79C9FFE4975DC0CA87A06AF41041405C936E4BE4975DC0BED9E6C6F4104140D3F71A82E3975DC058E02BBAF51041403EAE0D15E3975DC093DE37BEF61041408C4B55DAE2975DC02237C30DF81041404485EAE6E2975DC0B08F4E5DF9104140CCECF318E5975DC0C217265305114140546EA296E6975DC0A6EB89AE0B114140C5C72764E7975DC0931804560E1141402A73F38DE8975DC092B06F271111414059C345EEE9975DC06D72F8A413114140E3175E49F2975DC07EFACF9A1F114140601F9DBAF2975DC09CDF30D1201141402AC423F1F2975DC00C1F1153221141405A48C0E8F2975DC01799805F23114140AEBCE47FF2975DC0BCB1A03028114140A25C1ABFF0975DC0069CA56439114140E4310395F1975DC02219726C3D11414062D520CCED975DC0616C21C8411141409F211CB3EC975DC0E316F37343114140768E01D9EB975DC0363D2828451141401C774A07EB975DC0CF0F238447114140A06F0B96EA975DC0C22D1F4949114140FAEE5696E8975DC05EB9DE365311414024B6BB07E8975DC09F7422C154114140CB9E0436E7975DC0FD48111956114140601C5C3AE6975DC068CBB91457114140261E5036E5975DC06E88F19A5711414032E6AE25E4975DC080F3E2C4571141409EB64604E3975DC02C99637957114140AA7EA5F3E1975DC0747973B856114140E0F3C308E1975DC0F88BD99255114140F84F3750E0975DC058C85C1954114140C30E63D2DF975DC03526C45C5211414010ACAA97DF975DC07D3A1E3350114140FE261422E0975DC0D0436D1B461141401C40BFEFDF975DC02506819543114140E7FEEA71DF975DC0BBB7223141114140FF5A5EB9DE975DC015376E313F114140C45C52B5DD975DC0E029E44A3D114140302DEA93DC975DC0B1D991EA3B114140191F662FDB975DC0D6E3BED53A114140795BE9B5D9975DC000AB23473A1141407A8F334DD8975DC05FB35C363A1141404A3FE1ECD6975DC02381069B3A114140BCE6559DD5975DC07C98BD6C3B11414087BF266BD4975DC0997D1EA33C114140A5D8D138D4975DC01C5C3AE63C1141405298F738D3975DC0CE8AA8893E114140E23E726BD2975DC0D31396784011414094BBCFF1D1975DC0F6B52E3542114140EF3A1BF2CF975DC0983270404B11414007978E39CF975DC0CC3FFA264D114140F645425BCE975DC03D7FDAA84E1141409FE40E9BC8975DC0C7D3F20357114140BE175FB4C7975DC08B6D52D15811414005F86EF3C6975DC08448861C5B114140A032FE7DC6975DC08E8EAB915D114140A609DB4FC6975DC0A5828AAA5F1141402FBFD364C6975DC0A41AF67B62114140F48C7DC9C6975DC04F58E201651141409A417C60C7975DC036C82423671141407C28D192C7975DC06C09F9A0671141401A506F46CD975DC096218E7571114140A8C29FE1CD975DC095ED43DE72114140D255BABBCE975DC09351651877114140B43C0FEECE975DC00F0BB5A679114140FB027AE1CE975DC026FF93BF7B11414090662C9ACE975DC0EF552B137E11414049BA66F2CD975DC03B8BDEA98011414050ABE80FCD975DC0F27684D38211414032C687D9CB975DC0C87BD5CA84114140E65C8AABCA975DC08658FD118611414099F38C7DC9975DC0AFEB17EC8611414028B4ACFBC7975DC0261C7A8B8711414029E8F692C6975DC0670B08AD87114140BF7FF3E2C4975DC0A33D5E488711414060AB048BC3975DC0EB1D6E8786114140F64201DBC1975DC068739CDB841141404696CCB1BC975DC0D13C80457E11414058350873BB975DC0F546AD307D1141403C50A73CBA975DC0DE1E84807C114140FB9463B2B8975DC0EACC3D247C1141403DB83B6BB7975DC08BC404357C11414026AAB706B6975DC0F08975AA7C11414056629E95B4975DC08A90BA9D7D114140DD41EC4CA1975DC079C7293A92114140FC8EE1B19F975DC0431EC18D94114140B5FCC0559E975DC0D042024697114140D906EE409D975DC0813D26529A114140C2DEC4909C975DC00F62670A9D1141405876C1E09A975DC0C93A1C5DA5114140D3122BA391975DC0EA573A1F9E114140C8B260E28F975DC03EE603029D114140349D9D0C8E975DC0C8B5A1629C1141409AB0FD648C975DC086C613419C1141405CAB3DEC85975DC05051F52B9D1141403332C85D84975DC0DFDDCA129D1141401C2444F982975DC0D920938C9C114140359A5C8C81975DC09E2287889B114140E8305F5E80975DC010CAFB389A114140AD32535A7F975DC02F17F19D98114140CE1B278579975DC09BE447FC8A114140651BB80375975DC088F4DBD7811141400E863AAC70975DC098DA520779114140A30392B06F975DC0F3599E0777114140E06932E36D975DC0750470B378114140048E041A6C975DC0626534F279114140A0FCDD3B6A975DC08BF84ECC7A1141401895D40968975DC091B586527B11414068B4554964975DC0F0BDBF417B114140EC2E505260975DC0EB0088BB7A11414043739D465A975DC07AC1A73979114140C7B94DB857975DC0C85EEFFE781141404C00FE2955975DC04B3D0B4279114140A0C211A452975DC0626534F279114140ADBEBA2A50975DC00ED76A0F7B1141406CE9D1544F975DC044183F8D7B114140D9EDB3CA4C975DC0D72D02637D1141403F1BB96E4A975DC0D00836AE7F11414016A243E048975DC0641EF983811141408849B89047975DC0E6C8CA2F83114140CE70033E3F975DC0DB6B41EF8D114140AC36FFAF3A975DC0268A90BA9D114140B62E35423F975DC04D4D8237A4114140F0181EFB59975DC053C90050C5114140D2E5CDE15A975DC0FA7DFFE6C51141400CE4D9E55B975DC0ACE0B721C6114140E8D9ACFA5C975DC029029CDEC5114140535C55F65D975DC0A1664815C511414023BE13B35E975DC066683C11C4114140C972124A5F975DC03718EAB0C2114140A5828AAA5F975DC0147651F4C011414058E542E55F975DC06BD44334BA1141406ABB09BE69975DC07FF8F9EFC1114140C28A53AD85975DC0CD0358E4D711414098C3EE3B86975DC032C9C859D81141400A47904AB1975DC07A34D593F9114140A857CA32C4975DC049658A390812414043C9E4D4CE975DC0D4B9A294101241407B319413ED975DC0E55E605628124140A376BF0AF0975DC0FD86890629124140D769A4A5F2975DC00EF27A3029124140952C27A1F4975DC0FD8689062912414088307E1AF7975DC0B6DAC35E28124140C2FA3F87F9975DC0AA60545227124140730F09DFFB975DC0DB183BE125124140A802EE79FE975DC08235CEA623124140E2CCAFE600985DC0F5108DEE201241402E1C08C902985DC067EC4B361E124140D4B6611404985DC02174D0251C1241402EE8BD3104985DC02D228AC91B1241402441B8020A985DC0060E68E90A124140B8567BD80B985DC0382EE3A606124140CF4A5AF10D985DC08D2441B8021241403F70952710985DC0B9533A58FF11414044DFDDCA12985DC055F65D11FC114140D1031F8315985DC068C9E369F911414088D51F6118985DC0B1DD3D40F71141406397A8DE1A985DC0B21188D7F5114140DF50F86C1D985DC0D61BB5C2F411414022C5008926985DC0A8FFACF9F11141402BDA1CE736985DC0210038F6EC114140AF230ED940985DC0DCEF5014E8114140809F71E140985DC0D200DE0209124140809F71E140985DC0187959130B124140685DA3E540985DC0DEFFC70913124140685DA3E540985DC014419C8713124140209738F240985DC0ECBDF8A23D12414008556AF640985DC003CFBD874B124140F0129CFA40985DC0B0C56E9F55124140D9D0CDFE40985DC030F1475167124140910A630B41985DC0C9E6AA798E12414032022A1C41985DC0F2ED5D83BE1241401AC05B2041985DC02E71E481C81241401AC05B2041985DC0EF3A1BF2CF124140D3F9F02C41985DC0ECF5EE8FF7124140BBB7223141985DC0C24B70EA031341405CAFE94141985DC0F71DC3633F134140FCA6B05241985DC02CF015DD7A134140E464E25641985DC09BE447FC8A134140CD22145B41985DC00CE36E10AD134140CD22145B41985DC0989F1B9AB2134140CD22145B41985DC0AAD6C22CB4134140B5E0455F41985DC071C5C551B9134140C2C2499A3F985DC013F1D6F9B7134140C15774EB35985DC0C39ACAA2B0134140C2BCC79926985DC08E3C1059A413414054E57B4622985DC0DD41EC4CA113414062156F641E985DC0855E7F129F13414098BED7101C985DC0A968ACFD9D1341407079AC1919985DC0E01115AA9B134140663387A416985DC08DEBDFF599134140BCE5EAC726985DC03D096CCEC11341403160C9552C985DC0849ECDAACF134140E7E3DA5031985DC05303CDE7DC13414098C4591135985DC01822A7AFE71341405F99B7EA3A985DC08B6B7C26FB1341409372F7393E985DC0F63E55850614414080B9162D40985DC0C3B645990D144140A2410A9E42985DC0FA7C941117144140D1915CFE43985DC098A432C51C144140FA0AD28C45985DC0EEEBC039231441403AAC70CB47985DC0AD4D637B2D1441404E999B6F44985DC0AD4D637B2D1441402654707841985DC0AD4D637B2D1441403E963E7441985DC011AB3FC230144140E464E25641985DC0DBC01DA853144140A375543541985DC099F4F752781441404A44F81741985DC0F566D47C9514414032022A1C41985DC0C5909C4CDC144140EA3BBF2841985DC0E09EE74F1B154140910A630B41985DC0122D793C2D154140910A630B41985DC087DEE2E13D154140910A630B41985DC0DAC35E28601541407AC8940F41985DC063EAAEEC821541407AC8940F41985DC02EC6C03A8E1541407AC8940F41985DC0D32F116F9D1541407AC8940F41985DC0AE2B6684B71541407AC8940F41985DC0D252793BC21541407AC8940F41985DC05F605628D21541407AC8940F41985DC050508A56EE1541407AC8940F41985DC092AD2EA704164140BA9D7DE541985DC0B4E7323509164140C219FCFD62985DC0E36BCF2C0916414005DF347D76985DC013F06B240916414042E7357689985DC04374081C0916414069E1B20A9B985DC072F8A41309164140789961A3AC985DC0A27C410B09164140AB4198DBBD985DC0D100DE0209164140F2ED5D83BE985DC0D100DE0209164140C11E1329CD985DC001857AFA08164140F4DDAD2CD1985DC001857AFA08164140F4DDAD2CD1985DC0F20698F90E164140C4591135D1985DC006D3307C4416414095D5743DD1985DC06B2920ED7F1641406551D845D1985DC041F33977BB1641404E0F0A4AD1985DC0D5CDC5DFF616414036CD3B4ED1985DC04B8FA67A321741401E8B6D52D1985DC0DF6932E36D174140B96E4A79AD985DC08061F9F36D1741405051F52B9D985DC050DD5CFC6D174140F549EEB089985DC02159C0046E1741408789062978985DC0F1D4230D6E174140EA5E27F565985DC0C25087156E174140884CF91054985DC092CCEA1D6E1741400EF8FC3042985DC062484E266E174140C631923D42985DC0679604A8A91741407F6B274A42985DC03D601E32E51741407F6B274A42985DC07DACE0B7211841407F6B274A42985DC03691990B5C184140E240481630985DC0D788601C5C1841408BC22E8A1E985DC0A704C4245C184140B8567BD80B985DC0A704C4245C184140C79DD2C1FA975DC07780272D5C184140224E27D9EA975DC048FC8A355C1841404F948444DA975DC048FC8A355C18414092E86514CB975DC01878EE3D5C18414010D07D39B3975DC0E8F351465C18414010D07D39B3975DC0849D62D52018414010D07D39B3975DC01F477364E517414066F7E461A1975DC0F0C2D66CE5174140B18A37328F975DC0C03E3A75E5174140FB03E5B67D975DC090BA9D7DE5174140287E8CB96B975DC090BA9D7DE5174140AE2990D959975DC061360186E5174140F3CB608C48975DC031B2648EE517414058A835CD3B975DC0012EC896E51741402A7288B839975DC0C03E3A75E5174140EAD0E97937975DC05B79C9FFE417414038BC202235975DC0C172840CE41741409EB5DB2E34975DC08B31B08EE31741407B2DE8BD31975DC0390B7BDAE11741408252B4722F975DC0B1A371A8DF17414084A0A3552D975DC095F25A09DD17414088F2052D24975DC0BA13ECBFCE1741403E22A64412975DC00A1346B3B21741402157EA5910975DC0BDDD921CB0174140AB5AD2510E975DC0A7E9B303AE174140D09849D40B975DC042588D25AC1741400876FC1708975DC03ECF9F36AA174140AABBB20B06975DC09DD7D825AA17414090DD054A0A975DC0CD548847E2174140016BD5AE09975DC0C493DDCCE8174140CA8D226B0D975DC08D5E0D501A1841408E5BCCCF0D975DC0D82B2CB81F184140508D976E12975DC0BE2CEDD45C1841405A85CD0017975DC08257CB9D991841402AE78BBD17975DC03BFC3559A318414039D0436D1B975DC01C23D923D4184140FD8348861C975DC09EEA909BE11841401475E61E12975DC02F134548DD1841401E335019FF965DC0B6F5D37FD6184140A913D044D8965DC0B2834A5CC718414089D00836AE965DC0143FC6DCB518414028D87F9D9B965DC0774B72C0AE184140A223B9FC87965DC0814067D2A6184140834E081D74965DC06D1CB1169F1841408D26176360965DC0FFACF9F19718414091442FA358965DC0E9EC6470941841408D09319754965DC0265305A3921841409CA1B8E34D965DC01650A8A78F1841400400C79E3D965DC0C5C551B989184140B324404D2D965DC0ABB019E082184140B4E7323509965DC0A04D0E9F74184140CEDC43C2F7955DC05C7171546E1841404A253CA1D7955DC0BC900E0F611841403FC571E0D5955DC0D4EC815660184140187D0569C6955DC084622B685A184140DE1AD82AC1955DC0DEE1766858184140BF2B82FFAD955DC0185B08725018414016A4198BA6955DC0EA3E00A94D184140E062450DA6955DC0D8D30E7F4D184140FF959526A5955DC0E481C8224D1841404BAE62F19B955DC06FB9FAB149184140F12BD67091955DC0E2C80391451841409675FF5888955DC02B11A8FE4118414066A032FE7D955DC09372F7393E184140DC4B1AA375955DC0E277D32D3B184140B9C3263273955DC047718E3A3A1841406FF3C64961955DC07AF99D263318414003E962D34A955DC02CD7DB662A184140C2DCEEE53E955DC087BEBB95251841405706D50627955DC039D0436D1B1841406C0A647616955DC04291EEE714184140158F8B6A11955DC06D8C9DF012184140060E68E90A955DC02157EA5910184140C93CF20703955DC0FFE89B340D18414012346612F5945DC0D234289A07184140207EFE7BF0945DC03E1F65C405184140AA6400A8E2945DC0E2E6543200184140F392FFC9DF945DC0957D5704FF174140A8DF85ADD9945DC0EA3F6B7EFC174140D2E4620CAC945DC0882D3D9AEA174140CC41D0D1AA945DC02368CC24EA1741408026C286A7945DC0950F41D5E8174140C1C41F459D945DC00262122EE417414095F6065F98945DC081EB8A19E1174140251FBB0B94945DC00B23BDA8DD174140A62A6D718D945DC0264F594DD7174140936E4BE482945DC05ABA826DC4174140412B306475945DC036AAD381AC1741405987A3AB74945DC0A8514832AB174140032670EB6E945DC08AE76C01A1174140DF32A7CB62945DC088450C3B8C17414082E0F1ED5D945DC0FEF0F3DF83174140E9F010C64F945DC0F92D3A596A17414025E659492B945DC0A48977802717414054E57B4622945DC0A608707A17174140EC18575C1C945DC064C8B1F50C1741408449F1F109945DC0DE8E705AF0164140365B79C9FF935DC05872158BDF164140D769A4A5F2935DC0C1525DC0CB164140B615FBCBEE935DC08333F8FBC516414032005471E3935DC0971DE21FB6164140780AB952CF935DC06FB88FDC9A164140834D9D47C5935DC03B8E1F2A8D1641406EC1525DC0935DC079909E2287164140C823B891B2935DC0B184B53176164140F88A6EBDA6935DC06BEF5355681641401C959BA8A5935DC0AD122C0E671641409AEAC9FCA3935DC0D80DDB1665164140548CF337A1935DC015A8C5E061164140FB743C66A0935DC07BA180ED6016414090F2936A9F935DC0B4E6C75F5A16414037C1374D9F935DC00D32C9C85916414044A33B889D935DC0774CDD955D1641406A49473998935DC040C05AB56B1641404E64E60297935DC0B13385CE6B1641404E7E8B4E96935DC02864E76D6C1641402C2AE27492935DC077BAF3C47316414076A6D0798D935DC09067976F7D164140666CE8667F935DC0B8CCE9B298164140136058FE7C935DC0925A28999C1641401900AAB871935DC0C93D5DDDB11641408A8D791D71935DC0043C69E1B216414033DE567A6D935DC06BEEE87FB91641409A0B5C1E6B935DC0EC3026FDBD1641406AA164726A935DC07A89B14CBF16414012876C205D935DC02CF2EB87D8164140FF9600FC53935DC07C992842EA164140800A47904A935DC0618A7269FC16414087FBC8AD49935DC0B3B0A71DFE1641402250FD8348935DC00C9414580017414062BA10AB3F935DC08602B68311174140E38BF67821935DC02DB0C7444A174140CC7D721420935DC079E57ADB4C1741405B07077B13935DC0BA0ED5946417414011548D5E0D935DC067D13B15701741400A2C802903935DC0573CF54883174140185C7347FF925DC0D7169E978A17414045F30016F9925DC0600322C495174140224E27D9EA925DC070CCB227811741407DE71725E8925DC025CB49287D1741404A0B9755D8925DC0D8F335CB651741409180D1E5CD925DC080272D5C56174140C991CEC0C8925DC0DD76A1B94E1741402579AEEFC3925DC040834D9D4717414085CFD6C1C1925DC0EF906280441741405C566133C0925DC096ADF54542174140C8409E5DBE925DC07AFCDEA63F174140E3FA777DE6925DC000C974E8F41641409677D503E6925DC0E8A04B38F41641408D9944BDE0925DC0A5F8F884EC1641404434BA83D8925DC0F2785A7EE0164140EE2076A6D0925DC016325706D516414022C32ADEC8925DC0AA5E7EA7C91641402CB81FF0C0925DC01CB5C2F4BD164140101E6D1CB1925DC09F5912A0A61641407862D68BA1925DC0B6476FB88F164140AF25E4839E925DC03605323B8B164140F12BD67091925DC0459A7807781641401781B1BE81925DC07BA180ED60164140DDCD531D72925DC0E6E95C514A164140D65757056A925DC05CFDD8243F164140EBE0606F62925DC087A757CA321641403BFDA02E52925DC00F09DFFB1B164140DE73603942925DC0E507AEF2041641405E7F129F3B925DC05CE7DF2EFB154140753C66A032925DC009A4C4AEED154140A1681EC022925DC05016BEBED6154140D2510E6613925DC0621399B9C0154140FD15325706925DC02AC8CF46AE154140AAEFFCA204925DC0AE0E80B8AB1541407429AE2AFB915DC0D32F116F9D154140433A3C84F1915DC06F8104C58F154140180B43E4F4915DC06F47382D78154140350A4966F5915DC0FA7E6ABC74154140C362D4B5F6915DC08D43FD2E6C15414065A88AA9F4915DC0D5230D6E6B15414097C80567F0915DC0356090F469154140CB9E0436E7915DC00D350A4966154140DE57E542E5915DC08499B67F65154140CE1DFD2FD7915DC08769DFDC5F1541404CA7751BD4915DC09A081B9E5E1541402FA52E19C7915DC0029EB47059154140EE0390DAC4915DC0D80A9A965815414025766D6FB7915DC02E35423F531541407A4FE5B4A7915DC0BBD408FD4C154140A3772AE09E915DC0813E9127491541400C5BB39597915DC08F54DFF94515414048C153C895915DC006B98B304515414032FE7DC685915DC045BB0A293F154140B88FDC9A74915DC01EF818AC381541405D8B16A06D915DC032CB9E0436154140297E8CB96B915DC04A27124C35154140B1FCF9B660915DC0C9E4D4CE301541408E20956247915DC08D614ED0261541407099D36531915DC0978A8D791D154140EC353D2828915DC0FFEBDCB4191541401AFB928D07915DC08E8F16670C15414028F4FA93F8905DC07FF44D9A0615414000C974E8F4905DC0E5620CACE3144140A1DAE044F4905DC05872158BDF14414007EE409DF2905DC0B43C0FEECE14414090BDDEFDF1905DC099F38C7DC9144140628731E9EF905DC0B4024356B71441407FA0DCB6EF905DC061DC0DA2B51441407AE3A430EF905DC0A5677A89B11441405CE49EAEEE905DC090DB2F9FAC14414021CCED5EEE905DC0A3AEB5F7A9144140E6E786A6EC905DC06A2FA2ED981441401686C8E9EB905DC05B94D920931441406B48DC63E9905DC02A3A92CB7F144140C493DDCCE8905DC0205C01857A1441408F52094FE8905DC04C8BFA24771441400C8E9257E7905DC0457D923B6C14414084F23E8EE6905DC0DECA129D65144140"
8;"0103000020E610000001000000F0030000B20FB22C986E5DC0AE0CAA0D4E0441405307793D986E5DC00858AB764D04414035EECD6F986E5DC0153AAFB14B044140BEA3C684986E5DC03F0114234B044140460BD0B69A6E5DC0CD1FD3DA34044140C5FF1D51A16E5DC01973D712F203414035255987A36E5DC0780DFAD2DB03414048C49448A26E5DC0411361C3D30341405458A9A0A26E5DC059A31EA2D10341405458A9A0A26E5DC07233DC80CF034140168A743FA76E5DC028266F8099034140168A743FA76E5DC0CA85CABF96034140B0AA5E7EA76E5DC002637D0393034140B0AA5E7EA76E5DC00854FF209203414090DB2F9FAC6E5DC0EE96E4805D034140F5A0A014AD6E5DC06C205D6C5A034140C4CE143AAF6E5DC05BCCCF0D4D03414088821953B06E5DC000FC53AA44034140D07CCEDDAE6E5DC060048D99440341404D840D4FAF6E5DC0C8CD70033E0341406A8313D1AF6E5DC0546D37C137034140F9F5436CB06E5DC0A051BAF42F03414093FC885FB16E5DC0B29FC552240341405D876A4AB26E5DC08D78B29B1903414051BF0B5BB36E5DC0C98D226B0D0341408A3BDEE4B76E5DC04FC8CEDBD80241407D3F355EBA6E5DC0990AF148BC024140FC36C478CD6E5DC06E6DE179A9024140B456B439CE6E5DC0B54DF1B8A80241408FFE976BD16E5DC093DFA293A50241405E2C0C91D36E5DC07DEBC37AA3024140583B8A73D46E5DC024D40CA9A202414056D3F544D76E5DC078962023A002414003B34291EE6E5DC06CAE9AE788024140143B1A87FA6E5DC06C91B41B7D024140B131AF230E6F5DC03B376DC669024140D4D347E00F6F5DC01895D409680241409048DBF8136F5DC0CD936B0A640241401D39D219186F5DC0E19A3BFA5F0241405EDA70581A6F5DC0F8C264AA6002414092E7FA3E1C6F5DC06FF3C6496102414050AA7D3A1E6F5DC015A8C5E061024140CD02ED0E296F5DC019FD683865024140B1F9B836546F5DC02A51F69672024140C9073D9B556F5DC0C58B852172024140CEC47421566F5DC01329CDE671024140800D8810576F5DC0077B134372024140B398D87C5C6F5DC046CEC29E76024140F9F6AE415F6F5DC0CE35CCD078024140DBC35E28606F5DC08098840B790241407686A92D756F5DC02A6EDC627E0241402FC37FBA816F5DC0EDD3F19881024140E3E13D07966F5DC056BABBCE860241400B410E4A986F5DC0FC6EBA6587024140560E2DB29D6F5DC02BBF0CC688024140320400C79E6F5DC07E198C11890241407F87A2409F6F5DC0EF8CB62A8902414082A8FB00A46F5DC000C45DBD8A024140382C0DFCA86F5DC011FB04508C024140ADC090D5AD6F5DC02232ACE28D024140E2E7BF07AF6F5DC01684F23E8E0241401B4AED45B46F5DC069AA27F38F0241407A3881E9B46F5DC04B917C2590024140F20703CFBD6F5DC0EA20AF0793024140C269C18BBE6F5DC09D8367429302414068041BD7BF6F5DC031CD74AF93024140508E0244C16F5DC09692E52494024140AE62F19BC26F5DC02BDCF291940241407EAA0A0DC46F5DC0601DC70F95024140834D9D47C56F5DC0546F0D6C95024140E8F86871C66F5DC0183DB7D0950241409A417C60C76F5DC09B1BD31396024140CF68AB92C86F5DC05FE97C789602414059C0046EDD6F5DC09817601F9D024140394206F2EC6F5DC01E17D522A202414016527E52ED6F5DC05F066344A2024140800EF3E505705DC0FCC56CC9AA024140FBCA83F414705DC00B957F2DAF024140AC915D6919705DC0D5EB1681B10241403F8D7BF31B705DC0452BF702B302414044FCC3961E705DC09E42AED4B3024140793D98141F705DC0DF313CF6B3024140E97C789620705DC015731074B4024140077C7E1821705DC026DE019EB402414030630AD638705DC05E0CE544BB0241402EC72B103D705DC0DBF97E6ABC02414088635DDC46705DC0681EC022BF024140ECF483BA48705DC00FD3BEB9BF02414069C878944A705DC086032159C0024140BC22F8DF4A705DC0986E1283C00241402E01F8A754705DC006465ED6C40241400420EEEA55705DC0DC7EF964C5024140FD14C78157705DC0C422861DC6024140F5D555815A705DC041102043C702414039984D8061705DC05704FF5BC9024140118AADA069705DC0B5A4A31CCC024140F1BA7EC16E705DC026E4839ECD0241408EE55DF580705DC0C30B2252D30241400A85083884705DC09F01F566D4024140E71C3C139A705DC0798F334DD8024140ECF99AE5B2705DC08DB3E908E00241402AAA7EA5F3705DC01825E82FF40241406C0723F609715DC0A3AD4A22FB024140EC1516DC0F715DC0073F7100FD0241405419C6DD20715DC0B114C95702034140D7DD3CD521715DC040A19E3E020341409FE6E44526715DC0E198654F02034140BA490C022B715DC082902C6002034140349BC76130715DC075E272BC02034140546D37C137715DC02E02637D0303414007B64AB038715DC03F6D54A703034140CE8AA8893E715DC07A6B60AB04034140096F0F4240715DC09E4143FF040341409411178046715DC05070B1A2060341403A92CB7F48715DC085B1852007034140072461DF4E715DC02B323A2009034140F871344756715DC047E350BF0B0341409E2633DE56715DC0CAC16C020C0341402995F0845E715DC0FE9AAC510F03414022A46E675F715DC0F2ECF2AD0F0341400A48FB1F60715DC015C3D501100341403DB9A64066715DC067B5C01E13034140B70A62A06B715DC0483481221603414018CC5F2173715DC00A664CC11A034140D3BEB9BF7A715DC04F7633A31F0341403480B74082715DC046E9D2BF24034140B8E34D7E8B715DC0AE9B525E2B0341407845F0BF95715DC0923B6C2233034140B1A71DFE9A715DC05B5EB9DE360341408F705AF0A2715DC0E71A66683C03414044DAC69FA8715DC062A06B5F40034140B83A00E2AE715DC0EF90628044034140D505BCCCB0715DC059130B7C450341407E8D2441B8715DC034A149624903414054C6BFCFB8715DC0E603029D4903414038807EDFBF715DC0C782C2A04C0341404F745DF8C1715DC00E2F88484D0341405852EE3EC7715DC06055BDFC4E034140A1832EE1D0715DC047C5FF1D510341409C1727BEDA715DC0C4B29943520341403A596ABDDF715DC0C4B2994352034140D3F71A82E3715DC0C4B299435203414000E0D8B3E7715DC0D06053E7510341407B4B395FEC715DC00C93A98251034140C632FD12F1715DC04208C8975003414042209738F2715DC08FA50F5D50034140618A7269FC715DC0618907944D03414094FB1D8A02725DC0AA9D616A4B034140D34ECDE506725DC09966BAD74903414023D923D40C725DC0423C122F4F034140DBF813950D725DC05A643BDF4F034140E4BCFF8F13725DC0D4B5F63E5503414060AA99B514725DC0E02F664B56034140F12C414640725DC07825C9737D034140D9EA724A40725DC0A4DFBE0E9C0341409224085740725DC0C2BCC799260441409A05DA1D52725DC0B77C24253D044140F88BD99255725DC097C79A9141044140C4B5DAC35E725DC055F5F23B4D044140FC51D4997B725DC01329CDE6710441404A29E8F692725DC07558E1968F044140AEBA0ED594725DC0DFA63FFB910441400DC68844A1725DC0DA3A38D89B0441403F1D8F19A8725DC0C22FF5F3A6044140F452B131AF725DC0E1CD1ABCAF04414056629E95B4725DC0F4893C49BA04414014596B28B5725DC0DC2DC901BB044140D80C7041B6725DC04C6DA983BC04414079EA9106B7725DC057E71890BD04414013F1D6F9B7725DC0B6BB07E8BE044140060FD3BEB9725DC09E5F94A0BF044140F19F6EA0C0725DC0AE62F19BC20441405852EE3EC7725DC0C422861DC604414022C32ADEC8725DC0FF209221C70441408D45D3D9C9725DC0A6D590B8C7044140F0A2AF20CD725DC01CD2A8C0C90441405264ADA1D4725DC0D712F241CF044140FED5E3BED5725DC0D1217024D0044140D2A6EA1ED9725DC0EDD286C3D2044140838769DFDC725DC07406465ED604414098F90E7EE2725DC030478FDFDB0441408AC91B60E6725DC07B48F8DEDF04414066A54929E8725DC0923CD7F7E1044140221ADD41EC725DC066D993C0E6044140CBBBEA01F3725DC0730CC85EEF044140B8CEBF5DF6725DC0B81CAF40F404414070EEAF1EF7725DC0648EE55DF50441402EE57CB1F7725DC04084B872F604414044BFB67EFA725DC09DF0129CFA0441409C6ED921FE725DC05FEE93A30005414001344A97FE725DC0B8054B75010541400B60CAC001735DC085B18520070541404510E7E104735DC0354415FE0C0541406BD3D85E0B735DC0FEB7921D1B054140E62494BE10735DC0E0BBCD1B270541403DD4B66114735DC03B8C497F2F054140D8F4A0A014735DC0FF59F3E32F054140AE2D3C2F15735DC08DB27E33310541402A357BA015735DC0992CEE3F32054140C3D32B6519735DC0D026874F3A054140895DDBDB2D735DC06A334E43540541409A6038D730735DC002D2FE0758054140CE87670932735DC07311DF8959054140B5FAEAAA40735DC0EC4B361E6C054140FA2477D844735DC0C6A52A6D710541401C7920B248735DC00BB6114F76054140F888981249735DC0707B82C4760541406D1D1CEC4D735DC043E4F4F57C0541408693347F4C735DC084F068E38805414056293DD34B735DC079C7293A92054140DA21FE614B735DC03BC5AA4198054140CD7344BE4B735DC0E466B8019F054140CC2555DB4D735DC0A39410ACAA054140F584251E50735DC047AD307DAF054140FCC6D79E59735DC007600322C40541409B560A815C735DC03FC23060C905414052280B5F5F735DC0BA13ECBFCE0541407B87DBA161735DC08236397CD20541401FBAA0BE65735DC002452C62D8054140062AE3DF67735DC0D158FB3BDB05414088BA0F406A735DC0F3C64961DE0541401B9C887E6D735DC0BCE9961DE20541403CBCE7C072735DC0772AE09EE7054140596DFE5F75735DC052EC681CEA054140DAFD2AC077735DC0F86C1D1CEC054140315F5E807D735DC0083C3080F0054140C440D7BE80735DC0EFAB72A1F20541409911DE1E84735DC0533D997FF405414030629F008A735DC0F2CCCB61F70541402C4487C091735DC0506D7022FA05414042EA76F695735DC07FBDC282FB0541403F00A94D9C735DC0F6B9DA8AFD054140774B72C0AE735DC016C0948103064140033FAA61BF735DC0D100DE0209064140C5707500C4735DC0778192020B064140AB92C83EC8735DC05EF1D4230D0641408BC3995FCD735DC0B0E3BF401006414018B49080D1735DC00E8464011306414049D74CBED9735DC0F357C85C1906414052BB5F05F8735DC0C9CA2F8331064140CEDC43C2F7735DC0E0F258333206414027A3CA30EE735DC0A4C684984B0641402504ABEAE5735DC02D04392861064140F4C64961DE735DC07686A92D7506414004E10A28D4735DC0DB519CA38E06414033FAD170CA735DC0E605D847A7064140EA7AA2EBC2735DC064C91CCBBB0641404ED53DB2B9735DC0ACE3F8A1D20641408CD7BCAAB3735DC022FDF675E006414049490F43AB735DC013D044D8F0064140FF959526A5735DC0073F7100FD06414079CA6ABA9E735DC0B5352218070741404759BF9998735DC033DC80CF0F07414086A92D7590735DC08D4468041B07414059A4897780735DC059D93EE42D074140C72AA5677A735DC0CD397826340741402E58AA0B78735DC0D87F9D9B3607414012F5824F73735DC005685BCD3A0741401477BCC96F735DC028D6A9F23D0741406ABB09BE69735DC0A22765524307414030A017EE5C735DC0B517D1764C074140043A933655735DC0AC8A7093510741406A334E4354735DC023BBD232520741404A61DEE34C735DC00FB40243560741407A336ABE4A735DC05C1D007157074140446D1B4641735DC0D7A205685B0741405CE333D93F735DC0ADDBA0F65B0741405B785E2A36735DC0467A51BB5F074140E3C281902C735DC0622B685A62074140605CAAD216735DC013268C6665074140942F682101735DC00D350A49660741405C7347FFCB725DC029E620E868074140F793313ECC725DC0BA2BBB60700741401399B9C0E5725DC0F4C0C760C50741408EEA7420EB725DC08657923CD7074140DFDFA0BDFA725DC08FA9BBB20B0841402F50526001735DC0D1066003220841409293895B05735DC0A62897C62F0841401893FE5E0A735DC032022A1C410841402AE44A3D0B735DC01381EA1F4408414029965B5A0D735DC062D7F6764B08414063601DC70F735DC03AC9569753084140A20E2BDCF2725DC0D32D3BC43F084140CB4A9352D0725DC033FCA71B2808414078B988EFC4725DC07EE02A4F20084140365CE49EAE725DC06803B001110841402C64AE0CAA725DC06A9F8EC70C084140DE58501894725DC0BE1072DEFF0741406092CA1473725DC0BC3AC780EC0741407E8E8F1667725DC0D7666325E607414090F9804067725DC034BC5983F707414090F9804067725DC06EA301BC0508414090F9804067725DC098D87C5C1B0841402A1A6B7F67725DC00BEE073C300841406C09F9A067725DC0D782DE1B430841406C09F9A067725DC08124ECDB49084140357A354069725DC070B20DDC81084140BE2F2E5569725DC0E6AE25E4830841406ABB09BE69725DC0D594641D8E084140ACAA97DF69725DC07845F0BF9508414047CB811E6A725DC01AF67B629D08414023DBF97E6A725DC04D672783A3084140761BD47E6B725DC0705AF0A2AF084140E65AB4006D725DC01D1D5723BB0841405D8B16A06D725DC09E5F94A0BF08414026FC523F6F725DC06F6072A3C8084140F06C8FDE70725DC0066344A2D00841407D5D86FF74725DC069A9BC1DE1084140990E9D9E77725DC0A52C431CEB084140103FFF3D78725DC045BC75FEED0841404B3D0B4279725DC0772D211FF4084140807EDFBF79725DC0C64FE3DEFC084140807EDFBF79725DC0A7CEA3E2FF0841403F8F519E79725DC07B9FAA42030941403F8F519E79725DC0E621533E040941404B3D0B4279725DC0FCE1E7BF07094140931D1B8178725DC07C24253D0C094140BDFE243E77725DC06EA6423C120941401FBDE13E72725DC0FE08C38025094140145D177E70725DC09CFC169D2C0941409D2CB5DE6F725DC0D009A1832E094140EC4B361E6C725DC00400C79E3D094140EC3191D26C725DC0166BB8C83D094140522B4CDF6B725DC0FE0E45813E0941400C01C0B167725DC02B14E97E4E0941402577D84466725DC0E7543200540941409604A8A965725DC0B0ABC953560941406ED921FE61725DC0D8278062640941409E77634161725DC02A1A6B7F670941401C9947FE60725DC0D68BA19C680941405376FA415D725DC02E8CF4A2760941407E5704FF5B725DC02CF015DD7A094140F5D555815A725DC07EAEB6627F0941406EA296E656725DC0AEB7CD5488094140B0C56E9F55725DC09BE447FC8A0941401DE4F56052725DC01BF33AE29009414073F4F8BD4D725DC02F17F19D98094140E751F17F47725DC077483140A209414001309E4143725DC068CA4E3FA80941407B30293E3E725DC01E1A16A3AE09414000DF6DDE38725DC00F9C33A2B4094140EC6CC83F33725DC0CADC7C23BA094140A5F44C2F31725DC01D03B2D7BB094140179CC1DF2F725DC099F04BFDBC09414042CBBA7F2C725DC0B6A1629CBF09414052499D8026725DC0429259BDC3094140B2B96A9E23725DC0F4C0C760C50941401A355F251F725DC0ACAC6D8AC709414057CF49EF1B725DC0EC67B114C90941404E0B5EF415725DC0BB7B80EECB094140F0845E7F12725DC00EA2B5A2CD09414016C3D50110725DC078245E9ECE0941400A630B410E725DC0849ECDAACF094140901150E108725DC04604E3E0D20941403271AB2006725DC0AB9509BFD40941402DCE18E604725DC0C87A6AF5D509414011514CDE00725DC0E4F736FDD9094140F59F353FFE715DC047551344DD09414097FF907EFB715DC05167EE21E10941406A17D34CF7715DC0D0419770E80941405E83BEF4F6715DC04772F90FE90941403AADDBA0F6715DC01DAB949EE9094140533D997FF4715DC02D7AA702EE09414024ED461FF3715DC0378C82E0F1094140AEBCE47FF2715DC0592E1B9DF3094140A228D027F2715DC0A69718CBF409414072BED87BF1715DC0CFF6E80DF709414074266DAAEE715DC005BD3786000A4140E010AAD4EC715DC008AA46AF060A4140DD09F65FE7715DC0FF058200190A414007EBFF1CE6715DC0C728CFBC1C0A4140D2A92B9FE5715DC03868AF3E1E0A4140C6151747E5715DC043E21E4B1F0A41400839EFFFE3715DC07D789620230A4140E5620CACE3715DC0D68F4DF2230A4140EC87D860E1715DC0E42A16BF290A41400518963FDF715DC06B2A8BC22E0A414030478FDFDB715DC0D3DC0A61350A4140388600E0D8715DC08E1D54E23A0A41403FC571E0D5715DC0504F1F813F0A414081E84999D4715DC0B5E0455F410A4140B75D68AED3715DC013B534B7420A4140ACE3F8A1D2715DC054707841440A414096236420CF715DC016A243E0480A41409E62D520CC715DC02C62D8614C0A41407A8CF2CCCB715DC020B41EBE4C0A4140B70C384BC9715DC00DE198654F0A414088A2409FC8715DC0F584251E500A4140C5707500C4715DC0C364AA60540A4140D4EE5701BE715DC0C6850321590A41402B4D4A41B7715DC012876C205D0A4140BAF3C473B6715DC0A6D0798D5D0A41408CBD175FB4715DC082C64CA25E0A4140CA880B40A3715DC0D7D9907F660A41404E7E8B4E96715DC02E55698B6B0A414079AD84EE92715DC0BCADF4DA6C0A4140545227A089715DC0145D177E700A4140F6B182DF86715DC0C58B8521720A4140C170AE6186715DC0FBCC599F720A41406E30D46185715DC071FDBB3E730A4140E0F1ED5D83715DC0232C2AE2740A41406B0F7BA180715DC0F23FF9BB770A41403CBF28417F715DC0A46E675F790A4140315F5E807D715DC0CCCD37A27B0A4140AFCE31207B715DC0D6DF12807F0A4140C85EEFFE78715DC063D009A1830A4140ACADD85F76715DC0BFD4CF9B8A0A41404E0D349F73715DC0BF2500FF940A4140C9ACDEE176715DC05FB532E1970A41409C2FF65E7C715DC0C767B27F9E0A414028B8585183715DC07A4FE5B4A70A41402D41464085715DC0F6083543AA0A4140E412471E88715DC0BF2B82FFAD0A414071033E3F8C715DC06EBE11DDB30A41403483F8C08E715DC0FBAE08FEB70A414063D34A2190715DC017601F9DBA0A4140FEF3346090715DC0ED98BA2BBB0A4140C76471FF91715DC0A45016BEBE0A414014B4C9E193715DC02B508BC1C30A41404034F3E49A715DC0363811FDDA0A4140AAD0402C9B715DC000C3F2E7DB0A414062D68BA19C715DC0755776C1E00A4140B51666A19D715DC0D3F71A82E30A41402C47C8409E715DC0F699B33EE50A41408AE76C01A1715DC0A62C431CEB0A4140CA880B40A3715DC0F6EAE3A1EF0A4140E63922DFA5715DC0F44E05DCF30A41403D9B559FAB715DC062BEBC00FB0A4140328CBB41B4715DC033BF9A03040B41402B4D4A41B7715DC07903CC7C070B414044C362D4B5715DC006F4C29D0B0B4140A9BC1DE1B4715DC06494675E0E0B4140451152B7B3715DC0B586527B110B41409885764EB3715DC061F88898120B4140B4FF01D6AA715DC0D9960167290B41408DD47B2AA7715DC0D42AFA43330B41409F5912A0A6715DC074EE76BD340B414041B96DDFA3715DC0997D1EA33C0B4140F086342A70715DC0A5BBEB6CC80B4140F7AB00DF6D715DC078245E9ECE0B41401CB62DCA6C715DC00B06D7DCD10B414064CA87A06A715DC002452C62D80B414071AC8BDB68715DC0C476F700DD0B4140D1E80E6267715DC0CF88D2DEE00B414072FA7ABE66715DC080B74082E20B414092C9A99D61715DC0855D143DF00B4140D8D64FFF59715DC0C231CB9E040C4140088F368E58715DC0AE2AFBAE080C4140CD902A8A57715DC07D3ECA880B0C41409414580053715DC088D51F61180C41407442E8A04B715DC0B9FB1C1F2D0C4140800A47904A715DC0B75F3E59310C4140AAD1AB014A715DC0DFBE0E9C330C4140A071E14048715DC041800C1D3B0C4140DCD7817346715DC089B14CBF440C414063601DC70F715DC0D50451F7010C4140139CFA40F2705DC068AD68739C0B4140E02A4F20EC705DC00D6FD6E07D0B414034B91803EB705DC021AAF067780B414076DCF0BBE9705DC06C5A2904720B4140334E4354E1705DC04165FCFB8C0B414087DC0C37E0705DC05725917D900B4140234BE658DE705DC048A7AE7C960B4140D6FB8D76DC705DC07A185A9D9C0B4140CB64389ECF705DC06BF12900C60B4140BE4BA94BC6705DC010ACAA97DF0B4140060C923EAD705DC01021AE9CBD0B4140D9092FC1A9705DC08FDE701FB90B4140DCD9571EA4705DC02E1D739EB10B41401AA54BFF92705DC0C32CB4739A0B41407F8461C092705DC05E6743FE990B4140BC04A73E90705DC04D64E602970B41408DB454DE8E705DC09C35785F950B4140D6E253008C705DC08B321B64920B41400C7217618A705DC01BF33AE2900B414062821ABE85705DC0D0F1D1E28C0B414040E0810184705DC0530438BD8B0B4140CC7F48BF7D705DC0CCD07822880B414092CF2B9E7A705DC09D8026C2860B4140B60DA32078705DC0A371A8DF850B414096ED43DE72705DC03332C85D840B4140A88C7F9F71705DC0F2423A3C840B414088BA0F406A705DC0FEF0F3DF830B41403259DC7F64705DC03FE08101840B41403259DC7F64705DC08658FD11860B41403259DC7F64705DC0962023A0C20B41403259DC7F64705DC088F37002D30B414020EEEA5564705DC04030478FDF0B41407FF6234564705DC0C172840CE40B41409738F24064705DC0558847E2E50B41409738F24064705DC0AD889AE8F30B41409738F24064705DC06BB6F292FF0B41409738F24064705DC0649126DE010C414008AC1C5A64705DC0B7EBA529020C4140F0694E5E64705DC052431B800D0C414008AC1C5A64705DC05D8940F50F0C4140F0694E5E64705DC0FD4CBD6E110C414008AC1C5A64705DC09D103AE8120C41409738F24064705DC033198EE7330C41409738F24064705DC098DEFE5C340C41409738F24064705DC0378B170B430C41409738F24064705DC01381EA1F440C41409738F24064705DC00A4B3CA06C0C41409738F24064705DC08738D6C56D0C41409738F24064705DC05B43A9BD880C414096EA025E66705DC048A46DFC890C4140973B33C170705DC0C2F5285C8F0C4140CA14731074705DC0B056ED9A900C4140BA1457957D705DC048C153C8950C414080BBECD79D705DC086FD9E58A70C41407D224F92AE705DC005A4FD0FB00C4140B0E76B96CB705DC0D991EA3BBF0C4140D97A8670CC705DC09E5F94A0BF0C41406A1492CCEA705DC05434D6FECE0C4140433A3C84F1705DC0880D164ED20C4140847D3B8908715DC0AC00DF6DDE0C4140C893A46B26715DC0F71E2E39EE0C41406CB2463D44715DC07E6FD39FFD0C4140448A01124D715DC09FA9D72D020D4140492D944C4E715DC0E7559DD5020D41407A6D365662715DC09A0986730D0D41408786C5A86B715DC0AF95D05D120D4140C3F2E7DB82715DC0D845D1031F0D4140C7478B3386715DC06C5B94D9200D4140EC9FA70183715DC0BD361B2B310D41400C0742B280715DC0CFBEF2203D0D41404D10751F80715DC050357A35400D414037363B527D715DC013B875374F0D4140F7AE415F7A715DC0ED629AE95E0D41405CA8FC6B79715DC0145AD6FD630D41405987A3AB74715DC0AD669DF17D0D4140A758350873715DC00EF450DB860D4140554CA59F70715DC0C173EFE1920D4140E50CC51D6F715DC0F2B0506B9A0D4140A59F70766B715DC0789961A3AC0D4140567DAEB662715DC049F1F109D90D4140C83EC8B260715DC08B31B08EE30D4140E202D0285D715DC0056C0723F60D41408448861C5B715DC0B81FF0C0000E4140577A6D3656715DC0ED9A90D6180E41400AF7CABC55715DC0C85C19541B0E4140FE7C5BB054715DC06684B707210E414042226DE34F715DC07DB262B83A0E414096B036C64E715DC09DB81CAF400E41409ACE4E0647715DC0B29B19FD680E4140D882DE1B43715DC0B9FAB1497E0E414062A06B5F40715DC0F99E91088D0E4140C478CDAB3A715DC090DB2F9FAC0E4140C91EA16648715DC0143FC6DCB50E41401C62BCE655715DC0272F3201BF0E4140003620425C715DC0C68A1A4CC30E4140452C62D861715DC01D3A3DEFC60E41406ABB09BE69715DC0E5284014CC0E41405AEF37DA71715DC0EE06D15AD10E414039B874CC79715DC0B6F5D37FD60E41401A88653387715DC0349C3237DF0E4140A1A17F828B715DC033349E08E20E41403656629E95715DC07DCD72D9E80E414089963C9E96715DC0C4793881E90E4140F3E7DB82A5715DC0A1F48590F30E41401AE25817B7715DC04209336DFF0E414030F0DC7BB8715DC0CAA48636000F4140A69E05A1BC715DC099B85510030F4140A2B437F8C2715DC0A9876874070F41404CA4349BC7715DC0CBF5B6990A0F4140CC9BC3B5DA715DC07784D382170F4140293FA9F6E9715DC08383BD89210F4140D462F030ED715DC0FE08C380250F414006A051BAF4715DC0C6F7C5A52A0F414000E65AB400725DC06F6589CE320F414012A27C410B725DC0770FD07D390F41407EA99F3715725DC0BBEB6CC83F0F4140ED80EB8A19725DC0198C1189420F4140EF1F0BD121725DC07007EA94470F414022DFA5D425725DC034A14962490F4140A4552DE928725DC09E23F25D4A0F41407269FCC22B725DC0C7B60C384B0F41403E93FDF334725DC0828FC18A530F414098158A743F725DC0594DD7135D0F4140D177B7B244725DC05D6E30D4610F4140F9D9C87553725DC00EBA84436F0F4140A0A86C5853725DC055320054710F4140A0A86C5853725DC0CB2E185C730F4140828FC18A53725DC08E942D92760F4140C37E4FAC53725DC0B727486C770F4140465D6BEF53725DC081B22957780F4140F2E8465854725DC05CA8FC6B790F4140B7B6F0BC54725DC056B77A4E7A0F41400AF7CABC55725DC026FF93BF7B0F4140FD2E6CCD56725DC0554FE61F7D0F4140B534B74258725DC0A1B8E34D7E0F414014234BE658725DC0950A2AAA7E0F41403108AC1C5A725DC0E964A9F57E0F41409C8A54185B725DC0486DE2E47E0F41409599D2FA5B725DC0C58EC6A17E0F4140B85510035D725DC001C11C3D7E0F4140E2E82ADD5D725DC0FB03E5B67D0F41409A081B9E5E725DC0554FE61F7D0F414011397D3D5F725DC0AE9AE7887C0F4140F8DC09F65F725DC0E40F069E7B0F41402E04392861725DC0807EDFBF790F41402A3410CB66725DC0EBE3A1EF6E0F414065FED13769725DC0FAB2B453730F4140C85BAE7E6C725DC00A82C7B7770F41409755D80C70725DC067EE21E17B0F41409CDEC5FB71725DC0191D90847D0F4140A320787C7B725DC039EFFFE3840F41402C27A1F485725DC0E2900DA48B0F4140B8C9A8328C725DC06F8104C58F0F41407AE1CE8591725DC085419946930F41401266DAFE95725DC0A7AFE76B960F414080D591239D725DC0168733BF9A0F4140F44F70B1A2725DC0F705F4C29D0F41400405DEC9A7725DC090D8EE1EA00F41405A4C6C3EAE725DC024EEB1F4A10F414006D847A7AE725DC09561DC0DA20F414019E25817B7725DC09AEAC9FCA30F4140AA27F38FBE725DC0F2CD3637A60F414050C24CDBBF725DC04528B682A60F4140FD4D2844C0725DC0871744A4A60F41404DD87E32C6725DC0F7562426A80F41401EA5129ED0725DC07E8AE3C0AB0F4140A1832EE1D0725DC0B3976DA7AD0F4140FF3D78EDD2725DC03AE8120EBD0F4140BE344580D3725DC0A29A92ACC30F414058552FBFD3725DC0682101A3CB0F414058552FBFD3725DC05F605628D20F414058552FBFD3725DC042CC2555DB0F4140344B02D4D4725DC090696D1ADB0F4140A5BE2CEDD4725DC0FB3C4679E60F41402E742502D5725DC0C8D11C59F90F41408D7C5EF1D4725DC0749483D9041041404CC11A67D3725DC0EA5C514A081041407C45B75ED3725DC0580053060E104140ACC95356D3725DC08FC6A17E171041402FC214E5D2725DC0BA1281EA1F104140A626C11BD2725DC0FF2268CC24104140A7406667D1725DC0A92C0ABB2810414024624A24D1725DC07974232C2A104140B4226AA2CF725DC0D5AC33BE2F1041408A75AA7CCF725DC0ACE5CE4C301041409180D1E5CD725DC056EF703B341041406F2C280CCA725DC0CA4FAA7D3A1041407094BC3AC7725DC04A5E9D6340104140817A336ABE725DC0ED0E290648104140520DFB3DB1725DC0F2B4FCC055104140BA9F53909F725DC03C9F01F5661041402383DC4598725DC09E60FF756E104140BEBD6BD097725DC0032670EB6E1041400E2BDCF291725DC0DB17D00B77104140A4C2D84290725DC0A46E675F79104140A65EB7088C725DC000732D5A801041403602F1BA7E725DC0D74D29AF95104140ACC77DAB75725DC0DBBFB2D2A4104140669DF17D71725DC0664815C5AB104140AFB14B546F725DC0BEF73768AF10414019E3C3EC65725DC0103B53E8BC1041401B4B581B63725DC0DF4E22C2BF104140CEFBFF3861725DC0E4D70FB1C11041409CBE9EAF59725DC05E29CB10C71041409ED2C1FA3F725DC003931B45D61041401C28F04E3E725DC06E15C440D7104140CFBEF2203D725DC0853DEDF0D710414097AAB4C535725DC0473B6EF8DD104140F834272F32725DC0AF21382EE3104140A051BAF42F725DC0E3FA777DE6104140A2D3F36E2C725DC027A3CA30EE10414032AEB8382A725DC089CC5CE0F2104140B2B96A9E23725DC0705985CD001141402461DF4E22725DC0AB23473A03114140371AC05B20725DC062DBA2CC06114140373465A71F725DC0F0332E1C08114140BC7A15191D725DC023D923D40C114140A017EE5C18725DC03140A20914114140E945ED7E15725DC0B282DF8618114140BDC5C37B0E725DC0DE02098A1F1141409E5BE84A04725DC01A868F882911414054A86E2EFE715DC004E3E0D231114140F86F5E9CF8715DC076DB85E63A11414016BD5301F7715DC0FE0E45813E1141403BC780ECF5715DC0BBB72231411141407270E998F3715DC0CA52EBFD46114140A4AA09A2EE715DC099B7EA3A5411414046F0BF95EC715DC0B4006DAB591141402BDB87BCE5715DC0274A42226D11414076A565A4DE715DC0AD32535A7F114140D09CF529C7715DC0FBC8AD49B711414016DEE522BE715DC0F7ADD689CB1141406BBA9EE8BA715DC0F8325184D4114140D099B4A9BA715DC06F63B323D51141407E8D2441B8715DC090696D1ADB114140F04E3E3DB6715DC03A3FC571E011414008ABB184B5715DC0FB3C4679E6114140A3E5400FB5715DC0151E34BBEE1141404ACE893DB4715DC05A9C31CC091241409E42AED4B3715DC0ECA012D731124140158DB5BFB3715DC05E656D533C1241409885764EB3715DC0B6D958897912414075AF93FAB2715DC0CCEA1D6E87124140AB24B20FB2715DC0560BEC3191124140C93D5DDDB1715DC062855B3E92124140B22FD978B0715DC0AC1E300F991241409B559FABAD715DC01E17D522A2124140A837A3E6AB715DC03DB5FAEAAA124140EA40D653AB715DC0D3838252B41241404F0647C9AB715DC069520ABABD124140AE282504AB715DC0DC4AAFCDC612414037C478CDAB715DC0066344A2D0124140D8BB3FDEAB715DC0D0ED258DD11241402B306475AB715DC0A5BE2CEDD4124140731074B4AA715DC05A0EF450DB124140983446EBA8715DC0ECBB22F8DF12414027DBC01DA8715DC07D01BD70E71241406E8786C5A8715DC07AFD497CEE1241401C615111A7715DC03A933655F7124140ED2AA4FCA4715DC013ED2AA4FC1241409C86A8C29F715DC0465ED6C402134140C34659BF99715DC04DA088450C13414000E1438996715DC0DF196D5512134140626BB6F292715DC0B70BCD751A134140923D42CD90715DC09065C1C41F1341408C800A4790715DC0EDD11BEE231341404B77D7D990715DC0B0373124271341403E95D39E92715DC0E3A8DC442D13414007EC6AF294715DC0EFC4AC1743134140AEBA0ED594715DC0840EBA8443134140F0DDE68D93715DC03A92CB7F481341403201BF4692715DC05643E21E4B134140F86A47718E715DC062F19BC24A1341402A8BC22E8A715DC0A4E029E44A134140580229B16B715DC0DFDE35E84B134140328D261763715DC03239B5334C134140D07D39B35D715DC044A4A65D4C1341405F24B4E55C715DC014200A664C134140348463963D715DC08B506C054D13414018EDF1423A715DC02C4833164D134140EF737CB438715DC0FCC3961E4D134140DC9A745B22715DC0D2FC31AD4D134140BF81C98D22715DC07D06D49B51134140007157AF22715DC03E213B6F63134140834F73F222715DC00533A6608D1341404DF4F92823715DC04F401361C31341402904728923715DC0B262B83A001441406B0DA5F622715DC04E5C8E57201441406B0DA5F622715DC035069D103A144140C4CDA96400715DC08E1D54E23A1441406688635DDC705DC0A6457D923B14414032923D42CD705DC0E7340BB43B1441404869368FC3705DC0292499D53B1441407077D66EBB705DC09A97C3EE3B1441407E737FF5B8705DC09A97C3EE3B144140130B7C45B7705DC0E7340BB43B14414039639813B4705DC03A8F8AFF3B144140884B8E3BA5705DC07C7E18213C1441401B2AC6F99B705DC0BD6DA6423C144140D867CEFA94705DC0FF5C34643C14414007EC6AF294705DC0C002983270144140F58079C894705DC0F8C08EFF02154140250516C094705DC0E544BB0A291541403A234A7B83705DC0798EC8772915414091442FA358705DC0E41071732A154140D8D30E7F4D705DC067EF8CB62A154140D8D30E7F4D705DC056629E95B4144140209A79724D705DC07956D28A6F144140FCC3961E4D705DC0BD395CAB3D144140508A56EE05705DC03927F6D03E144140847D3B8908705DC0ABAE433525154140DE0033DFC16F5DC0526342CC25154140E82D1EDE736E5DC050FBAD9D28154140761893FE5E6E5DC0D27135B22B1541400CC7F319506E5DC0D27135B22B154140C2FA3F87F96D5DC0317A6EA12B1541407EAD4B8DD06D5DC09C3061342B1541406EC2BD326F6D5DC0BE4D7FF62315414093AAED26F86C5DC08A743FA72015414092054CE0D66C5DC0BA2C26361F15414088F37002D36C5DC0A8C1340C1F1541409700FC53AA6C5DC09ECC3FFA261541406A166877486C5DC09352D0ED25154140A071E140486C5DC0E1EF17B32515414094DA8B683B6C5DC040F850A225154140C8091346B36B5DC0766D6FB7241541403E03EACDA86B5DC005FA449E2415414076FA415DA46B5DC005FA449E24154140014C1938A06B5DC0357EE195241541405CC823B8916B5DC0C30AB77C2415414082035ABA826B5DC0821B295B24154140149161156F6B5DC0412C9B39241541406ABB09BE696B5DC0E123624A241541407769C361696B5DC0E123624A241541406493FC885F6B5DC052978C6324154140B1169F02606B5DC0A88DEA7420154140284701A2606B5DC0F209D9791B154140D4D2DC0A616B5DC0EDB4352218154140C381902C606B5DC0EDB4352218154140E08096AE606B5DC095D1C8E7151541409886E123626B5DC0B0FD648C0F1541407CD5CA845F6B5DC06BB933130C1541407D23BA675D6B5DC02441B8020A1541409AEE75525F6B5DC0566133C005154140C66E9F55666B5DC01538D906EE1441406953758F6C6B5DC02897C62FBC1441409755D80C706B5DC0F46C567DAE1441405DF92CCF836B5DC0747CB43863144140E884D041976B5DC06BBC7493181441408410902FA16B5DC0B96A9E23F213414027DBC01DA86B5DC0F6285C8FC2134140DFFAB0DEA86B5DC02E3A596ABD13414020B6F468AA6B5DC00A1346B3B2134140B4E55C8AAB6B5DC096E65608AB1341400726378AAC6B5DC0DBD9571EA4134140842D76FBAC6B5DC09B525E2BA1134140E9F2E670AD6B5DC0D9EC48F59D1341402B33A5F5B76B5DC09883A0A355134140187AC4E8B96B5DC076C4211B481341402FA2ED98BA6B5DC06038D73043134140161230BABC6B5DC02094F77134134140467C2766BD6B5DC01D739EB12F13414033E02C25CB6B5DC05AF10D85CF1241404A0856D5CB6B5DC015E126A3CA1241401A6A1492CC6B5DC01E6E8786C5124140384F75C8CD6B5DC0E1B6B6F0BC12414032AF230ED96B5DC0D99255116E12414035B6D782DE6B5DC07C9BFEEC471241405E2F4D11E06B5DC0A51133FB3C1241403CFBCA83F46B5DC0D66D50FBAD11414083FB010F0C6C5DC000AB23473A1141408196AE601B6C5DC00856D5CBEF1041403C8908FF226C5DC057D0B4C4CA10414010406A13276C5DC04F3DD2E0B6104140B492567C436C5DC0F52D73BA2C10414056F5F23B4D6C5DC00168942EFD0F414096B036C64E6C5DC0FFAECF9CF50F414041D47D00526C5DC0F57F0EF3E50F4140F8713447566C5DC0836A8313D10F4140AABA4736576C5DC08927BB99D10F4140126DC7D45D6C5DC08313D1AFAD0F41407A53910A636C5DC0C1A73979910F41407A39ECBE636C5DC0B7955E9B8D0F4140D105F52D736C5DC0AF3DB324400F4140EA3D95D39E6C5DC0C6A2E9EC640E41408F705AF0A26C5DC0A7E7DD58500E4140E9F2E670AD6C5DC04B3B35971B0E4140F3380CE6AF6C5DC0510FD1E80E0E4140BDC3EDD0B06C5DC0242713B70A0E41409885764EB36C5DC06BB6F292FF0D4140FB9463B2B86C5DC0A7AE7C96E70D414083161230BA6C5DC09F0436E7E00D4140B2B794F3C56C5DC0C536A968AC0D41401024EF1CCA6C5DC0239D8191970D4140FC1C1F2DCE6C5DC0164D6727830D41401DC87A6AF56C5DC0B7EF517FBD0C41405C1B2AC6F96C5DC00A2DEBFEB10C414080F10C1AFA6C5DC09FAA4203B10C414090DAC4C9FD6C5DC086FD9E58A70C4140D65240DAFF6C5DC021E7FD7F9C0C414010CF1264046D5DC0F12895F0840C414036ACA92C0A6D5DC0D671FC50690C41408D2782380F6D5DC05A7EE02A4F0C4140484E266E156D5DC0F7E6374C340C4140E3546B61166D5DC09946938B310C4140357BA015186D5DC0F52D73BA2C0C4140BAC15087156D5DC06DC669882A0C414097395D16136D5DC01F2922C32A0C414060AA99B5146D5DC04737C2A2220C41404E250340156D5DC0259529E6200C41404DD7135D176D5DC0A7565F5D150C4140DC4944F8176D5DC056647440120C41401CEBE2361A6D5DC0791D71C8060C41400C39B69E216D5DC02BC1E270E60B41405F79909E226D5DC01BF2CF0CE20B4140B29FC552246D5DC02BA4FCA4DA0B4140527DE717256D5DC0F7CABC55D70B4140C7116BF1296D5DC0AE7C96E7C10B41409CFC169D2C6D5DC0F04E3E3DB60B4140D12346CF2D6D5DC082AB3C81B00B41401E8D43FD2E6D5DC0F0315871AA0B414082380F27306D5DC05EB87361A40B4140B1886187316D5DC0F148BC3C9D0B4140CFBEF2203D6D5DC093E34EE9600B41400ABDFE243E6D5DC0A6B6D4415E0B414098158A743F6D5DC0F032C346590B41400821205F426D5DC0505260014C0B41408ACBF10A446D5DC0ADA1D45E440B4140ECDADE6E496D5DC0B4588AE42B0B4140927538BA4A6D5DC022DFA5D4250B4140A1F65B3B516D5DC02B6684B7070B4140AF777FBC576D5DC035ED629AE90A414008759142596D5DC06E32AA0CE30A4140DC4598A25C6D5DC0F94CF6CFD30A4140A6B6D4415E6D5DC008FF2268CC0A4140DD96C805676D5DC0DBBFB2D2A40A4140B98C9B1A686D5DC08444DAC69F0A414094826E2F696D5DC02EC901BB9A0A41400A65E1EB6B6D5DC0F86A47718E0A4140804754A86E6D5DC0F390291F820A41406EC2BD326F6D5DC018CFA0A17F0A4140F0A0D9756F6D5DC0CB65A3737E0A414044FB58C16F6D5DC03D0D18247D0A41407365506D706D5DC05C8E57207A0A4140A2CF4719716D5DC04C8BFA24770A4140A29BFD81726D5DC0963B33C1700A41404850FC18736D5DC01B82E3326E0A4140A5A2B1F6776D5DC0BAD7497D590A41404B57B08D786D5DC03E1EFAEE560A41407F30F0DC7B6D5DC0056B9C4D470A41400D6FD6E07D6D5DC0FE28EACC3D0A4140B323D5777E6D5DC0D00CE2033B0A4140F390291F826D5DC0656D533C2E0A4140346612F5826D5DC02CD7DB662A0A41408BE1EA00886D5DC0C0E61C3C130A41405A290472896D5DC06A9F8EC70C0A414071033E3F8C6D5DC083DE1B43000A4140E719FB928D6D5DC0AF75A911FA09414046088F368E6D5DC06FEEAF1EF7094140587380608E6D5DC0B7CEBF5DF6094140CEA3E2FF8E6D5DC09B1DA9BEF3094140516859F78F6D5DC0BBD23252EF094140083A5AD5926D5DC0BCE9961DE20941403656629E956D5DC0E0D6DD3CD5094140D7338463966D5DC0CA1649BBD10941400B2769FE986D5DC029029CDEC509414021E7FD7F9C6D5DC0677FA0DCB6094140DFC325C79D6D5DC0CF143AAFB10941407F87A2409F6D5DC07E8AE3C0AB0941405E9ECE15A56D5DC0EB6E9EEA9009414003EB387EA86D5DC0E13FDD408109414044DAC69FA86D5DC0ACFE08C380094140FB777DE6AC6D5DC06939D0436D094140525E2BA1BB6D5DC0022A1C412A09414023DA8EA9BB6D5DC0AFCF9CF5290941407BA35698BE6D5DC0DF6A9DB81C09414031410DDFC26D5DC02B323A20090941408481E7DEC36D5DC057957D570409414007600322C46D5DC03AB01C2103094140AA108FC4CB6D5DC0992D5915E10841409E62D520CC6D5DC087F6B182DF0841402141F163CC6D5DC0CA198A3BDE084140821C9430D36D5DC009168733BF08414046B6F3FDD46D5DC0902C6002B70841407ADD2230D66D5DC00470B378B10841402635B401D86D5DC07A1B9B1DA90841408A929048DB6D5DC0897C97529708414030478FDFDB6D5DC0C616821C940841402A560DC2DC6D5DC087C3D2C08F084140A0866F61DD6D5DC0EE2422FC8B0841403BA759A0DD6D5DC0BFD4CF9B8A0841409370218FE06D5DC0D3BEB9BF7A084140B6F81400E36D5DC074CDE49B6D084140D3F71A82E36D5DC02F89B3226A084140F0A83121E66D5DC0E3361AC05B0841407DCD72D9E86D5DC020B41EBE4C084140E6E786A6EC6D5DC0068200193A084140744012F6ED6D5DC021AE9CBD33084140CE716E13EE6D5DC0ACE5CE4C3008414024D3A1D3F36D5DC060764F1E16084140C8EBC1A4F86D5DC0F451465C0008414030BB270F0B6E5DC0562B137EA9074140D09849D40B6E5DC09F73B7EBA5074140FA4509FA0B6E5DC058C7F143A5074140537765170C6E5DC0409FC893A407414059349D9D0C6E5DC0A243E048A0074140D63BDC0E0D6E5DC0CD72D9E89C074140B82231410D6E5DC07B4CA4349B074140ED6305BF0D6E5DC0B2295778970741403410CB660E6E5DC01ABFF04A92074140B29C84D2176E5DC0FFCD8B135F074140DE02098A1F6E5DC0C748F60835074140F62A323A206E5DC0CFA10C5531074140CB2F8331226E5DC0E6AC4F39260741402461DF4E226E5DC09F008A9125074140F4C29D0B236E5DC0E38BF6782107414087A4164A266E5DC0C8258E3C10074140022A1C412A6E5DC05610035DFB0641407383A10E2B6E5DC0E738B709F7064140950B957F2D6E5DC03BAA9A20EA064140EE224C512E6E5DC09C4EB2D5E506414053E8BCC62E6E5DC06284F068E306414082380F27306E5DC0B325AB22DC064140CFBBB1A0306E5DC049D74CBED906414040FB9122326E5DC0416150A6D106414049F3C7B4366E5DC09B728577B90641408AAE0B3F386E5DC034F44F70B1064140B91803EB386E5DC01E34BBEEAD064140AD50A4FB396E5DC02104E44BA80641408C81751C3F6E5DC04D2D5BEB8B0641401F662FDB4E6E5DC05CACA8C134064140072461DF4E6E5DC056EF703B3406414013B875374F6E5DC03E76172829064140AED85F764F6E5DC012F6ED2422064140BC5983F7556E5DC02DCBD765F80541407E5704FF5B6E5DC004ADC090D50541403677F4BF5C6E5DC095D5743DD1054140594DD7135D6E5DC0AFB0E07EC005414012876C205D6E5DC016DEE522BE054140C4CF7F0F5E6E5DC030D63730B9054140172AFF5A5E6E5DC036C7B94DB805414005F9D9C8756E5DC0B1C22D1F490541406AA4A5F2766E5DC09679ABAE43054140E6913F18786E5DC08121AB5B3D054140543541D47D6E5DC0A6D425E318054140960A2AAA7E6E5DC0FCFECD8B13054140E99B340D8A6E5DC01B9E5E29CB044140B340BB438A6E5DC05DC136E2C9044140B9FDF2C98A6E5DC0FA97A432C50441408EE89E758D6E5DC0777FBC57AD044140F566D47C956E5DC060A92EE065044140B20FB22C986E5DC0AE0CAA0D4E044140"
[truncated: 1,784,022 more chars]
