# Supplementary material for: Quantifying Access Disparities in Response Plans
Source: PLoS One. 2016 Jan 15;11(1):e0146350. doi: 10.1371/journal.pone.0146350 (PMC4714901; doi:10.1371/journal.pone.0146350)
Supplement: S4 Dataset — (TXT) [file pone.0146350.s004.txt]

S4 Text.Los Angeles County Response Plan: POD Details 
#fid,location,id integer, name, address,city ,zip ,status, comments, onoff, numbooths ,type 
0;"0101000020E6100000FA70B76C698D5DC0F106E658A1184140";1;"Uniform POD 1";"''";"''";"00000";"true";"''";"''";5;"true"
1;"0101000020E61000001E931F2B1D835DC08ED3F5886AF34040";2;"Uniform POD 2";"''";"''";"00000";"true";"''";"''";5;"true"
2;"0101000020E6100000359441DFD7965DC0A5AE46097B054140";3;"Uniform POD 3";"''";"''";"00000";"true";"''";"''";5;"true"
3;"0101000020E61000004E03140A53995DC07651A52F62FA4040";4;"Uniform POD 4";"''";"''";"00000";"true";"''";"''";5;"true"
4;"0101000020E6100000D722E9B01F785DC0C2ECAD8226244140";5;"Uniform POD 5";"''";"''";"00000";"true";"''";"''";5;"true"
5;"0101000020E6100000000774175C8E5DC093E51CD335F84040";6;"Uniform POD 6";"''";"''";"00000";"true";"''";"''";5;"true"
6;"0101000020E6100000BBA9CE9AF6955DC0844968600B134140";7;"Uniform POD 7";"''";"''";"00000";"true";"''";"''";5;"true"
7;"0101000020E61000004DCB02A3876F5DC0EA695A6E820C4140";8;"Uniform POD 8";"''";"''";"00000";"true";"''";"''";5;"true"
8;"0101000020E61000002B11D0E983985DC05864AD3745F24040";9;"Uniform POD 9";"''";"''";"00000";"true";"''";"''";5;"true"
9;"0101000020E61000004ADC4F33E1945DC01986E6CCB41C4140";10;"Uniform POD 10";"''";"''";"00000";"true";"''";"''";5;"true"
10;"0101000020E6100000F2F86449059E5DC0D1F6D79AA0024140";11;"Uniform POD 11";"''";"''";"00000";"true";"''";"''";5;"true"
11;"0101000020E61000002D1135CEE5865DC01EC84BACB3064140";12;"Uniform POD 12";"''";"''";"00000";"true";"''";"''";5;"true"
12;"0101000020E6100000B55CD64C2B875DC0660DD98182E94040";13;"Uniform POD 13";"''";"''";"00000";"true";"''";"''";5;"true"
13;"0101000020E6100000BB4736FCE38C5DC0E17644D99DF24040";14;"Uniform POD 14";"''";"''";"00000";"true";"''";"''";5;"true"
14;"0101000020E6100000E257E67A10975DC0037F5C4678E44040";15;"Uniform POD 15";"''";"''";"00000";"true";"''";"''";5;"true"
15;"0101000020E6100000BBD72F69A7825DC01B59DAAEA2084140";16;"Uniform POD 16";"''";"''";"00000";"true";"''";"''";5;"true"
16;"0101000020E6100000405CC65A16AA5DC0D8871CB3FE0A4140";17;"Uniform POD 17";"''";"''";"00000";"true";"''";"''";5;"true"
17;"0101000020E61000002EB6B27DDC895DC0BE406193F3E24040";18;"Uniform POD 18";"''";"''";"00000";"true";"''";"''";5;"true"
18;"0101000020E61000007B228705629B5DC007BF036112194140";19;"Uniform POD 19";"''";"''";"00000";"true";"''";"''";5;"true"
19;"0101000020E6100000B353B941B9935DC02A9D6CFB75FB4040";20;"Uniform POD 20";"''";"''";"00000";"true";"''";"''";5;"true"
20;"0101000020E6100000459C27794EAD5DC0FC80553448144140";21;"Uniform POD 21";"''";"''";"00000";"true";"''";"''";5;"true"
21;"0101000020E6100000B0AEBD238A885DC076FF18A627F24040";22;"Uniform POD 22";"''";"''";"00000";"true";"''";"''";5;"true"
22;"0101000020E61000009E8A792EB2765DC06DEB292091004140";23;"Uniform POD 23";"''";"''";"00000";"true";"''";"''";5;"true"
23;"0101000020E6100000A0355FA6189D5DC0EA4D9CB4432B4140";24;"Uniform POD 24";"''";"''";"00000";"true";"''";"''";5;"true"
24;"0101000020E610000074EC4D1C7B7B5DC030CBA78738074140";25;"Uniform POD 25";"''";"''";"00000";"true";"''";"''";5;"true"
25;"0101000020E610000016934FA69C7F5DC01242CBE1B2FE4040";26;"Uniform POD 26";"''";"''";"00000";"true";"''";"''";5;"true"
26;"0101000020E610000002E7617A288E5DC0138EE9F1DCEA4040";27;"Uniform POD 27";"''";"''";"00000";"true";"''";"''";5;"true"
27;"0101000020E610000057AD1F5329865DC031FCAB2872FA4040";28;"Uniform POD 28";"''";"''";"00000";"true";"''";"''";5;"true"
28;"0101000020E61000003FBFF45D40895DC0E6D48EF8A3004140";29;"Uniform POD 29";"''";"''";"00000";"true";"''";"''";5;"true"
29;"0101000020E61000000C5939F579935DC0512DE44897064140";30;"Uniform POD 30";"''";"''";"00000";"true";"''";"''";5;"true"
30;"0101000020E610000044BC9C859A915DC04F10BBFCE80E4140";31;"Uniform POD 31";"''";"''";"00000";"true";"''";"''";5;"true"
31;"0101000020E610000033E3CE06158D5DC0A3DC9C342D084140";32;"Uniform POD 32";"''";"''";"00000";"true";"''";"''";5;"true"
32;"0101000020E61000001AE3D6EACC755DC069FF437C8D0F4140";33;"Uniform POD 33";"''";"''";"00000";"true";"''";"''";5;"true"
33;"0101000020E6100000447FBE32B9735DC0EDBD887458474140";34;"Uniform POD 34";"''";"''";"00000";"true";"''";"''";5;"true"
34;"0101000020E61000008124504960905DC0C6EC458CC9034140";35;"Uniform POD 35";"''";"''";"00000";"true";"''";"''";5;"true"
35;"0101000020E6100000A31732DFAC905DC0F5B38BFF59E04040";36;"Uniform POD 36";"''";"''";"00000";"true";"''";"''";5;"true"
36;"0101000020E610000001705F060E865DC010E16ED36E424140";37;"Uniform POD 37";"''";"''";"00000";"true";"''";"''";5;"true"
37;"0101000020E61000001632E3196C9D5DC0B9BDDA0D96544140";38;"Uniform POD 38";"''";"''";"00000";"true";"''";"''";5;"true"
38;"0101000020E61000001441A5C538A15DC0E7B771F6AD1A4140";39;"Uniform POD 39";"''";"''";"00000";"true";"''";"''";5;"true"
39;"0101000020E6100000A76681E06FA85DC02FE2EA75D83D4140";40;"Uniform POD 40";"''";"''";"00000";"true";"''";"''";5;"true"
40;"0101000020E6100000F8747B2B609A5DC0B9695F9EF40E4140";41;"Uniform POD 41";"''";"''";"00000";"true";"''";"''";5;"true"
41;"0101000020E610000003D930F0AFA55DC05658ACC836274140";42;"Uniform POD 42";"''";"''";"00000";"true";"''";"''";5;"true"
42;"0101000020E6100000FC16F211CB995DC00C9AE16888014140";43;"Uniform POD 43";"''";"''";"00000";"true";"''";"''";5;"true"
43;"0101000020E6100000D9A37FD578945DC0F8F5DAA1DE0B4140";44;"Uniform POD 44";"''";"''";"00000";"true";"''";"''";5;"true"
44;"0101000020E6100000BA77D425D88A5DC058D4986F020F4140";45;"Uniform POD 45";"''";"''";"00000";"true";"''";"''";5;"true"
45;"0101000020E6100000AB219B17EF925DC0C6353DAD76014140";46;"Uniform POD 46";"''";"''";"00000";"true";"''";"''";5;"true"
46;"0101000020E6100000FDD27D77BF8C5DC0C46387BDA0FE4040";47;"Uniform POD 47";"''";"''";"00000";"true";"''";"''";5;"true"
47;"0101000020E6100000CFC90F537E9C5DC018C396666D204140";48;"Uniform POD 48";"''";"''";"00000";"true";"''";"''";5;"true"
48;"0101000020E6100000E8DE4667D7915DC088E0538FAFF74040";49;"Uniform POD 49";"''";"''";"00000";"true";"''";"''";5;"true"
49;"0101000020E610000060D3F93674945DC00949085B33EF4040";50;"Uniform POD 50";"''";"''";"00000";"true";"''";"''";5;"true"
